# Supplementary material for: Priority effects, nutrition and milk glycan-metabolic potential drive Bifidobacterium longum subspecies dynamics in the infant gut microbiome
Source: PeerJ. 2025 Jan 21;13:e18602. doi: 10.7717/peerj.18602 (PMC11758915; doi:10.7717/peerj.18602)
Supplement: Supplemental Information 17 [file peerj-13-18602-s017.csv]

	AIMS	Chu et al.	Ferretti et al.	Shao et al.	Yassour et al.
Total n dyads	24	75	25	596	44
Country	The Netherlands	U.S.A.	Italy	U.K.	Finland
Age (y)	>18	18-40	26-43	20-50	>18
Delivery method (Vaginal %)	100	71	100	47	82
Preterm birth (%)	0	0	0	0	0
Sampling time (mother)	Gestation week 34	Gestation week >28	Birth	Birth	Gestation week 27
Effective sampling group size (n)
Mother	23	27	18	16	26
Infant (1 month)	14	27	18	16	26
Infant (6 months)	22	NA	NA	NA	NA
Antibiotic use (n)*
During pregnancy (maternal)	1	0	0	0	NA
At birth (infant)	1	0	1	2	NA
1 month (maternal)	0	NA	NA	NA	NA
1 month (infant)	0	NA	2	NA	NA
6 months (maternal)	1	NA	NA	NA	NA
6 months (infant)	0	NA	NA	NA	NA
Milk-feeding type (n)*
Breastfeeding (1 month)	11	10	17	7	20
Mixed feeding (1 month)	3	13	1	4	6
Formula feeding (1 month)	0	4	0	2	0
Breastfeeding (6 months)	8	NA	NA	NA	NA
Mixed feeding (6 months)	5	NA	NA	NA	NA
Formula feeding(6 months)	7	NA	NA	NA	NA
Mostly formula-mixed (6 months)	2	NA	NA	NA	NA
Introduction of solid foods (n)
Started weaning	21	NA	NA	NA	NA
Health status (no health conditions, n)**
During pregnancy (maternal)	13	1	1	1	1
At birth (infant)	1	1	1	1	1
1 month (infant)	0	1	1	1	1
6 months (maternal)	23	NA	NA	NA	NA
6 months (infant)	6	NA	NA	NA	NA
Smoking (n)
During pregnancy (maternal)	1	0	0	0	0
1 month (maternal)	0	0	0	0	0
6 months (maternal)	1	0	0	0	0
* Factors variables included as features in LASSO regression models. ** No dataset included subjects affected by severe morbidities. However, for the AIMS dataset, minor health conditions (e.g. diarrea, cold etc.)
were considered as deviations from a ‘healthy’ status. Hence the lower number of healthy subjects
