# Supplementary material for: Priority effects, nutrition and milk glycan-metabolic potential drive Bifidobacterium longum subspecies dynamics in the infant gut microbiome
Source: PeerJ. 2025 Jan 21;13:e18602. doi: 10.7717/peerj.18602 (PMC11758915; doi:10.7717/peerj.18602)
Supplement: Supplemental Information 19 [file peerj-13-18602-s019.csv]

bin name	genome_name	domain	confidence	genome_type	% completion	% redundancy	num_splits	total length	dataset	Species/Subspecies
bin05525350	BLlongum_Ci1p12	BACTERIA	1	MAG	100	2.82	122	2519339	Chu et al. 2017	BLinfantis
bin05525448	BLlongum_Cmp72	BACTERIA	1	MAG	98.59	0	138	2337096	Chu et al. 2017	BLlongum
bin05525456	BLlongum_Ci1p77	BACTERIA	1	MAG	100	0	109	2258490	Chu et al. 2017	BLlongum
bin06350064	BLlongum_Fi1p7	BACTERIA	1	MAG	100	0	115	2326510	Ferretti et al. 2018	BLlongum
bin09382504	BLlongum_Fi1p84	BACTERIA	1	MAG	100	2.82	126	2540991	Yassour et al. 2018	BLlongum
bin09382508	BLlongum_Ymp84	BACTERIA	1	MAG	95.77	2.82	195	2347782	Yassour et al. 2018	BLlongum
bin09382601	BLlongum_Yi1p346	BACTERIA	1	MAG	100	4.23	119	2448080	Yassour et al. 2018	BLlongum
bin09382606	BLlongum_Ymp346	BACTERIA	1	MAG	98.59	8.45	122	2427813	Yassour et al. 2018	BLlongum
bin09382609	BLlongum_Yi1p353	BACTERIA	1	MAG	100	0	148	2714751	Yassour et al. 2018	BLlongum
bin09382657	BLlongum_Yi1p450	BACTERIA	1	MAG	100	0	113	2294546	Yassour et al. 2018	BLlongum
binAIMS0019	BLlongum_Amp2	BACTERIA	1	MAG	100	2.82	133	2566768	AIMS	BLlongum
binAIMS0355	BLlongum_Amp5	BACTERIA	0.9	MAG	91.55	2.82	203	1994449	AIMS	BLlongum
binAIMS0523	BLinfantis_Ai6p1	BACTERIA	1	MAG	95.77	2.82	139	2725946	AIMS	BLinfantis
binAIMS0916	BLinfantis_Ai6p2	BACTERIA	1	MAG	100	4.23	129	2646250	AIMS	BLinfantis
binAIMS1174	BLlongum_Amp21	BACTERIA	1	MAG	98.59	0	178	2089026	AIMS	BLlongum
binAIMS1246	BLlongum_Amp12	BACTERIA	1	MAG	98.59	0	125	2167089	AIMS	BLlongum
binAIMS1366	BLlongum_Amp16	BACTERIA	0.9	MAG	81.69	1.41	178	1985215	AIMS	BLlongum
binAIMS1405	BLlongum_Ai1p4	BACTERIA	1	MAG	100	8.45	113	2384207	AIMS	BLlongum
binAIMS1420	BLlongum_Amp14	BACTERIA	0.8	MAG	83.1	1.41	161	2114137	AIMS	BLlongum
binAIMS1639	BLlongum_Ai1p11	BACTERIA	1	MAG	100	0	105	2336810	AIMS	BLlongum
binAIMS1918	BLinfantis_Ai6p5	BACTERIA	0.9	MAG	87.32	2.82	125	2603686	AIMS	BLinfantis
binAIMS2335	BLlongum_Ai1p21	BACTERIA	1	MAG	100	2.82	116	2487425	AIMS	BLlongum
binAIMS2530	BLinfantis_Ai6p4	BACTERIA	1	MAG	100	1.41	139	2580566	AIMS	BLinfantis
binAIMS2545	BLlongum_Ai1p19	BACTERIA	1	MAG	100	0	104	2322540	AIMS	BLlongum
binAIMS2785	BLlongum_Ai1p16	BACTERIA	0.9	MAG	87.32	0	98	1896819	AIMS	BLlongum
binAIMS3163	BLinfantis_Ai6p6	BACTERIA	1	MAG	98.59	2.82	125	2496563	AIMS	BLinfantis
binAIMS3169	BLinfantis_Ai6p8	BACTERIA	1	MAG	98.59	5.63	207	2947577	AIMS	BLinfantis
binAIMS3574	BLlongum_Ai1p13	BACTERIA	0.9	MAG	87.32	1.41	113	2250723	AIMS	BLlongum
binAIMS3799	BLlongum_Amp24	BACTERIA	1	MAG	98.59	4.23	157	2675609	AIMS	BLlongum
binAIMS3919	BLlongum_Ai1p24	BACTERIA	1	MAG	100	4.23	117	2429528	AIMS	BLlongum
binAIMS4198	BLinfantis_Ai6p14	BACTERIA	1	MAG	100	2.82	123	2616880	AIMS	BLinfantis
binAIMS4258	BLinfantis_Ai6p12	BACTERIA	1	MAG	100	2.82	131	2704245	AIMS	BLinfantis
binAIMS4267	BLinfantis_Ai6p17	BACTERIA	1	MAG	100	2.82	131	2438059	AIMS	BLinfantis
binAIMS4873	BLinfantis_Ai6p20	BACTERIA	1	MAG	94.37	1.41	179	3104824	AIMS	BLinfantis
binAIMS5164	BLlongum_Ai6p15	BACTERIA	0.9	MAG	97.18	0	121	2389350	AIMS	BLlongum
binAIMS5368	BLinfantis_Ai6p19	BACTERIA	0.9	MAG	94.37	5.63	113	2453135	AIMS	BLinfantis
binAIMS5479	BLlongum_Ai6p13	BACTERIA	1	MAG	97.18	1.41	106	2067113	AIMS	BLlongum
binAIMS6327	BLlongum_Ai6p18	BACTERIA	1	MAG	100	2.82	132	2731024	AIMS	BLinfantis
ferrettiP6	BLlongum_Fi1p6	BACTERIA	1	MAG	100	0	99	2139760	Ferretti et al. 2018	BLlongum
Badolescentis_ATCC15703	Badolescentis_ATCC15703	BACTERIA	1	Isolate	98.59	0	104	2089645	proGenomes3	B. adolescentis
Binfantis_NCTC11817	BLinfantis_NCTC11817	BACTERIA	1	Isolate	98.59	5.63	141	2832748	proGenomes3	BLinfantis
Binfantis_ATCC15697_JCM1222	BLinfantis_ATCC15697_JCM1222	BACTERIA	1	Isolate	98.59	5.63	141	2828958	proGenomes3	BLinfantis
Blongum_JCM1217	BLlongum_JCM1217	BACTERIA	1	Isolate	98.59	2.82	119	2385164	proGenomes3	BLlongum
Blongum_KCTC3128	BLlongum_KCTC3128	BACTERIA	1	Isolate	98.59	4.23	120	2403825	proGenomes3	BLLongum
shao515126	BLlongum_Si1p51	BACTERIA	0.6	MAG	71.83	4.23	163	1999480	Shao et al. 2019	BLlongum
shaoA00576	BLlongum_Si1p576	BACTERIA	1	MAG	100	2.82	210	2419819	Shao et al. 2019	BLlongum
shaoA01761	BLinfantis_Si1p1761	BACTERIA	1	MAG	100	2.82	130	2644595	Shao et al. 2019	BLinfantis
shaoB01194	BLlongum_Si1p1194	BACTERIA	0.8	MAG	88.73	4.23	166	2212414	Shao et al. 2019	BLlongum
shaoB01261	BLlongum_Si1p1261	BACTERIA	1	MAG	100	4.23	121	2325745	Shao et al. 2019	BLlongum
shaoB01277	BLlongum_Si1p1277	BACTERIA	1	MAG	100	0	106	2296843	Shao et al. 2019	BLlongum
shaoB01409	BLlongum_Si1p1409	BACTERIA	1	MAG	100	0	109	2390302	Shao et al. 2019	BLlongum
shaoB01719	BLlongum_Si1p1719	BACTERIA	1	MAG	100	0	115	2454555	Shao et al. 2019	BLlongum
shaoC01007	BLlongum_Si1p1007	BACTERIA	1	MAG	100	0	138	2361781	Shao et al. 2019	BLlongum
shaoC01381	BLlongum_Si1p1381	BACTERIA	1	MAG	100	0	119	2292300	Shao et al. 2019	BLlongum
shaoC01839	BLlongum_Si1p1839	BACTERIA	1	MAG	97.18	0	172	2115325	Shao et al. 2019	BLlongum
shaoC01916	BLlongum_Si1p1916	BACTERIA	1	MAG	98.59	0	105	2247649	Shao et al. 2019	BLlongum
shaoC01917	BLlongum_Si1p1917	BACTERIA	1	MAG	100	7.04	123	2416123	Shao et al. 2019	BLlongum
shaoC01994	BLlongum_Si1p1994	BACTERIA	1	MAG	100	0	107	2323748	Shao et al. 2019	BLlongum
yassourM1098	BLlongum_Yi1p1098	BACTERIA	1	MAG	97.18	0	104	2127345	Yassour et al. 2018	BLlongum
yassourM226	BLlongum_Yi1p226	BACTERIA	1	MAG	100	0	103	2217521	Yassour et al. 2018	BLlongum
yassourM261	BLlongum_Yi1p261	BACTERIA	1	MAG	97.18	0	116	2362791	Yassour et al. 2018	BLlongum
yassourM388	BLlongum_Yi1p38	BACTERIA	1	MAG	100	5.63	109	2369090	Yassour et al. 2018	BLlongum
yassourM38	BLlongum_Yi1p388	BACTERIA	1	MAG	97.18	4.23	155	2315795	Yassour et al. 2018	BLlongum
yassourM399	BLlongum_Yi1p399	BACTERIA	1	MAG	100	0	104	2267777	Yassour et al. 2018	BLlongum
yassourM402	BLlongum_Yi1p402	BACTERIA	1	MAG	94.37	14.08	241	2459904	Yassour et al. 2018	BLlongum
yassourM427	BLlongum_Yi1p427	BACTERIA	1	MAG	97.18	0	107	2358357	Yassour et al. 2018	BLlongum
yassourM764	BLlongum_Yi1p764	BACTERIA	1	MAG	100	0	108	2296074	Yassour et al. 2018	BLlongum
yassourM792	BLlongum_Yi1p792	BACTERIA	1	MAG	100	1.41	108	2280138	Yassour et al. 2018	BLlongum
