# Supplementary material for: Priority effects, nutrition and milk glycan-metabolic potential drive Bifidobacterium longum subspecies dynamics in the infant gut microbiome
Source: PeerJ. 2025 Jan 21;13:e18602. doi: 10.7717/peerj.18602 (PMC11758915; doi:10.7717/peerj.18602)
Supplement: Supplemental Information 20 [file peerj-13-18602-s020.csv]

AIMS_pairID	Strain sharing event	Bifidobacteria species	StrainPhlAn4	StrainPhlAn4 strain-transmission threshold
P1	Mother-1mnt	Bifidobacterium_longum	shared_strain	0.01558935378
P2	Mother-1mnt	Bifidobacterium_longum	shared_strain	0.01558935378
P10	Mother-6mnt	Bifidobacterium_longum	shared_strain	0.01558935378
P13	Mother-6mnt	Bifidobacterium_longum	shared_strain	0.01558935378
P18	Mother-1mnt	Bifidobacterium_longum	shared_strain	0.01558935378
P19	Mother-1mnt	Bifidobacterium_longum	shared_strain	0.01558935378
P22	Mother-6mnt	Bifidobacterium_longum	shared_strain	0.01558935378
P1	Mother-1mnt	Bifidobacterium_bifidum	shared_strain	0.09970942316
P1	Mother-6mnt	Bifidobacterium_bifidum	shared_strain	0.09970942316
P11	Mother-1mnt	Bifidobacterium_bifidum	shared_strain	0.09970942316
P17	Mother-1mnt	Bifidobacterium_bifidum	shared_strain	0.09970942316
P17	Mother-6mnt	Bifidobacterium_bifidum	shared_strain	0.09970942316
P10	Mother-6mnt	Bifidobacterium_adolescentis	shared_strain	0.06210784228
P11	Mother-1mnt	Bifidobacterium_adolescentis	shared_strain	0.06210784228
P13	Mother-6mnt	Bifidobacterium_adolescentis	shared_strain	0.06210784228
P15	Mother-6mnt	Bifidobacterium_adolescentis	shared_strain	0.06210784228
P16	Mother-1mnt	Bifidobacterium_adolescentis	shared_strain	0.06210784228
P24	Mother-1mnt	Bifidobacterium_adolescentis	shared_strain	0.06210784228
P2	Mother-1mnt	Bifidobacterium_pseudocatenulatum	shared_strain	0.1671955687
P4	Mother-1mnt	Bifidobacterium_pseudocatenulatum	shared_strain	0.1671955687
P18	Mother-1mnt	Bifidobacterium_pseudocatenulatum	shared_strain	0.1671955687
P22	Mother-6mnt	Bifidobacterium_pseudocatenulatum	shared_strain	0.1671955687
