# Supplementary material for: Priority effects, nutrition and milk glycan-metabolic potential drive Bifidobacterium longum subspecies dynamics in the infant gut microbiome
Source: PeerJ. 2025 Jan 21;13:e18602. doi: 10.7717/peerj.18602 (PMC11758915; doi:10.7717/peerj.18602)
Supplement: Supplemental Information 21 [file peerj-13-18602-s021.csv]

bin	gene	CAZyme	eggNOG_OGs	final_annotation
bin05525350	327	GH38	COG0383@1|root,COG0383@2|Bacteria,2GM02@201174|Actinobacteria,4CYWB@85004|Bifidobacteriales	GH38_v1
bin05525350	328	GH38	COG0383@1|root,COG0383@2|Bacteria,2GM02@201174|Actinobacteria,4CYWB@85004|Bifidobacteriales	GH38_v3
bin05525350	329	GH38	COG0383@1|root,COG0383@2|Bacteria,2GM02@201174|Actinobacteria,4CYWB@85004|Bifidobacteriales	GH38_v5
bin05525448	1451	GH38	COG0383@1|root,COG0383@2|Bacteria,2GM02@201174|Actinobacteria,4CYWB@85004|Bifidobacteriales	GH38_v3
bin05525448	1452	GH38	COG0383@1|root,COG0383@2|Bacteria,2GM02@201174|Actinobacteria,4CYWB@85004|Bifidobacteriales	GH38_v1
bin05525456	1477	GH38	COG0383@1|root,COG0383@2|Bacteria,2GM02@201174|Actinobacteria,4CYWB@85004|Bifidobacteriales	GH38_v1
bin05525456	500	GH38	COG0383@1|root,COG0383@2|Bacteria,2GM02@201174|Actinobacteria,4CYWB@85004|Bifidobacteriales	GH38_v3
bin09382504	432	GH38	COG0383@1|root,COG0383@2|Bacteria,2GM02@201174|Actinobacteria,4CYWB@85004|Bifidobacteriales	GH38_v1
bin09382504	433	GH38	COG0383@1|root,COG0383@2|Bacteria,2GM02@201174|Actinobacteria,4CYWB@85004|Bifidobacteriales	GH38_v3
bin09382508	1941	GH38	COG0383@1|root,COG0383@2|Bacteria,2GM02@201174|Actinobacteria,4CYWB@85004|Bifidobacteriales	GH38_v1
bin09382508	986	GH38	COG0383@1|root,COG0383@2|Bacteria,2GM02@201174|Actinobacteria,4CYWB@85004|Bifidobacteriales	GH38_v3
bin09382606	1532	GH38	COG0383@1|root,COG0383@2|Bacteria,2GM02@201174|Actinobacteria,4CYWB@85004|Bifidobacteriales	GH38_v1
bin09382606	2054	GH38	COG0383@1|root,COG0383@2|Bacteria,2GM02@201174|Actinobacteria,4CYWB@85004|Bifidobacteriales	GH38_v4
bin09382606	2055	GH38	COG0383@1|root,COG0383@2|Bacteria,2GM02@201174|Actinobacteria,4CYWB@85004|Bifidobacteriales	GH38_v3
bin09382606	308	GH38	COG0383@1|root,COG0383@2|Bacteria,2GM02@201174|Actinobacteria,4CYWB@85004|Bifidobacteriales	GH38_v4
binAIMS0019	359	GH38	COG0383@1|root,COG0383@2|Bacteria,2GM02@201174|Actinobacteria,4CYWB@85004|Bifidobacteriales	GH38_v1
binAIMS0019	360	GH38	COG0383@1|root,COG0383@2|Bacteria,2GM02@201174|Actinobacteria,4CYWB@85004|Bifidobacteriales	GH38_v3
binAIMS0523	429	GH38	COG0383@1|root,COG0383@2|Bacteria,2GM02@201174|Actinobacteria,4CYWB@85004|Bifidobacteriales	GH38_v3
binAIMS0523	430	GH38	COG0383@1|root,COG0383@2|Bacteria,2GM02@201174|Actinobacteria,4CYWB@85004|Bifidobacteriales	GH38_v1
binAIMS0916	189	GH38	COG0383@1|root,COG0383@2|Bacteria,2GM02@201174|Actinobacteria,4CYWB@85004|Bifidobacteriales	GH38_v1
binAIMS0916	190	GH38	COG0383@1|root,COG0383@2|Bacteria,2GM02@201174|Actinobacteria,4CYWB@85004|Bifidobacteriales	GH38_v3
binAIMS1366	1298	GH38	COG0383@1|root,COG0383@2|Bacteria,2GM02@201174|Actinobacteria,4CYWB@85004|Bifidobacteriales	GH38_v4
binAIMS1366	1397	GH38	COG0383@1|root,COG0383@2|Bacteria,2GM02@201174|Actinobacteria,4CYWB@85004|Bifidobacteriales	GH38_v1
binAIMS1366	1398	GH38	COG0383@1|root,COG0383@2|Bacteria,2GM02@201174|Actinobacteria,4CYWB@85004|Bifidobacteriales	GH38_v3
binAIMS1405	976	GH38	COG0383@1|root,COG0383@2|Bacteria,2GM02@201174|Actinobacteria,4CYWB@85004|Bifidobacteriales	GH38_v3
binAIMS1405	977	GH38	COG0383@1|root,COG0383@2|Bacteria,2GM02@201174|Actinobacteria,4CYWB@85004|Bifidobacteriales	GH38_v1
binAIMS1918	845	GH38	COG0383@1|root,COG0383@2|Bacteria,2GM02@201174|Actinobacteria,4CYWB@85004|Bifidobacteriales	GH38_v3
binAIMS1918	846	GH38	COG0383@1|root,COG0383@2|Bacteria,2GM02@201174|Actinobacteria,4CYWB@85004|Bifidobacteriales	GH38_v1
binAIMS2530	255	GH38	COG0383@1|root,COG0383@2|Bacteria,2GM02@201174|Actinobacteria,4CYWB@85004|Bifidobacteriales	GH38_v1
binAIMS2530	256	GH38	COG0383@1|root,COG0383@2|Bacteria,2GM02@201174|Actinobacteria,4CYWB@85004|Bifidobacteriales	GH38_v3
binAIMS2545	115	GH38	COG0383@1|root,COG0383@2|Bacteria,2GM02@201174|Actinobacteria,4CYWB@85004|Bifidobacteriales	GH38_v3
binAIMS2545	116	GH38	COG0383@1|root,COG0383@2|Bacteria,2GM02@201174|Actinobacteria,4CYWB@85004|Bifidobacteriales	GH38_v1
binAIMS2785	337	GH38	COG0383@1|root,COG0383@2|Bacteria,2GM02@201174|Actinobacteria,4CYWB@85004|Bifidobacteriales	GH38_v1
binAIMS2785	338	GH38	COG0383@1|root,COG0383@2|Bacteria,2GM02@201174|Actinobacteria,4CYWB@85004|Bifidobacteriales	GH38_v3
binAIMS3163	385	GH38	COG0383@1|root,COG0383@2|Bacteria,2GM02@201174|Actinobacteria,4CYWB@85004|Bifidobacteriales	GH38_v3
binAIMS3163	386	GH38	COG0383@1|root,COG0383@2|Bacteria,2GM02@201174|Actinobacteria,4CYWB@85004|Bifidobacteriales	GH38_v1
binAIMS3169	2	GH38	COG0383@1|root,COG0383@2|Bacteria,2GM02@201174|Actinobacteria,4CYWB@85004|Bifidobacteriales	GH38_v1
binAIMS3169	3	GH38	COG0383@1|root,COG0383@2|Bacteria,2GM02@201174|Actinobacteria,4CYWB@85004|Bifidobacteriales	GH38_v3
binAIMS3799	358	GH38	COG0383@1|root,COG0383@2|Bacteria,2GM02@201174|Actinobacteria,4CYWB@85004|Bifidobacteriales	GH38_v3
binAIMS3799	359	GH38	COG0383@1|root,COG0383@2|Bacteria,2GM02@201174|Actinobacteria,4CYWB@85004|Bifidobacteriales	GH38_v1
binAIMS4198	1406	GH38	COG0383@1|root,COG0383@2|Bacteria,2GM02@201174|Actinobacteria,4CYWB@85004|Bifidobacteriales	GH38_v1
binAIMS4198	489	GH38	COG0383@1|root,COG0383@2|Bacteria,2GM02@201174|Actinobacteria,4CYWB@85004|Bifidobacteriales	GH38_v3
binAIMS4198	490	GH38	COG0383@1|root,COG0383@2|Bacteria,2GM02@201174|Actinobacteria,4CYWB@85004|Bifidobacteriales	GH38_v4
binAIMS4258	237	GH38	COG0383@1|root,COG0383@2|Bacteria,2GM02@201174|Actinobacteria,4CYWB@85004|Bifidobacteriales	GH38_v1
binAIMS4258	238	GH38	COG0383@1|root,COG0383@2|Bacteria,2GM02@201174|Actinobacteria,4CYWB@85004|Bifidobacteriales	GH38_v3
binAIMS4267	1438	GH38	COG0383@1|root,COG0383@2|Bacteria,2GM02@201174|Actinobacteria,4CYWB@85004|Bifidobacteriales	GH38_v3
binAIMS4267	1439	GH38	COG0383@1|root,COG0383@2|Bacteria,2GM02@201174|Actinobacteria,4CYWB@85004|Bifidobacteriales	GH38_v1
binAIMS4873	1634	GH38	COG0383@1|root,COG0383@2|Bacteria,2GM02@201174|Actinobacteria,4CYWB@85004|Bifidobacteriales	GH38_v4
binAIMS4873	1635	GH38	COG0383@1|root,COG0383@2|Bacteria,2GM02@201174|Actinobacteria,4CYWB@85004|Bifidobacteriales	GH38_v5
binAIMS4873	612	GH38	COG0383@1|root,COG0383@2|Bacteria,2GM02@201174|Actinobacteria,4CYWB@85004|Bifidobacteriales	GH38_v1
binAIMS4873	613	GH38	COG0383@1|root,COG0383@2|Bacteria,2GM02@201174|Actinobacteria,4CYWB@85004|Bifidobacteriales	GH38_v3
binAIMS5368	1548	GH38	COG0383@1|root,COG0383@2|Bacteria,2GM02@201174|Actinobacteria,4CYWB@85004|Bifidobacteriales	GH38_v3
binAIMS5368	1549	GH38	COG0383@1|root,COG0383@2|Bacteria,2GM02@201174|Actinobacteria,4CYWB@85004|Bifidobacteriales	GH38_v1
binAIMS6327	3	GH38	COG0383@1|root,COG0383@2|Bacteria,2GM02@201174|Actinobacteria,4CYWB@85004|Bifidobacteriales	GH38_v1
binAIMS6327	4	GH38	COG0383@1|root,COG0383@2|Bacteria,2GM02@201174|Actinobacteria,4CYWB@85004|Bifidobacteriales	GH38_v3
binAIMS6327	5	GH38	COG0383@1|root,COG0383@2|Bacteria,2GM02@201174|Actinobacteria,4CYWB@85004|Bifidobacteriales	GH38_v5
shaoA00576	365	GH38	COG0383@1|root,COG0383@2|Bacteria,2GM02@201174|Actinobacteria,4CYWB@85004|Bifidobacteriales	GH38_v1
shaoA00576	366	GH38	COG0383@1|root,COG0383@2|Bacteria,2GM02@201174|Actinobacteria,4CYWB@85004|Bifidobacteriales	GH38_v3
shaoA01761	1185	GH38	COG0383@1|root,COG0383@2|Bacteria,2GM02@201174|Actinobacteria,4CYWB@85004|Bifidobacteriales	GH38_v1
shaoA01761	1186	GH38	COG0383@1|root,COG0383@2|Bacteria,2GM02@201174|Actinobacteria,4CYWB@85004|Bifidobacteriales	GH38_v3
shaoB01194	1224	GH38	COG0383@1|root,COG0383@2|Bacteria,2GM02@201174|Actinobacteria,4CYWB@85004|Bifidobacteriales	GH38_v4
shaoB01194	1464	GH38	COG0383@1|root,COG0383@2|Bacteria,2GM02@201174|Actinobacteria,4CYWB@85004|Bifidobacteriales	GH38_v4
shaoB01194	394	GH38	COG0383@1|root,COG0383@2|Bacteria,2GM02@201174|Actinobacteria,4CYWB@85004|Bifidobacteriales	GH38_v1
shaoB01261	1823	GH38	COG0383@1|root,COG0383@2|Bacteria,2GM02@201174|Actinobacteria,4CYWB@85004|Bifidobacteriales	GH38_v3
shaoB01261	1824	GH38	COG0383@1|root,COG0383@2|Bacteria,2GM02@201174|Actinobacteria,4CYWB@85004|Bifidobacteriales	GH38_v1
shaoB01277	1563	GH38	COG0383@1|root,COG0383@2|Bacteria,2GM02@201174|Actinobacteria,4CYWB@85004|Bifidobacteriales	GH38_v3
shaoB01277	1564	GH38	COG0383@1|root,COG0383@2|Bacteria,2GM02@201174|Actinobacteria,4CYWB@85004|Bifidobacteriales	GH38_v1
shaoB01409	527	GH38	COG0383@1|root,COG0383@2|Bacteria,2GM02@201174|Actinobacteria,4CYWB@85004|Bifidobacteriales	GH38_v1
shaoB01409	528	GH38	COG0383@1|root,COG0383@2|Bacteria,2GM02@201174|Actinobacteria,4CYWB@85004|Bifidobacteriales	GH38_v3
shaoC01007	1721	GH38	COG0383@1|root,COG0383@2|Bacteria,2GM02@201174|Actinobacteria,4CYWB@85004|Bifidobacteriales	GH38_v1
shaoC01007	1722	GH38	COG0383@1|root,COG0383@2|Bacteria,2GM02@201174|Actinobacteria,4CYWB@85004|Bifidobacteriales	GH38_v3
shaoC01381	337	GH38	COG0383@1|root,COG0383@2|Bacteria,2GM02@201174|Actinobacteria,4CYWB@85004|Bifidobacteriales	GH38_v3
shaoC01381	338	GH38	COG0383@1|root,COG0383@2|Bacteria,2GM02@201174|Actinobacteria,4CYWB@85004|Bifidobacteriales	GH38_v1
shaoC01917	1919	GH38	COG0383@1|root,COG0383@2|Bacteria,2GM02@201174|Actinobacteria,4CYWB@85004|Bifidobacteriales	GH38_v3
shaoC01917	1920	GH38	COG0383@1|root,COG0383@2|Bacteria,2GM02@201174|Actinobacteria,4CYWB@85004|Bifidobacteriales	GH38_v1
shaoC01991	585	GH38	COG0383@1|root,COG0383@2|Bacteria,2GM02@201174|Actinobacteria,4CYWB@85004|Bifidobacteriales	GH38_v1
shaoC01991	586	GH38	COG0383@1|root,COG0383@2|Bacteria,2GM02@201174|Actinobacteria,4CYWB@85004|Bifidobacteriales	GH38_v3
yassourM226	1172	GH38	COG0383@1|root,COG0383@2|Bacteria,2GM02@201174|Actinobacteria,4CYWB@85004|Bifidobacteriales	GH38_v1
yassourM226	1173	GH38	COG0383@1|root,COG0383@2|Bacteria,2GM02@201174|Actinobacteria,4CYWB@85004|Bifidobacteriales	GH38_v3
yassourM388	1861	GH38	COG0383@1|root,COG0383@2|Bacteria,2GM02@201174|Actinobacteria,4CYWB@85004|Bifidobacteriales	GH38_v1
yassourM388	1862	GH38	COG0383@1|root,COG0383@2|Bacteria,2GM02@201174|Actinobacteria,4CYWB@85004|Bifidobacteriales	GH38_v3
yassourM427	919	GH38	COG0383@1|root,COG0383@2|Bacteria,2GM02@201174|Actinobacteria,4CYWB@85004|Bifidobacteriales	GH38_v3
yassourM427	920	GH38	COG0383@1|root,COG0383@2|Bacteria,2GM02@201174|Actinobacteria,4CYWB@85004|Bifidobacteriales	GH38_v1
yassourM764	1835	GH38	COG0383@1|root,COG0383@2|Bacteria,2GM02@201174|Actinobacteria,4CYWB@85004|Bifidobacteriales	GH38_v1
yassourM764	1836	GH38	COG0383@1|root,COG0383@2|Bacteria,2GM02@201174|Actinobacteria,4CYWB@85004|Bifidobacteriales	GH38_v3
yassourM792	620	GH38	COG0383@1|root,COG0383@2|Bacteria,2GM02@201174|Actinobacteria,4CYWB@85004|Bifidobacteriales	GH38_v3
yassourM792	621	GH38	COG0383@1|root,COG0383@2|Bacteria,2GM02@201174|Actinobacteria,4CYWB@85004|Bifidobacteriales	GH38_v1
binAIMS1918	1766	GH38	COG0383@1|root,COG0383@2|Bacteria,2GM02@201174|Actinobacteria,4D222@85004|Bifidobacteriales	GH38_v2
binAIMS3163	1752	GH38	COG0383@1|root,COG0383@2|Bacteria,2GM02@201174|Actinobacteria,4D222@85004|Bifidobacteriales	GH38_v2
shaoA01761	481	GH38	COG0383@1|root,COG0383@2|Bacteria,2GM02@201174|Actinobacteria,4D222@85004|Bifidobacteriales	GH38_v2
bin05525350	2019	GH95	COG1554@1|root,COG1554@2|Bacteria,2GJXJ@201174|Actinobacteria,4CZZK@85004|Bifidobacteriales	GH95
binAIMS0523	2316	GH95	COG1554@1|root,COG1554@2|Bacteria,2GJXJ@201174|Actinobacteria,4CZZK@85004|Bifidobacteriales	GH95
binAIMS0916	2230	GH95	COG1554@1|root,COG1554@2|Bacteria,2GJXJ@201174|Actinobacteria,4CZZK@85004|Bifidobacteriales	GH95
binAIMS2530	1409	GH95	COG1554@1|root,COG1554@2|Bacteria,2GJXJ@201174|Actinobacteria,4CZZK@85004|Bifidobacteriales	GH95
binAIMS3163	1088	GH95	COG1554@1|root,COG1554@2|Bacteria,2GJXJ@201174|Actinobacteria,4CZZK@85004|Bifidobacteriales	GH95
binAIMS4198	2232	GH95	COG1554@1|root,COG1554@2|Bacteria,2GJXJ@201174|Actinobacteria,4CZZK@85004|Bifidobacteriales	GH95
binAIMS4267	1250	GH95	COG1554@1|root,COG1554@2|Bacteria,2GJXJ@201174|Actinobacteria,4CZZK@85004|Bifidobacteriales	GH95
binAIMS4873	367	GH95	COG1554@1|root,COG1554@2|Bacteria,2GJXJ@201174|Actinobacteria,4CZZK@85004|Bifidobacteriales	GH95
binAIMS5164	1602	GH95	COG1554@1|root,COG1554@2|Bacteria,2GJXJ@201174|Actinobacteria,4CZZK@85004|Bifidobacteriales	GH95
binAIMS6327	2386	GH95	COG1554@1|root,COG1554@2|Bacteria,2GJXJ@201174|Actinobacteria,4CZZK@85004|Bifidobacteriales	GH95
shaoA01761	950	GH95	COG1554@1|root,COG1554@2|Bacteria,2GJXJ@201174|Actinobacteria,4CZZK@85004|Bifidobacteriales	GH95
shaoC01994	1081	GH95	COG1554@1|root,COG1554@2|Bacteria,2GJXJ@201174|Actinobacteria,4CZZK@85004|Bifidobacteriales	GH95
binAIMS2335	932	GH42	COG1874@1|root,COG1874@2|Bacteria,2GK4P@201174|Actinobacteria,4CZKE@85004|Bifidobacteriales	GH42_v1
bin05525350	1254	GH42	COG1874@1|root,COG1874@2|Bacteria,2GMDT@201174|Actinobacteria,4CZ38@85004|Bifidobacteriales	GH42_v2
bin05525350	678	GH42	COG1874@1|root,COG1874@2|Bacteria,2GMDT@201174|Actinobacteria,4CZ38@85004|Bifidobacteriales	GH42_v2
bin05525448	1779	GH42	COG1874@1|root,COG1874@2|Bacteria,2GMDT@201174|Actinobacteria,4CZ38@85004|Bifidobacteriales	GH42_v4
bin05525448	383	GH42	COG1874@1|root,COG1874@2|Bacteria,2GMDT@201174|Actinobacteria,4CZ38@85004|Bifidobacteriales	GH42_v2
bin05525456	1617	GH42	COG1874@1|root,COG1874@2|Bacteria,2GMDT@201174|Actinobacteria,4CZ38@85004|Bifidobacteriales	GH42_v2
bin05525456	462	GH42	COG1874@1|root,COG1874@2|Bacteria,2GMDT@201174|Actinobacteria,4CZ38@85004|Bifidobacteriales	GH42_v2
bin05525456	656	GH42	COG1874@1|root,COG1874@2|Bacteria,2GMDT@201174|Actinobacteria,4CZ38@85004|Bifidobacteriales	GH42_v4
bin06350064	1759	GH42	COG1874@1|root,COG1874@2|Bacteria,2GMDT@201174|Actinobacteria,4CZ38@85004|Bifidobacteriales	GH42_v4
bin06350064	288	GH42	COG1874@1|root,COG1874@2|Bacteria,2GMDT@201174|Actinobacteria,4CZ38@85004|Bifidobacteriales	GH42_v2
bin06350064	534	GH42	COG1874@1|root,COG1874@2|Bacteria,2GMDT@201174|Actinobacteria,4CZ38@85004|Bifidobacteriales	GH42_v2
bin09382504	1665	GH42	COG1874@1|root,COG1874@2|Bacteria,2GMDT@201174|Actinobacteria,4CZ38@85004|Bifidobacteriales	GH42_v2
bin09382504	1815	GH42	COG1874@1|root,COG1874@2|Bacteria,2GMDT@201174|Actinobacteria,4CZ38@85004|Bifidobacteriales	GH42_v4
bin09382504	871	GH42	COG1874@1|root,COG1874@2|Bacteria,2GMDT@201174|Actinobacteria,4CZ38@85004|Bifidobacteriales	GH42_v2
bin09382508	1366	GH42	COG1874@1|root,COG1874@2|Bacteria,2GMDT@201174|Actinobacteria,4CZ38@85004|Bifidobacteriales	GH42_v2
bin09382508	1528	GH42	COG1874@1|root,COG1874@2|Bacteria,2GMDT@201174|Actinobacteria,4CZ38@85004|Bifidobacteriales	GH42_v4
bin09382508	793	GH42	COG1874@1|root,COG1874@2|Bacteria,2GMDT@201174|Actinobacteria,4CZ38@85004|Bifidobacteriales	GH42_v2
bin09382601	1019	GH42	COG1874@1|root,COG1874@2|Bacteria,2GMDT@201174|Actinobacteria,4CZ38@85004|Bifidobacteriales	GH42_v2
bin09382601	1164	GH42	COG1874@1|root,COG1874@2|Bacteria,2GMDT@201174|Actinobacteria,4CZ38@85004|Bifidobacteriales	GH42_v4
bin09382601	1593	GH42	COG1874@1|root,COG1874@2|Bacteria,2GMDT@201174|Actinobacteria,4CZ38@85004|Bifidobacteriales	GH42_v2
bin09382606	1448	GH42	COG1874@1|root,COG1874@2|Bacteria,2GMDT@201174|Actinobacteria,4CZ38@85004|Bifidobacteriales	GH42_v4
bin09382606	477	GH42	COG1874@1|root,COG1874@2|Bacteria,2GMDT@201174|Actinobacteria,4CZ38@85004|Bifidobacteriales	GH42_v2
bin09382609	12	GH42	COG1874@1|root,COG1874@2|Bacteria,2GMDT@201174|Actinobacteria,4CZ38@85004|Bifidobacteriales	GH42_v2
bin09382609	1557	GH42	COG1874@1|root,COG1874@2|Bacteria,2GMDT@201174|Actinobacteria,4CZ38@85004|Bifidobacteriales	GH42_v2
bin09382609	1893	GH42	COG1874@1|root,COG1874@2|Bacteria,2GMDT@201174|Actinobacteria,4CZ38@85004|Bifidobacteriales	GH42_v4
bin09382657	1401	GH42	COG1874@1|root,COG1874@2|Bacteria,2GMDT@201174|Actinobacteria,4CZ38@85004|Bifidobacteriales	GH42_v4
bin09382657	1673	GH42	COG1874@1|root,COG1874@2|Bacteria,2GMDT@201174|Actinobacteria,4CZ38@85004|Bifidobacteriales	GH42_v2
bin09382657	455	GH42	COG1874@1|root,COG1874@2|Bacteria,2GMDT@201174|Actinobacteria,4CZ38@85004|Bifidobacteriales	GH42_v2
binAIMS0019	1115	GH42	COG1874@1|root,COG1874@2|Bacteria,2GMDT@201174|Actinobacteria,4CZ38@85004|Bifidobacteriales	GH42_v2
binAIMS0019	1862	GH42	COG1874@1|root,COG1874@2|Bacteria,2GMDT@201174|Actinobacteria,4CZ38@85004|Bifidobacteriales	GH42_v4
binAIMS0019	515	GH42	COG1874@1|root,COG1874@2|Bacteria,2GMDT@201174|Actinobacteria,4CZ38@85004|Bifidobacteriales	GH42_v2
binAIMS0355	1174	GH42	COG1874@1|root,COG1874@2|Bacteria,2GMDT@201174|Actinobacteria,4CZ38@85004|Bifidobacteriales	GH42_v4
binAIMS0355	1194	GH42	COG1874@1|root,COG1874@2|Bacteria,2GMDT@201174|Actinobacteria,4CZ38@85004|Bifidobacteriales	GH42_v2
binAIMS0355	1342	GH42	COG1874@1|root,COG1874@2|Bacteria,2GMDT@201174|Actinobacteria,4CZ38@85004|Bifidobacteriales	GH42_v2
binAIMS0523	1705	GH42	COG1874@1|root,COG1874@2|Bacteria,2GMDT@201174|Actinobacteria,4CZ38@85004|Bifidobacteriales	GH42_v2
binAIMS0523	509	GH42	COG1874@1|root,COG1874@2|Bacteria,2GMDT@201174|Actinobacteria,4CZ38@85004|Bifidobacteriales	GH42_v2
binAIMS0916	1319	GH42	COG1874@1|root,COG1874@2|Bacteria,2GMDT@201174|Actinobacteria,4CZ38@85004|Bifidobacteriales	GH42_v2
binAIMS0916	328	GH42	COG1874@1|root,COG1874@2|Bacteria,2GMDT@201174|Actinobacteria,4CZ38@85004|Bifidobacteriales	GH42_v2
binAIMS1174	1037	GH42	COG1874@1|root,COG1874@2|Bacteria,2GMDT@201174|Actinobacteria,4CZ38@85004|Bifidobacteriales	GH42_v2
binAIMS1174	1289	GH42	COG1874@1|root,COG1874@2|Bacteria,2GMDT@201174|Actinobacteria,4CZ38@85004|Bifidobacteriales	GH42_v2
binAIMS1174	1797	GH42	COG1874@1|root,COG1874@2|Bacteria,2GMDT@201174|Actinobacteria,4CZ38@85004|Bifidobacteriales	GH42_v4
binAIMS1246	1	GH42	COG1874@1|root,COG1874@2|Bacteria,2GMDT@201174|Actinobacteria,4CZ38@85004|Bifidobacteriales	GH42_v2
binAIMS1246	1590	GH42	COG1874@1|root,COG1874@2|Bacteria,2GMDT@201174|Actinobacteria,4CZ38@85004|Bifidobacteriales	GH42_v4
binAIMS1246	201	GH42	COG1874@1|root,COG1874@2|Bacteria,2GMDT@201174|Actinobacteria,4CZ38@85004|Bifidobacteriales	GH42_v2
binAIMS1366	1111	GH42	COG1874@1|root,COG1874@2|Bacteria,2GMDT@201174|Actinobacteria,4CZ38@85004|Bifidobacteriales	GH42_v4
binAIMS1366	328	GH42	COG1874@1|root,COG1874@2|Bacteria,2GMDT@201174|Actinobacteria,4CZ38@85004|Bifidobacteriales	GH42_v2
binAIMS1366	606	GH42	COG1874@1|root,COG1874@2|Bacteria,2GMDT@201174|Actinobacteria,4CZ38@85004|Bifidobacteriales	GH42_v2
binAIMS1405	1488	GH42	COG1874@1|root,COG1874@2|Bacteria,2GMDT@201174|Actinobacteria,4CZ38@85004|Bifidobacteriales	GH42_v2
binAIMS1405	1833	GH42	COG1874@1|root,COG1874@2|Bacteria,2GMDT@201174|Actinobacteria,4CZ38@85004|Bifidobacteriales	GH42_v4
binAIMS1405	232	GH42	COG1874@1|root,COG1874@2|Bacteria,2GMDT@201174|Actinobacteria,4CZ38@85004|Bifidobacteriales	GH42_v2
binAIMS1420	1243	GH42	COG1874@1|root,COG1874@2|Bacteria,2GMDT@201174|Actinobacteria,4CZ38@85004|Bifidobacteriales	GH42_v4
binAIMS1420	604	GH42	COG1874@1|root,COG1874@2|Bacteria,2GMDT@201174|Actinobacteria,4CZ38@85004|Bifidobacteriales	GH42_v2
binAIMS1639	1702	GH42	COG1874@1|root,COG1874@2|Bacteria,2GMDT@201174|Actinobacteria,4CZ38@85004|Bifidobacteriales	GH42_v2
binAIMS1639	1950	GH42	COG1874@1|root,COG1874@2|Bacteria,2GMDT@201174|Actinobacteria,4CZ38@85004|Bifidobacteriales	GH42_v4
binAIMS1639	932	GH42	COG1874@1|root,COG1874@2|Bacteria,2GMDT@201174|Actinobacteria,4CZ38@85004|Bifidobacteriales	GH42_v2
binAIMS1918	1732	GH42	COG1874@1|root,COG1874@2|Bacteria,2GMDT@201174|Actinobacteria,4CZ38@85004|Bifidobacteriales	GH42_v2
binAIMS1918	1786	GH42	COG1874@1|root,COG1874@2|Bacteria,2GMDT@201174|Actinobacteria,4CZ38@85004|Bifidobacteriales	GH42_v2
binAIMS1918	2045	GH42	COG1874@1|root,COG1874@2|Bacteria,2GMDT@201174|Actinobacteria,4CZ38@85004|Bifidobacteriales	GH42_v2
binAIMS2335	1518	GH42	COG1874@1|root,COG1874@2|Bacteria,2GMDT@201174|Actinobacteria,4CZ38@85004|Bifidobacteriales	GH42_v4
binAIMS2335	1617	GH42	COG1874@1|root,COG1874@2|Bacteria,2GMDT@201174|Actinobacteria,4CZ38@85004|Bifidobacteriales	GH42_v2
binAIMS2335	173	GH42	COG1874@1|root,COG1874@2|Bacteria,2GMDT@201174|Actinobacteria,4CZ38@85004|Bifidobacteriales	GH42_v2
binAIMS2530	1283	GH42	COG1874@1|root,COG1874@2|Bacteria,2GMDT@201174|Actinobacteria,4CZ38@85004|Bifidobacteriales	GH42_v2
binAIMS2530	799	GH42	COG1874@1|root,COG1874@2|Bacteria,2GMDT@201174|Actinobacteria,4CZ38@85004|Bifidobacteriales	GH42_v2
binAIMS2545	1780	GH42	COG1874@1|root,COG1874@2|Bacteria,2GMDT@201174|Actinobacteria,4CZ38@85004|Bifidobacteriales	GH42_v2
binAIMS2545	669	GH42	COG1874@1|root,COG1874@2|Bacteria,2GMDT@201174|Actinobacteria,4CZ38@85004|Bifidobacteriales	GH42_v4
binAIMS2545	921	GH42	COG1874@1|root,COG1874@2|Bacteria,2GMDT@201174|Actinobacteria,4CZ38@85004|Bifidobacteriales	GH42_v2
binAIMS2785	45	GH42	COG1874@1|root,COG1874@2|Bacteria,2GMDT@201174|Actinobacteria,4CZ38@85004|Bifidobacteriales	GH42_v2
binAIMS3163	515	GH42	COG1874@1|root,COG1874@2|Bacteria,2GMDT@201174|Actinobacteria,4CZ38@85004|Bifidobacteriales	GH42_v2
binAIMS3163	979	GH42	COG1874@1|root,COG1874@2|Bacteria,2GMDT@201174|Actinobacteria,4CZ38@85004|Bifidobacteriales	GH42_v2
binAIMS3169	1827	GH42	COG1874@1|root,COG1874@2|Bacteria,2GMDT@201174|Actinobacteria,4CZ38@85004|Bifidobacteriales	GH42_v2
binAIMS3169	2203	GH42	COG1874@1|root,COG1874@2|Bacteria,2GMDT@201174|Actinobacteria,4CZ38@85004|Bifidobacteriales	GH42_v2
binAIMS3169	797	GH42	COG1874@1|root,COG1874@2|Bacteria,2GMDT@201174|Actinobacteria,4CZ38@85004|Bifidobacteriales	GH42_v2
binAIMS3574	1033	GH42	COG1874@1|root,COG1874@2|Bacteria,2GMDT@201174|Actinobacteria,4CZ38@85004|Bifidobacteriales	GH42_v2
binAIMS3574	1754	GH42	COG1874@1|root,COG1874@2|Bacteria,2GMDT@201174|Actinobacteria,4CZ38@85004|Bifidobacteriales	GH42_v4
binAIMS3574	1770	GH42	COG1874@1|root,COG1874@2|Bacteria,2GMDT@201174|Actinobacteria,4CZ38@85004|Bifidobacteriales	GH42_v2
binAIMS3799	1591	GH42	COG1874@1|root,COG1874@2|Bacteria,2GMDT@201174|Actinobacteria,4CZ38@85004|Bifidobacteriales	GH42_v2
binAIMS3799	233	GH42	COG1874@1|root,COG1874@2|Bacteria,2GMDT@201174|Actinobacteria,4CZ38@85004|Bifidobacteriales	GH42_v4
binAIMS3799	38	GH42	COG1874@1|root,COG1874@2|Bacteria,2GMDT@201174|Actinobacteria,4CZ38@85004|Bifidobacteriales	GH42_v2
binAIMS3919	109	GH42	COG1874@1|root,COG1874@2|Bacteria,2GMDT@201174|Actinobacteria,4CZ38@85004|Bifidobacteriales	GH42_v2
binAIMS3919	1507	GH42	COG1874@1|root,COG1874@2|Bacteria,2GMDT@201174|Actinobacteria,4CZ38@85004|Bifidobacteriales	GH42_v4
binAIMS3919	21	GH42	COG1874@1|root,COG1874@2|Bacteria,2GMDT@201174|Actinobacteria,4CZ38@85004|Bifidobacteriales	GH42_v2
binAIMS4198	1819	GH42	COG1874@1|root,COG1874@2|Bacteria,2GMDT@201174|Actinobacteria,4CZ38@85004|Bifidobacteriales	GH42_v2
binAIMS4198	736	GH42	COG1874@1|root,COG1874@2|Bacteria,2GMDT@201174|Actinobacteria,4CZ38@85004|Bifidobacteriales	GH42_v2
binAIMS4258	2282	GH42	COG1874@1|root,COG1874@2|Bacteria,2GMDT@201174|Actinobacteria,4CZ38@85004|Bifidobacteriales	GH42_v2
binAIMS4258	384	GH42	COG1874@1|root,COG1874@2|Bacteria,2GMDT@201174|Actinobacteria,4CZ38@85004|Bifidobacteriales	GH42_v2
binAIMS4267	264	GH42	COG1874@1|root,COG1874@2|Bacteria,2GMDT@201174|Actinobacteria,4CZ38@85004|Bifidobacteriales	GH42_v2
binAIMS4267	501	GH42	COG1874@1|root,COG1874@2|Bacteria,2GMDT@201174|Actinobacteria,4CZ38@85004|Bifidobacteriales	GH42_v2
binAIMS4873	100	GH42	COG1874@1|root,COG1874@2|Bacteria,2GMDT@201174|Actinobacteria,4CZ38@85004|Bifidobacteriales	GH42_v2
binAIMS4873	1406	GH42	COG1874@1|root,COG1874@2|Bacteria,2GMDT@201174|Actinobacteria,4CZ38@85004|Bifidobacteriales	GH42_v2
binAIMS4873	1791	GH42	COG1874@1|root,COG1874@2|Bacteria,2GMDT@201174|Actinobacteria,4CZ38@85004|Bifidobacteriales	GH42_v2
binAIMS5164	1522	GH42	COG1874@1|root,COG1874@2|Bacteria,2GMDT@201174|Actinobacteria,4CZ38@85004|Bifidobacteriales	GH42_v4
binAIMS5164	1563	GH42	COG1874@1|root,COG1874@2|Bacteria,2GMDT@201174|Actinobacteria,4CZ38@85004|Bifidobacteriales	GH42_v4
binAIMS5164	1817	GH42	COG1874@1|root,COG1874@2|Bacteria,2GMDT@201174|Actinobacteria,4CZ38@85004|Bifidobacteriales	GH42_v2
binAIMS5368	1540	GH42	COG1874@1|root,COG1874@2|Bacteria,2GMDT@201174|Actinobacteria,4CZ38@85004|Bifidobacteriales	GH42_v2
binAIMS5368	331	GH42	COG1874@1|root,COG1874@2|Bacteria,2GMDT@201174|Actinobacteria,4CZ38@85004|Bifidobacteriales	GH42_v2
binAIMS5479	1264	GH42	COG1874@1|root,COG1874@2|Bacteria,2GMDT@201174|Actinobacteria,4CZ38@85004|Bifidobacteriales	GH42_v2
binAIMS5479	4	GH42	COG1874@1|root,COG1874@2|Bacteria,2GMDT@201174|Actinobacteria,4CZ38@85004|Bifidobacteriales	GH42_v4
binAIMS6327	2247	GH42	COG1874@1|root,COG1874@2|Bacteria,2GMDT@201174|Actinobacteria,4CZ38@85004|Bifidobacteriales	GH42_v2
binAIMS6327	542	GH42	COG1874@1|root,COG1874@2|Bacteria,2GMDT@201174|Actinobacteria,4CZ38@85004|Bifidobacteriales	GH42_v2
ferrettiP6	1014	GH42	COG1874@1|root,COG1874@2|Bacteria,2GMDT@201174|Actinobacteria,4CZ38@85004|Bifidobacteriales	GH42_v4
ferrettiP6	327	GH42	COG1874@1|root,COG1874@2|Bacteria,2GMDT@201174|Actinobacteria,4CZ38@85004|Bifidobacteriales	GH42_v2
shao515126	1705	GH42	COG1874@1|root,COG1874@2|Bacteria,2GMDT@201174|Actinobacteria,4CZ38@85004|Bifidobacteriales	GH42_Unassigned/Removed
shao515126	1709	GH42	COG1874@1|root,COG1874@2|Bacteria,2GMDT@201174|Actinobacteria,4CZ38@85004|Bifidobacteriales	GH42_v4
shaoA00576	2059	GH42	COG1874@1|root,COG1874@2|Bacteria,2GMDT@201174|Actinobacteria,4CZ38@85004|Bifidobacteriales	GH42_v2
shaoA00576	68	GH42	COG1874@1|root,COG1874@2|Bacteria,2GMDT@201174|Actinobacteria,4CZ38@85004|Bifidobacteriales	GH42_v2
shaoA01761	1120	GH42	COG1874@1|root,COG1874@2|Bacteria,2GMDT@201174|Actinobacteria,4CZ38@85004|Bifidobacteriales	GH42_v2
shaoA01761	418	GH42	COG1874@1|root,COG1874@2|Bacteria,2GMDT@201174|Actinobacteria,4CZ38@85004|Bifidobacteriales	GH42_v2
shaoB01194	1332	GH42	COG1874@1|root,COG1874@2|Bacteria,2GMDT@201174|Actinobacteria,4CZ38@85004|Bifidobacteriales	GH42_Unassigned/Removed
shaoB01194	160	GH42	COG1874@1|root,COG1874@2|Bacteria,2GMDT@201174|Actinobacteria,4CZ38@85004|Bifidobacteriales	GH42_v4
shaoB01194	634	GH42	COG1874@1|root,COG1874@2|Bacteria,2GMDT@201174|Actinobacteria,4CZ38@85004|Bifidobacteriales	GH42_v2
shaoB01194	704	GH42	COG1874@1|root,COG1874@2|Bacteria,2GMDT@201174|Actinobacteria,4CZ38@85004|Bifidobacteriales	GH42_v2
shaoB01261	1105	GH42	COG1874@1|root,COG1874@2|Bacteria,2GMDT@201174|Actinobacteria,4CZ38@85004|Bifidobacteriales	GH42_v4
shaoB01261	1883	GH42	COG1874@1|root,COG1874@2|Bacteria,2GMDT@201174|Actinobacteria,4CZ38@85004|Bifidobacteriales	GH42_v2
shaoB01261	672	GH42	COG1874@1|root,COG1874@2|Bacteria,2GMDT@201174|Actinobacteria,4CZ38@85004|Bifidobacteriales	GH42_v2
shaoB01277	1293	GH42	COG1874@1|root,COG1874@2|Bacteria,2GMDT@201174|Actinobacteria,4CZ38@85004|Bifidobacteriales	GH42_v4
shaoB01277	1394	GH42	COG1874@1|root,COG1874@2|Bacteria,2GMDT@201174|Actinobacteria,4CZ38@85004|Bifidobacteriales	GH42_v2
shaoB01277	463	GH42	COG1874@1|root,COG1874@2|Bacteria,2GMDT@201174|Actinobacteria,4CZ38@85004|Bifidobacteriales	GH42_v2
shaoB01409	1744	GH42	COG1874@1|root,COG1874@2|Bacteria,2GMDT@201174|Actinobacteria,4CZ38@85004|Bifidobacteriales	GH42_v2
shaoB01409	225	GH42	COG1874@1|root,COG1874@2|Bacteria,2GMDT@201174|Actinobacteria,4CZ38@85004|Bifidobacteriales	GH42_v2
shaoB01409	888	GH42	COG1874@1|root,COG1874@2|Bacteria,2GMDT@201174|Actinobacteria,4CZ38@85004|Bifidobacteriales	GH42_v4
shaoC01007	1234	GH42	COG1874@1|root,COG1874@2|Bacteria,2GMDT@201174|Actinobacteria,4CZ38@85004|Bifidobacteriales	GH42_v4
shaoC01007	180	GH42	COG1874@1|root,COG1874@2|Bacteria,2GMDT@201174|Actinobacteria,4CZ38@85004|Bifidobacteriales	GH42_v2
shaoC01007	640	GH42	COG1874@1|root,COG1874@2|Bacteria,2GMDT@201174|Actinobacteria,4CZ38@85004|Bifidobacteriales	GH42_v2
shaoC01381	1153	GH42	COG1874@1|root,COG1874@2|Bacteria,2GMDT@201174|Actinobacteria,4CZ38@85004|Bifidobacteriales	GH42_v4
shaoC01381	1350	GH42	COG1874@1|root,COG1874@2|Bacteria,2GMDT@201174|Actinobacteria,4CZ38@85004|Bifidobacteriales	GH42_v2
shaoC01381	1590	GH42	COG1874@1|root,COG1874@2|Bacteria,2GMDT@201174|Actinobacteria,4CZ38@85004|Bifidobacteriales	GH42_v2
shaoC01839	1630	GH42	COG1874@1|root,COG1874@2|Bacteria,2GMDT@201174|Actinobacteria,4CZ38@85004|Bifidobacteriales	GH42_v4
shaoC01839	269	GH42	COG1874@1|root,COG1874@2|Bacteria,2GMDT@201174|Actinobacteria,4CZ38@85004|Bifidobacteriales	GH42_v2
shaoC01916	1900	GH42	COG1874@1|root,COG1874@2|Bacteria,2GMDT@201174|Actinobacteria,4CZ38@85004|Bifidobacteriales	GH42_v2
shaoC01916	486	GH42	COG1874@1|root,COG1874@2|Bacteria,2GMDT@201174|Actinobacteria,4CZ38@85004|Bifidobacteriales	GH42_v4
shaoC01916	761	GH42	COG1874@1|root,COG1874@2|Bacteria,2GMDT@201174|Actinobacteria,4CZ38@85004|Bifidobacteriales	GH42_v2
shaoC01917	131	GH42	COG1874@1|root,COG1874@2|Bacteria,2GMDT@201174|Actinobacteria,4CZ38@85004|Bifidobacteriales	GH42_v2
shaoC01917	424	GH42	COG1874@1|root,COG1874@2|Bacteria,2GMDT@201174|Actinobacteria,4CZ38@85004|Bifidobacteriales	GH42_v4
shaoC01917	869	GH42	COG1874@1|root,COG1874@2|Bacteria,2GMDT@201174|Actinobacteria,4CZ38@85004|Bifidobacteriales	GH42_v2
shaoC01990	1888	GH42	COG1874@1|root,COG1874@2|Bacteria,2GMDT@201174|Actinobacteria,4CZ38@85004|Bifidobacteriales	GH42_v2
shaoC01990	408	GH42	COG1874@1|root,COG1874@2|Bacteria,2GMDT@201174|Actinobacteria,4CZ38@85004|Bifidobacteriales	GH42_v2
shaoC01990	80	GH42	COG1874@1|root,COG1874@2|Bacteria,2GMDT@201174|Actinobacteria,4CZ38@85004|Bifidobacteriales	GH42_v4
shaoC01991	1266	GH42	COG1874@1|root,COG1874@2|Bacteria,2GMDT@201174|Actinobacteria,4CZ38@85004|Bifidobacteriales	GH42_v4
shaoC01991	144	GH42	COG1874@1|root,COG1874@2|Bacteria,2GMDT@201174|Actinobacteria,4CZ38@85004|Bifidobacteriales	GH42_v2
shaoC01994	1165	GH42	COG1874@1|root,COG1874@2|Bacteria,2GMDT@201174|Actinobacteria,4CZ38@85004|Bifidobacteriales	GH42_v2
shaoC01994	186	GH42	COG1874@1|root,COG1874@2|Bacteria,2GMDT@201174|Actinobacteria,4CZ38@85004|Bifidobacteriales	GH42_v4
shaoC01994	383	GH42	COG1874@1|root,COG1874@2|Bacteria,2GMDT@201174|Actinobacteria,4CZ38@85004|Bifidobacteriales	GH42_v2
yassourM1098	210	GH42	COG1874@1|root,COG1874@2|Bacteria,2GMDT@201174|Actinobacteria,4CZ38@85004|Bifidobacteriales	GH42_v2
yassourM1098	630	GH42	COG1874@1|root,COG1874@2|Bacteria,2GMDT@201174|Actinobacteria,4CZ38@85004|Bifidobacteriales	GH42_v2
yassourM1098	776	GH42	COG1874@1|root,COG1874@2|Bacteria,2GMDT@201174|Actinobacteria,4CZ38@85004|Bifidobacteriales	GH42_v4
yassourM226	1312	GH42	COG1874@1|root,COG1874@2|Bacteria,2GMDT@201174|Actinobacteria,4CZ38@85004|Bifidobacteriales	GH42_v2
yassourM226	1646	GH42	COG1874@1|root,COG1874@2|Bacteria,2GMDT@201174|Actinobacteria,4CZ38@85004|Bifidobacteriales	GH42_v4
yassourM226	21	GH42	COG1874@1|root,COG1874@2|Bacteria,2GMDT@201174|Actinobacteria,4CZ38@85004|Bifidobacteriales	GH42_v2
yassourM261	1231	GH42	COG1874@1|root,COG1874@2|Bacteria,2GMDT@201174|Actinobacteria,4CZ38@85004|Bifidobacteriales	GH42_v2
yassourM261	1878	GH42	COG1874@1|root,COG1874@2|Bacteria,2GMDT@201174|Actinobacteria,4CZ38@85004|Bifidobacteriales	GH42_v2
yassourM261	1980	GH42	COG1874@1|root,COG1874@2|Bacteria,2GMDT@201174|Actinobacteria,4CZ38@85004|Bifidobacteriales	GH42_v4
yassourM38	1334	GH42	COG1874@1|root,COG1874@2|Bacteria,2GMDT@201174|Actinobacteria,4CZ38@85004|Bifidobacteriales	GH42_v2
yassourM38	1950	GH42	COG1874@1|root,COG1874@2|Bacteria,2GMDT@201174|Actinobacteria,4CZ38@85004|Bifidobacteriales	GH42_v4
yassourM38	846	GH42	COG1874@1|root,COG1874@2|Bacteria,2GMDT@201174|Actinobacteria,4CZ38@85004|Bifidobacteriales	GH42_v2
yassourM388	1145	GH42	COG1874@1|root,COG1874@2|Bacteria,2GMDT@201174|Actinobacteria,4CZ38@85004|Bifidobacteriales	GH42_v2
yassourM388	1403	GH42	COG1874@1|root,COG1874@2|Bacteria,2GMDT@201174|Actinobacteria,4CZ38@85004|Bifidobacteriales	GH42_v4
yassourM388	266	GH42	COG1874@1|root,COG1874@2|Bacteria,2GMDT@201174|Actinobacteria,4CZ38@85004|Bifidobacteriales	GH42_v2
yassourM399	1158	GH42	COG1874@1|root,COG1874@2|Bacteria,2GMDT@201174|Actinobacteria,4CZ38@85004|Bifidobacteriales	GH42_v4
yassourM399	1327	GH42	COG1874@1|root,COG1874@2|Bacteria,2GMDT@201174|Actinobacteria,4CZ38@85004|Bifidobacteriales	GH42_v2
yassourM399	35	GH42	COG1874@1|root,COG1874@2|Bacteria,2GMDT@201174|Actinobacteria,4CZ38@85004|Bifidobacteriales	GH42_v2
yassourM402	468	GH42	COG1874@1|root,COG1874@2|Bacteria,2GMDT@201174|Actinobacteria,4CZ38@85004|Bifidobacteriales	GH42_v4
yassourM402	535	GH42	COG1874@1|root,COG1874@2|Bacteria,2GMDT@201174|Actinobacteria,4CZ38@85004|Bifidobacteriales	GH42_Unassigned/Removed
yassourM402	842	GH42	COG1874@1|root,COG1874@2|Bacteria,2GMDT@201174|Actinobacteria,4CZ38@85004|Bifidobacteriales	GH42_v2
yassourM427	12	GH42	COG1874@1|root,COG1874@2|Bacteria,2GMDT@201174|Actinobacteria,4CZ38@85004|Bifidobacteriales	GH42_v2
yassourM427	240	GH42	COG1874@1|root,COG1874@2|Bacteria,2GMDT@201174|Actinobacteria,4CZ38@85004|Bifidobacteriales	GH42_v4
yassourM764	184	GH42	COG1874@1|root,COG1874@2|Bacteria,2GMDT@201174|Actinobacteria,4CZ38@85004|Bifidobacteriales	GH42_v2
yassourM764	415	GH42	COG1874@1|root,COG1874@2|Bacteria,2GMDT@201174|Actinobacteria,4CZ38@85004|Bifidobacteriales	GH42_v4
yassourM764	667	GH42	COG1874@1|root,COG1874@2|Bacteria,2GMDT@201174|Actinobacteria,4CZ38@85004|Bifidobacteriales	GH42_v2
yassourM792	1505	GH42	COG1874@1|root,COG1874@2|Bacteria,2GMDT@201174|Actinobacteria,4CZ38@85004|Bifidobacteriales	GH42_v4
yassourM792	1886	GH42	COG1874@1|root,COG1874@2|Bacteria,2GMDT@201174|Actinobacteria,4CZ38@85004|Bifidobacteriales	GH42_v2
bin05525350	1849	GH42	COG1874@1|root,COG1874@2|Bacteria,2GMDT@201174|Actinobacteria,4CZ6K@85004|Bifidobacteriales	GH42_v1
bin05525456	839	GH42	COG1874@1|root,COG1874@2|Bacteria,2GMDT@201174|Actinobacteria,4CZ6K@85004|Bifidobacteriales	GH42_v1
bin09382504	2147	GH42	COG1874@1|root,COG1874@2|Bacteria,2GMDT@201174|Actinobacteria,4CZ6K@85004|Bifidobacteriales	GH42_v1
bin09382508	1389	GH42	COG1874@1|root,COG1874@2|Bacteria,2GMDT@201174|Actinobacteria,4CZ6K@85004|Bifidobacteriales	GH42_v1
bin09382609	2069	GH42	COG1874@1|root,COG1874@2|Bacteria,2GMDT@201174|Actinobacteria,4CZ6K@85004|Bifidobacteriales	GH42_v1
binAIMS0523	1197	GH42	COG1874@1|root,COG1874@2|Bacteria,2GMDT@201174|Actinobacteria,4CZ6K@85004|Bifidobacteriales	GH42_v1
binAIMS0523	2054	GH42	COG1874@1|root,COG1874@2|Bacteria,2GMDT@201174|Actinobacteria,4CZ6K@85004|Bifidobacteriales	GH42_v3
binAIMS0916	1933	GH42	COG1874@1|root,COG1874@2|Bacteria,2GMDT@201174|Actinobacteria,4CZ6K@85004|Bifidobacteriales	GH42_v3
binAIMS0916	930	GH42	COG1874@1|root,COG1874@2|Bacteria,2GMDT@201174|Actinobacteria,4CZ6K@85004|Bifidobacteriales	GH42_v1
binAIMS1918	607	GH42	COG1874@1|root,COG1874@2|Bacteria,2GMDT@201174|Actinobacteria,4CZ6K@85004|Bifidobacteriales	GH42_v1
binAIMS3169	1250	GH42	COG1874@1|root,COG1874@2|Bacteria,2GMDT@201174|Actinobacteria,4CZ6K@85004|Bifidobacteriales	GH42_v1
binAIMS4198	1691	GH42	COG1874@1|root,COG1874@2|Bacteria,2GMDT@201174|Actinobacteria,4CZ6K@85004|Bifidobacteriales	GH42_v3
binAIMS4198	1764	GH42	COG1874@1|root,COG1874@2|Bacteria,2GMDT@201174|Actinobacteria,4CZ6K@85004|Bifidobacteriales	GH42_v1
binAIMS4258	1393	GH42	COG1874@1|root,COG1874@2|Bacteria,2GMDT@201174|Actinobacteria,4CZ6K@85004|Bifidobacteriales	GH42_v1
binAIMS4267	1355	GH42	COG1874@1|root,COG1874@2|Bacteria,2GMDT@201174|Actinobacteria,4CZ6K@85004|Bifidobacteriales	GH42_v1
binAIMS4873	2484	GH42	COG1874@1|root,COG1874@2|Bacteria,2GMDT@201174|Actinobacteria,4CZ6K@85004|Bifidobacteriales	GH42_v1
binAIMS5164	707	GH42	COG1874@1|root,COG1874@2|Bacteria,2GMDT@201174|Actinobacteria,4CZ6K@85004|Bifidobacteriales	GH42_v1
binAIMS5368	1433	GH42	COG1874@1|root,COG1874@2|Bacteria,2GMDT@201174|Actinobacteria,4CZ6K@85004|Bifidobacteriales	GH42_v1
binAIMS6327	1289	GH42	COG1874@1|root,COG1874@2|Bacteria,2GMDT@201174|Actinobacteria,4CZ6K@85004|Bifidobacteriales	GH42_v1
shaoA01761	786	GH42	COG1874@1|root,COG1874@2|Bacteria,2GMDT@201174|Actinobacteria,4CZ6K@85004|Bifidobacteriales	GH42_v1
shaoC01381	268	GH42	COG1874@1|root,COG1874@2|Bacteria,2GMDT@201174|Actinobacteria,4CZ6K@85004|Bifidobacteriales	GH42_v1
binAIMS2335	909	GH2	COG3250@1|root,COG3250@2|Bacteria,1TPDC@1239|Firmicutes,248H7@186801|Clostridia	GH2_Unassigned/Removed
binAIMS4873	1678	GH136	COG3250@1|root,COG3250@2|Bacteria,1TPK7@1239|Firmicutes,247VE@186801|Clostridia,4BWFE@830|Butyrivibrio	GH136
binAIMS1918	1429	GH2	COG3250@1|root,COG3250@2|Bacteria,2GM69@201174|Actinobacteria,4D09M@85004|Bifidobacteriales	GH2_v6
binAIMS3163	1068	GH2	COG3250@1|root,COG3250@2|Bacteria,2GM69@201174|Actinobacteria,4D09M@85004|Bifidobacteriales	GH2_v6
binAIMS3169	2002	GH2	COG3250@1|root,COG3250@2|Bacteria,2GM69@201174|Actinobacteria,4D09M@85004|Bifidobacteriales	GH2_v6
binAIMS4873	2012	GH2	COG3250@1|root,COG3250@2|Bacteria,2GM69@201174|Actinobacteria,4D09M@85004|Bifidobacteriales	GH2_v6
shaoA01761	971	GH2	COG3250@1|root,COG3250@2|Bacteria,2GM69@201174|Actinobacteria,4D09M@85004|Bifidobacteriales	GH2_v6
binAIMS2335	108	GH2	COG3250@1|root,COG3250@2|Bacteria,2GMAT@201174|Actinobacteria,4CYRA@85004|Bifidobacteriales	GH2_Unassigned/Removed
bin05525350	2020	GH2	COG3250@1|root,COG3250@2|Bacteria,2GMAT@201174|Actinobacteria,4CYYS@85004|Bifidobacteriales	GH2_v7
bin05525448	1618	GH2	COG3250@1|root,COG3250@2|Bacteria,2GMAT@201174|Actinobacteria,4CYYS@85004|Bifidobacteriales	GH2_v2
bin05525448	1776	GH2	COG3250@1|root,COG3250@2|Bacteria,2GMAT@201174|Actinobacteria,4CYYS@85004|Bifidobacteriales	GH2_v7
bin05525456	1804	GH2	COG3250@1|root,COG3250@2|Bacteria,2GMAT@201174|Actinobacteria,4CYYS@85004|Bifidobacteriales	GH2_v2
bin05525456	659	GH2	COG3250@1|root,COG3250@2|Bacteria,2GMAT@201174|Actinobacteria,4CYYS@85004|Bifidobacteriales	GH2_v7
bin06350064	115	GH2	COG3250@1|root,COG3250@2|Bacteria,2GMAT@201174|Actinobacteria,4CYYS@85004|Bifidobacteriales	GH2_v2
bin06350064	1756	GH2	COG3250@1|root,COG3250@2|Bacteria,2GMAT@201174|Actinobacteria,4CYYS@85004|Bifidobacteriales	GH2_v7
bin09382504	175	GH2	COG3250@1|root,COG3250@2|Bacteria,2GMAT@201174|Actinobacteria,4CYYS@85004|Bifidobacteriales	GH2_v2
bin09382508	1531	GH2	COG3250@1|root,COG3250@2|Bacteria,2GMAT@201174|Actinobacteria,4CYYS@85004|Bifidobacteriales	GH2_v7
bin09382601	1167	GH2	COG3250@1|root,COG3250@2|Bacteria,2GMAT@201174|Actinobacteria,4CYYS@85004|Bifidobacteriales	GH2_v7
bin09382601	1350	GH2	COG3250@1|root,COG3250@2|Bacteria,2GMAT@201174|Actinobacteria,4CYYS@85004|Bifidobacteriales	GH2_v2
bin09382606	1451	GH2	COG3250@1|root,COG3250@2|Bacteria,2GMAT@201174|Actinobacteria,4CYYS@85004|Bifidobacteriales	GH2_v7
bin09382606	1721	GH2	COG3250@1|root,COG3250@2|Bacteria,2GMAT@201174|Actinobacteria,4CYYS@85004|Bifidobacteriales	GH2_v2
bin09382609	1890	GH2	COG3250@1|root,COG3250@2|Bacteria,2GMAT@201174|Actinobacteria,4CYYS@85004|Bifidobacteriales	GH2_v7
bin09382609	2179	GH2	COG3250@1|root,COG3250@2|Bacteria,2GMAT@201174|Actinobacteria,4CYYS@85004|Bifidobacteriales	GH2_v2
bin09382657	1404	GH2	COG3250@1|root,COG3250@2|Bacteria,2GMAT@201174|Actinobacteria,4CYYS@85004|Bifidobacteriales	GH2_v7
bin09382657	174	GH2	COG3250@1|root,COG3250@2|Bacteria,2GMAT@201174|Actinobacteria,4CYYS@85004|Bifidobacteriales	GH2_v2
binAIMS0019	1591	GH2	COG3250@1|root,COG3250@2|Bacteria,2GMAT@201174|Actinobacteria,4CYYS@85004|Bifidobacteriales	GH2_v7
binAIMS0019	1859	GH2	COG3250@1|root,COG3250@2|Bacteria,2GMAT@201174|Actinobacteria,4CYYS@85004|Bifidobacteriales	GH2_v7
binAIMS0355	1406	GH2	COG3250@1|root,COG3250@2|Bacteria,2GMAT@201174|Actinobacteria,4CYYS@85004|Bifidobacteriales	GH2_v2
binAIMS0355	512	GH2	COG3250@1|root,COG3250@2|Bacteria,2GMAT@201174|Actinobacteria,4CYYS@85004|Bifidobacteriales	GH2_v7
binAIMS0523	2317	GH2	COG3250@1|root,COG3250@2|Bacteria,2GMAT@201174|Actinobacteria,4CYYS@85004|Bifidobacteriales	GH2_v7
binAIMS0916	2231	GH2	COG3250@1|root,COG3250@2|Bacteria,2GMAT@201174|Actinobacteria,4CYYS@85004|Bifidobacteriales	GH2_v7
binAIMS1174	1463	GH2	COG3250@1|root,COG3250@2|Bacteria,2GMAT@201174|Actinobacteria,4CYYS@85004|Bifidobacteriales	GH2_v2
binAIMS1174	632	GH2	COG3250@1|root,COG3250@2|Bacteria,2GMAT@201174|Actinobacteria,4CYYS@85004|Bifidobacteriales	GH2_v7
binAIMS1246	1587	GH2	COG3250@1|root,COG3250@2|Bacteria,2GMAT@201174|Actinobacteria,4CYYS@85004|Bifidobacteriales	GH2_v7
binAIMS1366	1108	GH2	COG3250@1|root,COG3250@2|Bacteria,2GMAT@201174|Actinobacteria,4CYYS@85004|Bifidobacteriales	GH2_v7
binAIMS1405	1830	GH2	COG3250@1|root,COG3250@2|Bacteria,2GMAT@201174|Actinobacteria,4CYYS@85004|Bifidobacteriales	GH2_v7
binAIMS1420	1246	GH2	COG3250@1|root,COG3250@2|Bacteria,2GMAT@201174|Actinobacteria,4CYYS@85004|Bifidobacteriales	GH2_v7
binAIMS1420	1578	GH2	COG3250@1|root,COG3250@2|Bacteria,2GMAT@201174|Actinobacteria,4CYYS@85004|Bifidobacteriales	GH2_v2
binAIMS1639	975	GH2	COG3250@1|root,COG3250@2|Bacteria,2GMAT@201174|Actinobacteria,4CYYS@85004|Bifidobacteriales	GH2_v2
binAIMS1918	1409	GH2	COG3250@1|root,COG3250@2|Bacteria,2GMAT@201174|Actinobacteria,4CYYS@85004|Bifidobacteriales	GH2_v7
binAIMS2335	1521	GH2	COG3250@1|root,COG3250@2|Bacteria,2GMAT@201174|Actinobacteria,4CYYS@85004|Bifidobacteriales	GH2_v7
binAIMS2335	910	GH2	COG3250@1|root,COG3250@2|Bacteria,2GMAT@201174|Actinobacteria,4CYYS@85004|Bifidobacteriales	GH2_v2
binAIMS2530	1408	GH2	COG3250@1|root,COG3250@2|Bacteria,2GMAT@201174|Actinobacteria,4CYYS@85004|Bifidobacteriales	GH2_v7
binAIMS2545	1323	GH2	COG3250@1|root,COG3250@2|Bacteria,2GMAT@201174|Actinobacteria,4CYYS@85004|Bifidobacteriales	GH2_v7
binAIMS2545	672	GH2	COG3250@1|root,COG3250@2|Bacteria,2GMAT@201174|Actinobacteria,4CYYS@85004|Bifidobacteriales	GH2_v7
binAIMS2785	1472	GH2	COG3250@1|root,COG3250@2|Bacteria,2GMAT@201174|Actinobacteria,4CYYS@85004|Bifidobacteriales	GH2_Unassigned/Removed
binAIMS3163	1087	GH2	COG3250@1|root,COG3250@2|Bacteria,2GMAT@201174|Actinobacteria,4CYYS@85004|Bifidobacteriales	GH2_v7
binAIMS3169	2021	GH2	COG3250@1|root,COG3250@2|Bacteria,2GMAT@201174|Actinobacteria,4CYYS@85004|Bifidobacteriales	GH2_v7
binAIMS3169	2393	GH2	COG3250@1|root,COG3250@2|Bacteria,2GMAT@201174|Actinobacteria,4CYYS@85004|Bifidobacteriales	GH2_v7
binAIMS3169	2624	GH2	COG3250@1|root,COG3250@2|Bacteria,2GMAT@201174|Actinobacteria,4CYYS@85004|Bifidobacteriales	GH2_Unassigned/Removed
binAIMS3574	1751	GH2	COG3250@1|root,COG3250@2|Bacteria,2GMAT@201174|Actinobacteria,4CYYS@85004|Bifidobacteriales	GH2_v7
binAIMS3574	1902	GH2	COG3250@1|root,COG3250@2|Bacteria,2GMAT@201174|Actinobacteria,4CYYS@85004|Bifidobacteriales	GH2_v2
binAIMS3799	1830	GH2	COG3250@1|root,COG3250@2|Bacteria,2GMAT@201174|Actinobacteria,4CYYS@85004|Bifidobacteriales	GH2_v2
binAIMS3799	2243	GH2	COG3250@1|root,COG3250@2|Bacteria,2GMAT@201174|Actinobacteria,4CYYS@85004|Bifidobacteriales	GH2_v7
binAIMS3799	230	GH2	COG3250@1|root,COG3250@2|Bacteria,2GMAT@201174|Actinobacteria,4CYYS@85004|Bifidobacteriales	GH2_v7
binAIMS3919	1504	GH2	COG3250@1|root,COG3250@2|Bacteria,2GMAT@201174|Actinobacteria,4CYYS@85004|Bifidobacteriales	GH2_v7
binAIMS3919	1861	GH2	COG3250@1|root,COG3250@2|Bacteria,2GMAT@201174|Actinobacteria,4CYYS@85004|Bifidobacteriales	GH2_v2
binAIMS4198	2231	GH2	COG3250@1|root,COG3250@2|Bacteria,2GMAT@201174|Actinobacteria,4CYYS@85004|Bifidobacteriales	GH2_v7
binAIMS4258	2154	GH2	COG3250@1|root,COG3250@2|Bacteria,2GMAT@201174|Actinobacteria,4CYYS@85004|Bifidobacteriales	GH2_v7
binAIMS4267	1249	GH2	COG3250@1|root,COG3250@2|Bacteria,2GMAT@201174|Actinobacteria,4CYYS@85004|Bifidobacteriales	GH2_v7
binAIMS4873	2515	GH2	COG3250@1|root,COG3250@2|Bacteria,2GMAT@201174|Actinobacteria,4CYYS@85004|Bifidobacteriales	GH2_v7
binAIMS4873	366	GH2	COG3250@1|root,COG3250@2|Bacteria,2GMAT@201174|Actinobacteria,4CYYS@85004|Bifidobacteriales	GH2_v7
binAIMS5164	1415	GH2	COG3250@1|root,COG3250@2|Bacteria,2GMAT@201174|Actinobacteria,4CYYS@85004|Bifidobacteriales	GH2_v2
binAIMS5164	1525	GH2	COG3250@1|root,COG3250@2|Bacteria,2GMAT@201174|Actinobacteria,4CYYS@85004|Bifidobacteriales	GH2_v7
binAIMS5164	1560	GH2	COG3250@1|root,COG3250@2|Bacteria,2GMAT@201174|Actinobacteria,4CYYS@85004|Bifidobacteriales	GH2_v7
binAIMS5479	7	GH2	COG3250@1|root,COG3250@2|Bacteria,2GMAT@201174|Actinobacteria,4CYYS@85004|Bifidobacteriales	GH2_v7
binAIMS6327	2387	GH2	COG3250@1|root,COG3250@2|Bacteria,2GMAT@201174|Actinobacteria,4CYYS@85004|Bifidobacteriales	GH2_v7
ferrettiP6	149	GH2	COG3250@1|root,COG3250@2|Bacteria,2GMAT@201174|Actinobacteria,4CYYS@85004|Bifidobacteriales	GH2_v2
shao515126	1136	GH2	COG3250@1|root,COG3250@2|Bacteria,2GMAT@201174|Actinobacteria,4CYYS@85004|Bifidobacteriales	GH2_v2
shao515126	1712	GH2	COG3250@1|root,COG3250@2|Bacteria,2GMAT@201174|Actinobacteria,4CYYS@85004|Bifidobacteriales	GH2_v7
shaoA00576	1635	GH2	COG3250@1|root,COG3250@2|Bacteria,2GMAT@201174|Actinobacteria,4CYYS@85004|Bifidobacteriales	GH2_v2
shaoA01761	951	GH2	COG3250@1|root,COG3250@2|Bacteria,2GMAT@201174|Actinobacteria,4CYYS@85004|Bifidobacteriales	GH2_v7
shaoB01194	1461	GH2	COG3250@1|root,COG3250@2|Bacteria,2GMAT@201174|Actinobacteria,4CYYS@85004|Bifidobacteriales	GH2_v2
shaoB01194	163	GH2	COG3250@1|root,COG3250@2|Bacteria,2GMAT@201174|Actinobacteria,4CYYS@85004|Bifidobacteriales	GH2_v7
shaoB01261	1108	GH2	COG3250@1|root,COG3250@2|Bacteria,2GMAT@201174|Actinobacteria,4CYYS@85004|Bifidobacteriales	GH2_v7
shaoB01261	47	GH2	COG3250@1|root,COG3250@2|Bacteria,2GMAT@201174|Actinobacteria,4CYYS@85004|Bifidobacteriales	GH2_v2
shaoB01277	1057	GH2	COG3250@1|root,COG3250@2|Bacteria,2GMAT@201174|Actinobacteria,4CYYS@85004|Bifidobacteriales	GH2_v2
shaoB01277	1296	GH2	COG3250@1|root,COG3250@2|Bacteria,2GMAT@201174|Actinobacteria,4CYYS@85004|Bifidobacteriales	GH2_v7
shaoB01409	1491	GH2	COG3250@1|root,COG3250@2|Bacteria,2GMAT@201174|Actinobacteria,4CYYS@85004|Bifidobacteriales	GH2_v2
shaoB01409	891	GH2	COG3250@1|root,COG3250@2|Bacteria,2GMAT@201174|Actinobacteria,4CYYS@85004|Bifidobacteriales	GH2_v7
shaoC01381	1095	GH2	COG3250@1|root,COG3250@2|Bacteria,2GMAT@201174|Actinobacteria,4CYYS@85004|Bifidobacteriales	GH2_v7
shaoC01381	1156	GH2	COG3250@1|root,COG3250@2|Bacteria,2GMAT@201174|Actinobacteria,4CYYS@85004|Bifidobacteriales	GH2_v7
shaoC01839	1628	GH2	COG3250@1|root,COG3250@2|Bacteria,2GMAT@201174|Actinobacteria,4CYYS@85004|Bifidobacteriales	GH2_v7
shaoC01916	489	GH2	COG3250@1|root,COG3250@2|Bacteria,2GMAT@201174|Actinobacteria,4CYYS@85004|Bifidobacteriales	GH2_v7
shaoC01917	1031	GH2	COG3250@1|root,COG3250@2|Bacteria,2GMAT@201174|Actinobacteria,4CYYS@85004|Bifidobacteriales	GH2_v2
shaoC01990	829	GH2	COG3250@1|root,COG3250@2|Bacteria,2GMAT@201174|Actinobacteria,4CYYS@85004|Bifidobacteriales	GH2_v2
shaoC01990	83	GH2	COG3250@1|root,COG3250@2|Bacteria,2GMAT@201174|Actinobacteria,4CYYS@85004|Bifidobacteriales	GH2_v7
shaoC01991	1263	GH2	COG3250@1|root,COG3250@2|Bacteria,2GMAT@201174|Actinobacteria,4CYYS@85004|Bifidobacteriales	GH2_v7
shaoC01991	196	GH2	COG3250@1|root,COG3250@2|Bacteria,2GMAT@201174|Actinobacteria,4CYYS@85004|Bifidobacteriales	GH2_v2
shaoC01994	1099	GH2	COG3250@1|root,COG3250@2|Bacteria,2GMAT@201174|Actinobacteria,4CYYS@85004|Bifidobacteriales	GH2_Unassigned/Removed
shaoC01994	189	GH2	COG3250@1|root,COG3250@2|Bacteria,2GMAT@201174|Actinobacteria,4CYYS@85004|Bifidobacteriales	GH2_v7
shaoC01994	491	GH2	COG3250@1|root,COG3250@2|Bacteria,2GMAT@201174|Actinobacteria,4CYYS@85004|Bifidobacteriales	GH2_v2
yassourM1098	1125	GH2	COG3250@1|root,COG3250@2|Bacteria,2GMAT@201174|Actinobacteria,4CYYS@85004|Bifidobacteriales	GH2_v2
yassourM1098	779	GH2	COG3250@1|root,COG3250@2|Bacteria,2GMAT@201174|Actinobacteria,4CYYS@85004|Bifidobacteriales	GH2_v7
yassourM226	1649	GH2	COG3250@1|root,COG3250@2|Bacteria,2GMAT@201174|Actinobacteria,4CYYS@85004|Bifidobacteriales	GH2_v7
yassourM226	184	GH2	COG3250@1|root,COG3250@2|Bacteria,2GMAT@201174|Actinobacteria,4CYYS@85004|Bifidobacteriales	GH2_v2
yassourM261	1789	GH2	COG3250@1|root,COG3250@2|Bacteria,2GMAT@201174|Actinobacteria,4CYYS@85004|Bifidobacteriales	GH2_v2
yassourM261	1977	GH2	COG3250@1|root,COG3250@2|Bacteria,2GMAT@201174|Actinobacteria,4CYYS@85004|Bifidobacteriales	GH2_v7
yassourM38	1170	GH2	COG3250@1|root,COG3250@2|Bacteria,2GMAT@201174|Actinobacteria,4CYYS@85004|Bifidobacteriales	GH2_v2
yassourM38	1953	GH2	COG3250@1|root,COG3250@2|Bacteria,2GMAT@201174|Actinobacteria,4CYYS@85004|Bifidobacteriales	GH2_v7
yassourM388	1236	GH2	COG3250@1|root,COG3250@2|Bacteria,2GMAT@201174|Actinobacteria,4CYYS@85004|Bifidobacteriales	GH2_v2
yassourM399	1155	GH2	COG3250@1|root,COG3250@2|Bacteria,2GMAT@201174|Actinobacteria,4CYYS@85004|Bifidobacteriales	GH2_v7
yassourM399	981	GH2	COG3250@1|root,COG3250@2|Bacteria,2GMAT@201174|Actinobacteria,4CYYS@85004|Bifidobacteriales	GH2_v2
yassourM402	1114	GH2	COG3250@1|root,COG3250@2|Bacteria,2GMAT@201174|Actinobacteria,4CYYS@85004|Bifidobacteriales	GH2_v7
yassourM402	1152	GH2	COG3250@1|root,COG3250@2|Bacteria,2GMAT@201174|Actinobacteria,4CYYS@85004|Bifidobacteriales	GH2_v2
yassourM427	1634	GH2	COG3250@1|root,COG3250@2|Bacteria,2GMAT@201174|Actinobacteria,4CYYS@85004|Bifidobacteriales	GH2_v2
yassourM427	243	GH2	COG3250@1|root,COG3250@2|Bacteria,2GMAT@201174|Actinobacteria,4CYYS@85004|Bifidobacteriales	GH2_v7
yassourM764	1275	GH2	COG3250@1|root,COG3250@2|Bacteria,2GMAT@201174|Actinobacteria,4CYYS@85004|Bifidobacteriales	GH2_v2
yassourM764	418	GH2	COG3250@1|root,COG3250@2|Bacteria,2GMAT@201174|Actinobacteria,4CYYS@85004|Bifidobacteriales	GH2_v7
yassourM792	1502	GH2	COG3250@1|root,COG3250@2|Bacteria,2GMAT@201174|Actinobacteria,4CYYS@85004|Bifidobacteriales	GH2_v7
yassourM792	860	GH2	COG3250@1|root,COG3250@2|Bacteria,2GMAT@201174|Actinobacteria,4CYYS@85004|Bifidobacteriales	GH2_v2
bin05525448	1597	GH2	COG3250@1|root,COG3250@2|Bacteria,2GMAT@201174|Actinobacteria,4CZ6B@85004|Bifidobacteriales	GH2_v1
bin09382504	340	GH2	COG3250@1|root,COG3250@2|Bacteria,2GMAT@201174|Actinobacteria,4CZ6B@85004|Bifidobacteriales	GH2_v1
bin09382508	1792	GH2	COG3250@1|root,COG3250@2|Bacteria,2GMAT@201174|Actinobacteria,4CZ6B@85004|Bifidobacteriales	GH2_v1
bin09382657	1592	GH2	COG3250@1|root,COG3250@2|Bacteria,2GMAT@201174|Actinobacteria,4CZ6B@85004|Bifidobacteriales	GH2_v1
binAIMS0019	780	GH2	COG3250@1|root,COG3250@2|Bacteria,2GMAT@201174|Actinobacteria,4CZ6B@85004|Bifidobacteriales	GH2_v1
binAIMS0523	883	GH2	COG3250@1|root,COG3250@2|Bacteria,2GMAT@201174|Actinobacteria,4CZ6B@85004|Bifidobacteriales	GH2_v1
binAIMS0916	119	GH2	COG3250@1|root,COG3250@2|Bacteria,2GMAT@201174|Actinobacteria,4CZ6B@85004|Bifidobacteriales	GH2_v1
binAIMS1405	1036	GH2	COG3250@1|root,COG3250@2|Bacteria,2GMAT@201174|Actinobacteria,4CZ6B@85004|Bifidobacteriales	GH2_v1
binAIMS1420	1662	GH2	COG3250@1|root,COG3250@2|Bacteria,2GMAT@201174|Actinobacteria,4CZ6B@85004|Bifidobacteriales	GH2_v1
binAIMS1639	754	GH2	COG3250@1|root,COG3250@2|Bacteria,2GMAT@201174|Actinobacteria,4CZ6B@85004|Bifidobacteriales	GH2_v1
binAIMS2545	1025	GH2	COG3250@1|root,COG3250@2|Bacteria,2GMAT@201174|Actinobacteria,4CZ6B@85004|Bifidobacteriales	GH2_v1
binAIMS3799	131	GH2	COG3250@1|root,COG3250@2|Bacteria,2GMAT@201174|Actinobacteria,4CZ6B@85004|Bifidobacteriales	GH2_v1
binAIMS3919	500	GH2	COG3250@1|root,COG3250@2|Bacteria,2GMAT@201174|Actinobacteria,4CZ6B@85004|Bifidobacteriales	GH2_v1
binAIMS4198	836	GH2	COG3250@1|root,COG3250@2|Bacteria,2GMAT@201174|Actinobacteria,4CZ6B@85004|Bifidobacteriales	GH2_v1
binAIMS4267	1710	GH2	COG3250@1|root,COG3250@2|Bacteria,2GMAT@201174|Actinobacteria,4CZ6B@85004|Bifidobacteriales	GH2_v1
binAIMS4873	1423	GH2	COG3250@1|root,COG3250@2|Bacteria,2GMAT@201174|Actinobacteria,4CZ6B@85004|Bifidobacteriales	GH2_v1
binAIMS5164	245	GH2	COG3250@1|root,COG3250@2|Bacteria,2GMAT@201174|Actinobacteria,4CZ6B@85004|Bifidobacteriales	GH2_v1
binAIMS5368	1852	GH2	COG3250@1|root,COG3250@2|Bacteria,2GMAT@201174|Actinobacteria,4CZ6B@85004|Bifidobacteriales	GH2_v1
binAIMS5479	106	GH2	COG3250@1|root,COG3250@2|Bacteria,2GMAT@201174|Actinobacteria,4CZ6B@85004|Bifidobacteriales	GH2_v1
shaoA00576	1690	GH2	COG3250@1|root,COG3250@2|Bacteria,2GMAT@201174|Actinobacteria,4CZ6B@85004|Bifidobacteriales	GH2_v1
shaoA01761	2057	GH2	COG3250@1|root,COG3250@2|Bacteria,2GMAT@201174|Actinobacteria,4CZ6B@85004|Bifidobacteriales	GH2_v1
shaoB01194	1066	GH2	COG3250@1|root,COG3250@2|Bacteria,2GMAT@201174|Actinobacteria,4CZ6B@85004|Bifidobacteriales	GH2_v1
shaoB01261	1207	GH2	COG3250@1|root,COG3250@2|Bacteria,2GMAT@201174|Actinobacteria,4CZ6B@85004|Bifidobacteriales	GH2_v1
shaoB01277	747	GH2	COG3250@1|root,COG3250@2|Bacteria,2GMAT@201174|Actinobacteria,4CZ6B@85004|Bifidobacteriales	GH2_v1
shaoB01409	1933	GH2	COG3250@1|root,COG3250@2|Bacteria,2GMAT@201174|Actinobacteria,4CZ6B@85004|Bifidobacteriales	GH2_v1
shaoC01007	1462	GH2	COG3250@1|root,COG3250@2|Bacteria,2GMAT@201174|Actinobacteria,4CZ6B@85004|Bifidobacteriales	GH2_v1
shaoC01916	1548	GH2	COG3250@1|root,COG3250@2|Bacteria,2GMAT@201174|Actinobacteria,4CZ6B@85004|Bifidobacteriales	GH2_v1
shaoC01917	526	GH2	COG3250@1|root,COG3250@2|Bacteria,2GMAT@201174|Actinobacteria,4CZ6B@85004|Bifidobacteriales	GH2_v1
shaoC01990	1795	GH2	COG3250@1|root,COG3250@2|Bacteria,2GMAT@201174|Actinobacteria,4CZ6B@85004|Bifidobacteriales	GH2_v1
shaoC01991	1452	GH2	COG3250@1|root,COG3250@2|Bacteria,2GMAT@201174|Actinobacteria,4CZ6B@85004|Bifidobacteriales	GH2_v1
yassourM38	1632	GH2	COG3250@1|root,COG3250@2|Bacteria,2GMAT@201174|Actinobacteria,4CZ6B@85004|Bifidobacteriales	GH2_v1
yassourM388	1482	GH2	COG3250@1|root,COG3250@2|Bacteria,2GMAT@201174|Actinobacteria,4CZ6B@85004|Bifidobacteriales	GH2_v1
bin05525350	935	GH2	COG3250@1|root,COG3250@2|Bacteria,2GMAT@201174|Actinobacteria,4CZH9@85004|Bifidobacteriales	GH2_v3
binAIMS0523	257	GH2	COG3250@1|root,COG3250@2|Bacteria,2GMAT@201174|Actinobacteria,4CZH9@85004|Bifidobacteriales	GH2_v3
binAIMS0916	1102	GH2	COG3250@1|root,COG3250@2|Bacteria,2GMAT@201174|Actinobacteria,4CZH9@85004|Bifidobacteriales	GH2_v3
binAIMS2530	2115	GH2	COG3250@1|root,COG3250@2|Bacteria,2GMAT@201174|Actinobacteria,4CZH9@85004|Bifidobacteriales	GH2_v8
binAIMS4198	2270	GH2	COG3250@1|root,COG3250@2|Bacteria,2GMAT@201174|Actinobacteria,4CZH9@85004|Bifidobacteriales	GH2_v3
binAIMS4258	2304	GH2	COG3250@1|root,COG3250@2|Bacteria,2GMAT@201174|Actinobacteria,4CZH9@85004|Bifidobacteriales	GH2_v8
binAIMS4267	947	GH2	COG3250@1|root,COG3250@2|Bacteria,2GMAT@201174|Actinobacteria,4CZH9@85004|Bifidobacteriales	GH2_v8
binAIMS4873	1631	GH2	COG3250@1|root,COG3250@2|Bacteria,2GMAT@201174|Actinobacteria,4CZH9@85004|Bifidobacteriales	GH2_v8
binAIMS5368	1663	GH2	COG3250@1|root,COG3250@2|Bacteria,2GMAT@201174|Actinobacteria,4CZH9@85004|Bifidobacteriales	GH2_v8
bin05525456	213	GH136	COG3291@1|root,COG5434@1|root,COG3291@2|Bacteria,COG5434@2|Bacteria,1UZPW@1239|Firmicutes,24B63@186801|Clostridia	GH136
bin09382606	1731	GH136	COG3291@1|root,COG5434@1|root,COG3291@2|Bacteria,COG5434@2|Bacteria,1UZPW@1239|Firmicutes,24B63@186801|Clostridia	GH136
bin09382609	924	GH136	COG3291@1|root,COG5434@1|root,COG3291@2|Bacteria,COG5434@2|Bacteria,1UZPW@1239|Firmicutes,24B63@186801|Clostridia	GH136
binAIMS1174	263	GH136	COG3291@1|root,COG5434@1|root,COG3291@2|Bacteria,COG5434@2|Bacteria,1UZPW@1239|Firmicutes,24B63@186801|Clostridia	GH136
binAIMS1246	1271	GH136	COG3291@1|root,COG5434@1|root,COG3291@2|Bacteria,COG5434@2|Bacteria,1UZPW@1239|Firmicutes,24B63@186801|Clostridia	GH136
binAIMS3574	736	GH136	COG3291@1|root,COG5434@1|root,COG3291@2|Bacteria,COG5434@2|Bacteria,1UZPW@1239|Firmicutes,24B63@186801|Clostridia	GH136
binAIMS3799	1534	GH136	COG3291@1|root,COG5434@1|root,COG3291@2|Bacteria,COG5434@2|Bacteria,1UZPW@1239|Firmicutes,24B63@186801|Clostridia	GH136
shaoA00576	688	GH136	COG3291@1|root,COG5434@1|root,COG3291@2|Bacteria,COG5434@2|Bacteria,1UZPW@1239|Firmicutes,24B63@186801|Clostridia	GH136
shaoC01839	424	GH136	COG3291@1|root,COG5434@1|root,COG3291@2|Bacteria,COG5434@2|Bacteria,1UZPW@1239|Firmicutes,24B63@186801|Clostridia	GH136
shaoC01916	1136	GH136	COG3291@1|root,COG5434@1|root,COG3291@2|Bacteria,COG5434@2|Bacteria,1UZPW@1239|Firmicutes,24B63@186801|Clostridia	GH136
shaoC01917	1041	GH136	COG3291@1|root,COG5434@1|root,COG3291@2|Bacteria,COG5434@2|Bacteria,1UZPW@1239|Firmicutes,24B63@186801|Clostridia	GH136
shaoC01990	807	GH136	COG3291@1|root,COG5434@1|root,COG3291@2|Bacteria,COG5434@2|Bacteria,1UZPW@1239|Firmicutes,24B63@186801|Clostridia	GH136
shaoC01991	777	GH136	COG3291@1|root,COG5434@1|root,COG3291@2|Bacteria,COG5434@2|Bacteria,1UZPW@1239|Firmicutes,24B63@186801|Clostridia	GH136
yassourM1098	1141	GH136	COG3291@1|root,COG5434@1|root,COG3291@2|Bacteria,COG5434@2|Bacteria,1UZPW@1239|Firmicutes,24B63@186801|Clostridia	GH136
yassourM388	1252	GH136	COG3291@1|root,COG5434@1|root,COG3291@2|Bacteria,COG5434@2|Bacteria,1UZPW@1239|Firmicutes,24B63@186801|Clostridia	GH136
yassourM427	1621	GH136	COG3291@1|root,COG5434@1|root,COG3291@2|Bacteria,COG5434@2|Bacteria,1UZPW@1239|Firmicutes,24B63@186801|Clostridia	GH136
binAIMS0019	366	GH18	COG3469@1|root,COG3469@2|Bacteria,2ICVB@201174|Actinobacteria,4D04M@85004|Bifidobacteriales	GH18
binAIMS1918	1776	GH18	COG3469@1|root,COG3469@2|Bacteria,2ICVB@201174|Actinobacteria,4D04M@85004|Bifidobacteriales	GH18
binAIMS2785	344	GH18	COG3469@1|root,COG3469@2|Bacteria,2ICVB@201174|Actinobacteria,4D04M@85004|Bifidobacteriales	GH18
binAIMS3163	1742	GH18	COG3469@1|root,COG3469@2|Bacteria,2ICVB@201174|Actinobacteria,4D04M@85004|Bifidobacteriales	GH18
binAIMS3169	1633	GH18	COG3469@1|root,COG3469@2|Bacteria,2ICVB@201174|Actinobacteria,4D04M@85004|Bifidobacteriales	GH18
binAIMS4873	163	GH18	COG3469@1|root,COG3469@2|Bacteria,2ICVB@201174|Actinobacteria,4D04M@85004|Bifidobacteriales	GH18
binAIMS5368	1108	GH18	COG3469@1|root,COG3469@2|Bacteria,2ICVB@201174|Actinobacteria,4D04M@85004|Bifidobacteriales	GH18
shaoA01761	491	GH18	COG3469@1|root,COG3469@2|Bacteria,2ICVB@201174|Actinobacteria,4D04M@85004|Bifidobacteriales	GH18
shaoB01409	534	GH18	COG3469@1|root,COG3469@2|Bacteria,2ICVB@201174|Actinobacteria,4D04M@85004|Bifidobacteriales	GH18
yassourM388	1868	GH85	COG3469@1|root,COG3469@2|Bacteria,2ICVB@201174|Actinobacteria,4D04M@85004|Bifidobacteriales	GH85_Unassigned/Removed
bin05525350	1347	GH20	COG3525@1|root,COG3525@2|Bacteria,2HZCI@201174|Actinobacteria,4CZS1@85004|Bifidobacteriales	GH20_v3
bin05525350	1757	GH20	COG3525@1|root,COG3525@2|Bacteria,2HZCI@201174|Actinobacteria,4CZS1@85004|Bifidobacteriales	GH20_v1
bin05525350	1908	GH20	COG3525@1|root,COG3525@2|Bacteria,2HZCI@201174|Actinobacteria,4CZS1@85004|Bifidobacteriales	GH20_v4
bin05525448	1536	GH20	COG3525@1|root,COG3525@2|Bacteria,2HZCI@201174|Actinobacteria,4CZS1@85004|Bifidobacteriales	GH20_v1
bin05525456	298	GH20	COG3525@1|root,COG3525@2|Bacteria,2HZCI@201174|Actinobacteria,4CZS1@85004|Bifidobacteriales	GH20_v1
bin06350064	209	GH20	COG3525@1|root,COG3525@2|Bacteria,2HZCI@201174|Actinobacteria,4CZS1@85004|Bifidobacteriales	GH20_v1
bin09382504	79	GH20	COG3525@1|root,COG3525@2|Bacteria,2HZCI@201174|Actinobacteria,4CZS1@85004|Bifidobacteriales	GH20_v1
bin09382508	1019	GH20	COG3525@1|root,COG3525@2|Bacteria,2HZCI@201174|Actinobacteria,4CZS1@85004|Bifidobacteriales	GH20_v1
bin09382601	93	GH20	COG3525@1|root,COG3525@2|Bacteria,2HZCI@201174|Actinobacteria,4CZS1@85004|Bifidobacteriales	GH20_v1
bin09382606	1835	GH20	COG3525@1|root,COG3525@2|Bacteria,2HZCI@201174|Actinobacteria,4CZS1@85004|Bifidobacteriales	GH20_v1
bin09382609	732	GH20	COG3525@1|root,COG3525@2|Bacteria,2HZCI@201174|Actinobacteria,4CZS1@85004|Bifidobacteriales	GH20_v1
bin09382657	709	GH20	COG3525@1|root,COG3525@2|Bacteria,2HZCI@201174|Actinobacteria,4CZS1@85004|Bifidobacteriales	GH20_v1
binAIMS0019	1731	GH20	COG3525@1|root,COG3525@2|Bacteria,2HZCI@201174|Actinobacteria,4CZS1@85004|Bifidobacteriales	GH20_v1
binAIMS0355	653	GH20	COG3525@1|root,COG3525@2|Bacteria,2HZCI@201174|Actinobacteria,4CZS1@85004|Bifidobacteriales	GH20_v1
binAIMS0523	1265	GH20	COG3525@1|root,COG3525@2|Bacteria,2HZCI@201174|Actinobacteria,4CZS1@85004|Bifidobacteriales	GH20_v4
binAIMS0523	1818	GH20	COG3525@1|root,COG3525@2|Bacteria,2HZCI@201174|Actinobacteria,4CZS1@85004|Bifidobacteriales	GH20_v3
binAIMS0523	629	GH20	COG3525@1|root,COG3525@2|Bacteria,2HZCI@201174|Actinobacteria,4CZS1@85004|Bifidobacteriales	GH20_v1
binAIMS0916	1517	GH20	COG3525@1|root,COG3525@2|Bacteria,2HZCI@201174|Actinobacteria,4CZS1@85004|Bifidobacteriales	GH20_v3
binAIMS0916	470	GH20	COG3525@1|root,COG3525@2|Bacteria,2HZCI@201174|Actinobacteria,4CZS1@85004|Bifidobacteriales	GH20_v1
binAIMS0916	862	GH20	COG3525@1|root,COG3525@2|Bacteria,2HZCI@201174|Actinobacteria,4CZS1@85004|Bifidobacteriales	GH20_v4
binAIMS1174	987	GH20	COG3525@1|root,COG3525@2|Bacteria,2HZCI@201174|Actinobacteria,4CZS1@85004|Bifidobacteriales	GH20_v1
binAIMS1246	222	GH20	COG3525@1|root,COG3525@2|Bacteria,2HZCI@201174|Actinobacteria,4CZS1@85004|Bifidobacteriales	GH20_v1
binAIMS1366	1588	GH20	COG3525@1|root,COG3525@2|Bacteria,2HZCI@201174|Actinobacteria,4CZS1@85004|Bifidobacteriales	GH20_v1
binAIMS1405	1453	GH20	COG3525@1|root,COG3525@2|Bacteria,2HZCI@201174|Actinobacteria,4CZS1@85004|Bifidobacteriales	GH20_v1
binAIMS1420	1106	GH20	COG3525@1|root,COG3525@2|Bacteria,2HZCI@201174|Actinobacteria,4CZS1@85004|Bifidobacteriales	GH20_v1
binAIMS1639	1023	GH20	COG3525@1|root,COG3525@2|Bacteria,2HZCI@201174|Actinobacteria,4CZS1@85004|Bifidobacteriales	GH20_v1
binAIMS1918	365	GH20	COG3525@1|root,COG3525@2|Bacteria,2HZCI@201174|Actinobacteria,4CZS1@85004|Bifidobacteriales	GH20_v1
binAIMS1918	548	GH20	COG3525@1|root,COG3525@2|Bacteria,2HZCI@201174|Actinobacteria,4CZS1@85004|Bifidobacteriales	GH20_v4
binAIMS2335	1723	GH20	COG3525@1|root,COG3525@2|Bacteria,2HZCI@201174|Actinobacteria,4CZS1@85004|Bifidobacteriales	GH20_v3
binAIMS2335	739	GH20	COG3525@1|root,COG3525@2|Bacteria,2HZCI@201174|Actinobacteria,4CZS1@85004|Bifidobacteriales	GH20_v1
binAIMS2530	138	GH20	COG3525@1|root,COG3525@2|Bacteria,2HZCI@201174|Actinobacteria,4CZS1@85004|Bifidobacteriales	GH20_v3
binAIMS2530	2012	GH20	COG3525@1|root,COG3525@2|Bacteria,2HZCI@201174|Actinobacteria,4CZS1@85004|Bifidobacteriales	GH20_v4
binAIMS2530	684	GH20	COG3525@1|root,COG3525@2|Bacteria,2HZCI@201174|Actinobacteria,4CZS1@85004|Bifidobacteriales	GH20_v1
binAIMS2545	201	GH20	COG3525@1|root,COG3525@2|Bacteria,2HZCI@201174|Actinobacteria,4CZS1@85004|Bifidobacteriales	GH20_v1
binAIMS2785	1183	GH20	COG3525@1|root,COG3525@2|Bacteria,2HZCI@201174|Actinobacteria,4CZS1@85004|Bifidobacteriales	GH20_v1
binAIMS3163	1674	GH20	COG3525@1|root,COG3525@2|Bacteria,2HZCI@201174|Actinobacteria,4CZS1@85004|Bifidobacteriales	GH20_v3
binAIMS3163	658	GH20	COG3525@1|root,COG3525@2|Bacteria,2HZCI@201174|Actinobacteria,4CZS1@85004|Bifidobacteriales	GH20_v4
binAIMS3163	800	GH20	COG3525@1|root,COG3525@2|Bacteria,2HZCI@201174|Actinobacteria,4CZS1@85004|Bifidobacteriales	GH20_v1
binAIMS3169	1318	GH20	COG3525@1|root,COG3525@2|Bacteria,2HZCI@201174|Actinobacteria,4CZS1@85004|Bifidobacteriales	GH20_v4
binAIMS3574	1171	GH20	COG3525@1|root,COG3525@2|Bacteria,2HZCI@201174|Actinobacteria,4CZS1@85004|Bifidobacteriales	GH20_v1
binAIMS3799	1451	GH20	COG3525@1|root,COG3525@2|Bacteria,2HZCI@201174|Actinobacteria,4CZS1@85004|Bifidobacteriales	GH20_v1
binAIMS3919	601	GH20	COG3525@1|root,COG3525@2|Bacteria,2HZCI@201174|Actinobacteria,4CZS1@85004|Bifidobacteriales	GH20_v1
binAIMS4198	1542	GH20	COG3525@1|root,COG3525@2|Bacteria,2HZCI@201174|Actinobacteria,4CZS1@85004|Bifidobacteriales	GH20_v3
binAIMS4198	1931	GH20	COG3525@1|root,COG3525@2|Bacteria,2HZCI@201174|Actinobacteria,4CZS1@85004|Bifidobacteriales	GH20_v4
binAIMS4198	219	GH20	COG3525@1|root,COG3525@2|Bacteria,2HZCI@201174|Actinobacteria,4CZS1@85004|Bifidobacteriales	GH20_v1
binAIMS4258	1289	GH20	COG3525@1|root,COG3525@2|Bacteria,2HZCI@201174|Actinobacteria,4CZS1@85004|Bifidobacteriales	GH20_v3
binAIMS4258	13	GH20	COG3525@1|root,COG3525@2|Bacteria,2HZCI@201174|Actinobacteria,4CZS1@85004|Bifidobacteriales	GH20_v1
binAIMS4258	2327	GH20	COG3525@1|root,COG3525@2|Bacteria,2HZCI@201174|Actinobacteria,4CZS1@85004|Bifidobacteriales	GH20_v4
binAIMS4267	1038	GH20	COG3525@1|root,COG3525@2|Bacteria,2HZCI@201174|Actinobacteria,4CZS1@85004|Bifidobacteriales	GH20_v5
binAIMS4267	1039	GH20	COG3525@1|root,COG3525@2|Bacteria,2HZCI@201174|Actinobacteria,4CZS1@85004|Bifidobacteriales	GH20_v3
binAIMS4267	2019	GH20	COG3525@1|root,COG3525@2|Bacteria,2HZCI@201174|Actinobacteria,4CZS1@85004|Bifidobacteriales	GH20_v4
binAIMS4267	414	GH20	COG3525@1|root,COG3525@2|Bacteria,2HZCI@201174|Actinobacteria,4CZS1@85004|Bifidobacteriales	GH20_v1
binAIMS4873	1919	GH20	COG3525@1|root,COG3525@2|Bacteria,2HZCI@201174|Actinobacteria,4CZS1@85004|Bifidobacteriales	GH20_v1
binAIMS4873	2163	GH20	COG3525@1|root,COG3525@2|Bacteria,2HZCI@201174|Actinobacteria,4CZS1@85004|Bifidobacteriales	GH20_v4
binAIMS4873	2700	GH20	COG3525@1|root,COG3525@2|Bacteria,2HZCI@201174|Actinobacteria,4CZS1@85004|Bifidobacteriales	GH20_v5
binAIMS4873	49	GH20	COG3525@1|root,COG3525@2|Bacteria,2HZCI@201174|Actinobacteria,4CZS1@85004|Bifidobacteriales	GH20_v3
binAIMS5164	1309	GH20	COG3525@1|root,COG3525@2|Bacteria,2HZCI@201174|Actinobacteria,4CZS1@85004|Bifidobacteriales	GH20_v1
binAIMS5368	1796	GH20	COG3525@1|root,COG3525@2|Bacteria,2HZCI@201174|Actinobacteria,4CZS1@85004|Bifidobacteriales	GH20_v3
binAIMS5368	1797	GH20	COG3525@1|root,COG3525@2|Bacteria,2HZCI@201174|Actinobacteria,4CZS1@85004|Bifidobacteriales	GH20_v5
binAIMS5368	1928	GH20	COG3525@1|root,COG3525@2|Bacteria,2HZCI@201174|Actinobacteria,4CZS1@85004|Bifidobacteriales	GH20_v4
binAIMS5368	649	GH20	COG3525@1|root,COG3525@2|Bacteria,2HZCI@201174|Actinobacteria,4CZS1@85004|Bifidobacteriales	GH20_v1
binAIMS5479	795	GH20	COG3525@1|root,COG3525@2|Bacteria,2HZCI@201174|Actinobacteria,4CZS1@85004|Bifidobacteriales	GH20_v1
binAIMS6327	1066	GH20	COG3525@1|root,COG3525@2|Bacteria,2HZCI@201174|Actinobacteria,4CZS1@85004|Bifidobacteriales	GH20_v1
binAIMS6327	1610	GH20	COG3525@1|root,COG3525@2|Bacteria,2HZCI@201174|Actinobacteria,4CZS1@85004|Bifidobacteriales	GH20_v3
binAIMS6327	2337	GH20	COG3525@1|root,COG3525@2|Bacteria,2HZCI@201174|Actinobacteria,4CZS1@85004|Bifidobacteriales	GH20_v4
ferrettiP6	1593	GH20	COG3525@1|root,COG3525@2|Bacteria,2HZCI@201174|Actinobacteria,4CZS1@85004|Bifidobacteriales	GH20_v1
shao515126	489	GH20	COG3525@1|root,COG3525@2|Bacteria,2HZCI@201174|Actinobacteria,4CZS1@85004|Bifidobacteriales	GH20_v1
shaoA00576	1526	GH20	COG3525@1|root,COG3525@2|Bacteria,2HZCI@201174|Actinobacteria,4CZS1@85004|Bifidobacteriales	GH20_v1
shaoA01761	1344	GH20	COG3525@1|root,COG3525@2|Bacteria,2HZCI@201174|Actinobacteria,4CZS1@85004|Bifidobacteriales	GH20_v4
shaoA01761	1613	GH20	COG3525@1|root,COG3525@2|Bacteria,2HZCI@201174|Actinobacteria,4CZS1@85004|Bifidobacteriales	GH20_v3
shaoA01761	652	GH20	COG3525@1|root,COG3525@2|Bacteria,2HZCI@201174|Actinobacteria,4CZS1@85004|Bifidobacteriales	GH20_v1
shaoB01194	1002	GH20	COG3525@1|root,COG3525@2|Bacteria,2HZCI@201174|Actinobacteria,4CZS1@85004|Bifidobacteriales	GH20_v1
shaoB01261	140	GH20	COG3525@1|root,COG3525@2|Bacteria,2HZCI@201174|Actinobacteria,4CZS1@85004|Bifidobacteriales	GH20_v1
shaoB01277	842	GH20	COG3525@1|root,COG3525@2|Bacteria,2HZCI@201174|Actinobacteria,4CZS1@85004|Bifidobacteriales	GH20_v1
shaoB01409	931	GH20	COG3525@1|root,COG3525@2|Bacteria,2HZCI@201174|Actinobacteria,4CZS1@85004|Bifidobacteriales	GH20_v1
shaoC01007	1815	GH20	COG3525@1|root,COG3525@2|Bacteria,2HZCI@201174|Actinobacteria,4CZS1@85004|Bifidobacteriales	GH20_v1
shaoC01381	1696	GH20	COG3525@1|root,COG3525@2|Bacteria,2HZCI@201174|Actinobacteria,4CZS1@85004|Bifidobacteriales	GH20_v1
shaoC01839	253	GH20	COG3525@1|root,COG3525@2|Bacteria,2HZCI@201174|Actinobacteria,4CZS1@85004|Bifidobacteriales	GH20_v1
shaoC01916	651	GH20	COG3525@1|root,COG3525@2|Bacteria,2HZCI@201174|Actinobacteria,4CZS1@85004|Bifidobacteriales	GH20_v1
shaoC01917	33	GH20	COG3525@1|root,COG3525@2|Bacteria,2HZCI@201174|Actinobacteria,4CZS1@85004|Bifidobacteriales	GH20_v1
shaoC01990	1444	GH20	COG3525@1|root,COG3525@2|Bacteria,2HZCI@201174|Actinobacteria,4CZS1@85004|Bifidobacteriales	GH20_v1
shaoC01991	36	GH20	COG3525@1|root,COG3525@2|Bacteria,2HZCI@201174|Actinobacteria,4CZS1@85004|Bifidobacteriales	GH20_v1
shaoC01994	955	GH20	COG3525@1|root,COG3525@2|Bacteria,2HZCI@201174|Actinobacteria,4CZS1@85004|Bifidobacteriales	GH20_v1
yassourM1098	1040	GH20	COG3525@1|root,COG3525@2|Bacteria,2HZCI@201174|Actinobacteria,4CZS1@85004|Bifidobacteriales	GH20_v1
yassourM226	1354	GH20	COG3525@1|root,COG3525@2|Bacteria,2HZCI@201174|Actinobacteria,4CZS1@85004|Bifidobacteriales	GH20_v1
yassourM261	427	GH20	COG3525@1|root,COG3525@2|Bacteria,2HZCI@201174|Actinobacteria,4CZS1@85004|Bifidobacteriales	GH20_v1
yassourM38	1457	GH20	COG3525@1|root,COG3525@2|Bacteria,2HZCI@201174|Actinobacteria,4CZS1@85004|Bifidobacteriales	GH20_v1
yassourM388	1660	GH20	COG3525@1|root,COG3525@2|Bacteria,2HZCI@201174|Actinobacteria,4CZS1@85004|Bifidobacteriales	GH20_v1
yassourM399	866	GH20	COG3525@1|root,COG3525@2|Bacteria,2HZCI@201174|Actinobacteria,4CZS1@85004|Bifidobacteriales	GH20_v1
yassourM402	333	GH20	COG3525@1|root,COG3525@2|Bacteria,2HZCI@201174|Actinobacteria,4CZS1@85004|Bifidobacteriales	GH20_v1
yassourM427	163	GH20	COG3525@1|root,COG3525@2|Bacteria,2HZCI@201174|Actinobacteria,4CZS1@85004|Bifidobacteriales	GH20_v1
yassourM764	1373	GH20	COG3525@1|root,COG3525@2|Bacteria,2HZCI@201174|Actinobacteria,4CZS1@85004|Bifidobacteriales	GH20_v1
yassourM792	1044	GH20	COG3525@1|root,COG3525@2|Bacteria,2HZCI@201174|Actinobacteria,4CZS1@85004|Bifidobacteriales	GH20_v1
binAIMS2530	81	GH20	COG3525@1|root,COG5492@1|root,COG3525@2|Bacteria,COG5492@2|Bacteria,2GK90@201174|Actinobacteria	GH20_Unassigned/Removed
binAIMS4873	2542	GH20	COG3525@1|root,COG5492@1|root,COG3525@2|Bacteria,COG5492@2|Bacteria,2GK90@201174|Actinobacteria	GH20_Unassigned/Removed
bin05525350	338	GH125	COG3538@1|root,COG3538@2|Bacteria,2HHAF@201174|Actinobacteria,4CZYN@85004|Bifidobacteriales	GH125
bin05525456	509	GH125	COG3538@1|root,COG3538@2|Bacteria,2HHAF@201174|Actinobacteria,4CZYN@85004|Bifidobacteriales	GH125
bin09382504	442	GH125	COG3538@1|root,COG3538@2|Bacteria,2HHAF@201174|Actinobacteria,4CZYN@85004|Bifidobacteriales	GH125
bin09382508	977	GH125	COG3538@1|root,COG3538@2|Bacteria,2HHAF@201174|Actinobacteria,4CZYN@85004|Bifidobacteriales	GH125
bin09382606	317	GH125	COG3538@1|root,COG3538@2|Bacteria,2HHAF@201174|Actinobacteria,4CZYN@85004|Bifidobacteriales	GH125
binAIMS0019	371	GH125	COG3538@1|root,COG3538@2|Bacteria,2HHAF@201174|Actinobacteria,4CZYN@85004|Bifidobacteriales	GH125
binAIMS0523	422	GH125	COG3538@1|root,COG3538@2|Bacteria,2HHAF@201174|Actinobacteria,4CZYN@85004|Bifidobacteriales	GH125
binAIMS0916	197	GH125	COG3538@1|root,COG3538@2|Bacteria,2HHAF@201174|Actinobacteria,4CZYN@85004|Bifidobacteriales	GH125
binAIMS1366	1583	GH125	COG3538@1|root,COG3538@2|Bacteria,2HHAF@201174|Actinobacteria,4CZYN@85004|Bifidobacteriales	GH125
binAIMS1405	966	GH125	COG3538@1|root,COG3538@2|Bacteria,2HHAF@201174|Actinobacteria,4CZYN@85004|Bifidobacteriales	GH125
binAIMS1918	838	GH125	COG3538@1|root,COG3538@2|Bacteria,2HHAF@201174|Actinobacteria,4CZYN@85004|Bifidobacteriales	GH125
binAIMS2530	265	GH125	COG3538@1|root,COG3538@2|Bacteria,2HHAF@201174|Actinobacteria,4CZYN@85004|Bifidobacteriales	GH125
binAIMS2545	106	GH125	COG3538@1|root,COG3538@2|Bacteria,2HHAF@201174|Actinobacteria,4CZYN@85004|Bifidobacteriales	GH125
binAIMS2785	349	GH125	COG3538@1|root,COG3538@2|Bacteria,2HHAF@201174|Actinobacteria,4CZYN@85004|Bifidobacteriales	GH125
binAIMS3163	378	GH125	COG3538@1|root,COG3538@2|Bacteria,2HHAF@201174|Actinobacteria,4CZYN@85004|Bifidobacteriales	GH125
binAIMS3169	10	GH125	COG3538@1|root,COG3538@2|Bacteria,2HHAF@201174|Actinobacteria,4CZYN@85004|Bifidobacteriales	GH125
binAIMS3799	349	GH125	COG3538@1|root,COG3538@2|Bacteria,2HHAF@201174|Actinobacteria,4CZYN@85004|Bifidobacteriales	GH125
binAIMS4198	482	GH125	COG3538@1|root,COG3538@2|Bacteria,2HHAF@201174|Actinobacteria,4CZYN@85004|Bifidobacteriales	GH125
binAIMS4258	245	GH125	COG3538@1|root,COG3538@2|Bacteria,2HHAF@201174|Actinobacteria,4CZYN@85004|Bifidobacteriales	GH125
binAIMS4267	898	GH125	COG3538@1|root,COG3538@2|Bacteria,2HHAF@201174|Actinobacteria,4CZYN@85004|Bifidobacteriales	GH125
binAIMS4873	1054	GH125	COG3538@1|root,COG3538@2|Bacteria,2HHAF@201174|Actinobacteria,4CZYN@85004|Bifidobacteriales	GH125
binAIMS4873	1644	GH125	COG3538@1|root,COG3538@2|Bacteria,2HHAF@201174|Actinobacteria,4CZYN@85004|Bifidobacteriales	GH125
binAIMS4873	622	GH125	COG3538@1|root,COG3538@2|Bacteria,2HHAF@201174|Actinobacteria,4CZYN@85004|Bifidobacteriales	GH125
binAIMS5368	220	GH125	COG3538@1|root,COG3538@2|Bacteria,2HHAF@201174|Actinobacteria,4CZYN@85004|Bifidobacteriales	GH125
binAIMS6327	14	GH125	COG3538@1|root,COG3538@2|Bacteria,2HHAF@201174|Actinobacteria,4CZYN@85004|Bifidobacteriales	GH125
shao515126	420	GH125	COG3538@1|root,COG3538@2|Bacteria,2HHAF@201174|Actinobacteria,4CZYN@85004|Bifidobacteriales	GH125
shaoA00576	375	GH125	COG3538@1|root,COG3538@2|Bacteria,2HHAF@201174|Actinobacteria,4CZYN@85004|Bifidobacteriales	GH125
shaoA01761	1193	GH125	COG3538@1|root,COG3538@2|Bacteria,2HHAF@201174|Actinobacteria,4CZYN@85004|Bifidobacteriales	GH125
shaoB01194	1215	GH125	COG3538@1|root,COG3538@2|Bacteria,2HHAF@201174|Actinobacteria,4CZYN@85004|Bifidobacteriales	GH125
shaoB01261	1814	GH125	COG3538@1|root,COG3538@2|Bacteria,2HHAF@201174|Actinobacteria,4CZYN@85004|Bifidobacteriales	GH125
shaoB01277	1554	GH125	COG3538@1|root,COG3538@2|Bacteria,2HHAF@201174|Actinobacteria,4CZYN@85004|Bifidobacteriales	GH125
shaoB01409	538	GH125	COG3538@1|root,COG3538@2|Bacteria,2HHAF@201174|Actinobacteria,4CZYN@85004|Bifidobacteriales	GH125
shaoC01007	1732	GH125	COG3538@1|root,COG3538@2|Bacteria,2HHAF@201174|Actinobacteria,4CZYN@85004|Bifidobacteriales	GH125
shaoC01381	328	GH125	COG3538@1|root,COG3538@2|Bacteria,2HHAF@201174|Actinobacteria,4CZYN@85004|Bifidobacteriales	GH125
shaoC01917	1910	GH125	COG3538@1|root,COG3538@2|Bacteria,2HHAF@201174|Actinobacteria,4CZYN@85004|Bifidobacteriales	GH125
shaoC01991	596	GH125	COG3538@1|root,COG3538@2|Bacteria,2HHAF@201174|Actinobacteria,4CZYN@85004|Bifidobacteriales	GH125
yassourM226	1182	GH125	COG3538@1|root,COG3538@2|Bacteria,2HHAF@201174|Actinobacteria,4CZYN@85004|Bifidobacteriales	GH125
yassourM388	1873	GH125	COG3538@1|root,COG3538@2|Bacteria,2HHAF@201174|Actinobacteria,4CZYN@85004|Bifidobacteriales	GH125
yassourM427	910	GH125	COG3538@1|root,COG3538@2|Bacteria,2HHAF@201174|Actinobacteria,4CZYN@85004|Bifidobacteriales	GH125
yassourM764	1845	GH125	COG3538@1|root,COG3538@2|Bacteria,2HHAF@201174|Actinobacteria,4CZYN@85004|Bifidobacteriales	GH125
yassourM792	610	GH125	COG3538@1|root,COG3538@2|Bacteria,2HHAF@201174|Actinobacteria,4CZYN@85004|Bifidobacteriales	GH125
binAIMS3169	22	GH29	COG3669@1|root,COG3669@2|Bacteria	GH29_v4
binAIMS4258	257	GH29	COG3669@1|root,COG3669@2|Bacteria	GH29_v4
shaoA01761	1205	GH29	COG3669@1|root,COG3669@2|Bacteria	GH29_v4
binAIMS1918	1778	GH29	COG3669@1|root,COG3669@2|Bacteria,2HUEI@201174|Actinobacteria	GH29_v2
binAIMS1918	960	GH29	COG3669@1|root,COG3669@2|Bacteria,2HUEI@201174|Actinobacteria	GH29_v2
binAIMS3163	2220	GH29	COG3669@1|root,COG3669@2|Bacteria,2HUEI@201174|Actinobacteria	GH29_v2
shaoA01761	158	GH29	COG3669@1|root,COG3669@2|Bacteria,2HUEI@201174|Actinobacteria	GH29_v2
bin05525350	2176	GH29	COG3669@1|root,COG3669@2|Bacteria,2HUEI@201174|Actinobacteria,4FRB2@85023|Microbacteriaceae	GH29_v2
binAIMS0916	2328	GH29	COG3669@1|root,COG3669@2|Bacteria,2HUEI@201174|Actinobacteria,4FRB2@85023|Microbacteriaceae	GH29_v2
binAIMS5368	1310	GH29	COG3669@1|root,COG3669@2|Bacteria,2HUEI@201174|Actinobacteria,4FRB2@85023|Microbacteriaceae	GH29_v2
binAIMS6327	2250	GH29	COG3669@1|root,COG3669@2|Bacteria,2HUEI@201174|Actinobacteria,4FRB2@85023|Microbacteriaceae	GH29_v2
bin05525350	2018	GH29	COG3669@1|root,COG3669@2|Bacteria,2I650@201174|Actinobacteria,4CZPN@85004|Bifidobacteriales	GH29_v1
binAIMS0523	2315	GH29	COG3669@1|root,COG3669@2|Bacteria,2I650@201174|Actinobacteria,4CZPN@85004|Bifidobacteriales	GH29_v1
binAIMS0916	2229	GH29	COG3669@1|root,COG3669@2|Bacteria,2I650@201174|Actinobacteria,4CZPN@85004|Bifidobacteriales	GH29_v1
binAIMS1918	1407	GH29	COG3669@1|root,COG3669@2|Bacteria,2I650@201174|Actinobacteria,4CZPN@85004|Bifidobacteriales	GH29_v1
binAIMS2530	1410	GH29	COG3669@1|root,COG3669@2|Bacteria,2I650@201174|Actinobacteria,4CZPN@85004|Bifidobacteriales	GH29_v1
binAIMS3163	1089	GH29	COG3669@1|root,COG3669@2|Bacteria,2I650@201174|Actinobacteria,4CZPN@85004|Bifidobacteriales	GH29_v1
binAIMS3169	2023	GH29	COG3669@1|root,COG3669@2|Bacteria,2I650@201174|Actinobacteria,4CZPN@85004|Bifidobacteriales	GH29_v1
binAIMS4198	2233	GH29	COG3669@1|root,COG3669@2|Bacteria,2I650@201174|Actinobacteria,4CZPN@85004|Bifidobacteriales	GH29_v1
binAIMS4258	2156	GH29	COG3669@1|root,COG3669@2|Bacteria,2I650@201174|Actinobacteria,4CZPN@85004|Bifidobacteriales	GH29_v1
binAIMS4267	1251	GH29	COG3669@1|root,COG3669@2|Bacteria,2I650@201174|Actinobacteria,4CZPN@85004|Bifidobacteriales	GH29_v1
binAIMS5164	1603	GH29	COG3669@1|root,COG3669@2|Bacteria,2I650@201174|Actinobacteria,4CZPN@85004|Bifidobacteriales	GH29_v1
binAIMS6327	2385	GH29	COG3669@1|root,COG3669@2|Bacteria,2I650@201174|Actinobacteria,4CZPN@85004|Bifidobacteriales	GH29_v1
shaoA01761	949	GH29	COG3669@1|root,COG3669@2|Bacteria,2I650@201174|Actinobacteria,4CZPN@85004|Bifidobacteriales	GH29_v1
bin05525350	1889	GH5_18	COG3934@1|root,COG3934@2|Bacteria,2GNN6@201174|Actinobacteria,4CZEH@85004|Bifidobacteriales	GH5_18
bin05525350	333	GH5_18	COG3934@1|root,COG3934@2|Bacteria,2GNN6@201174|Actinobacteria,4CZEH@85004|Bifidobacteriales	GH5_18
bin05525448	1870	GH5_18	COG3934@1|root,COG3934@2|Bacteria,2GNN6@201174|Actinobacteria,4CZEH@85004|Bifidobacteriales	GH5_18
bin05525456	504	GH5_18	COG3934@1|root,COG3934@2|Bacteria,2GNN6@201174|Actinobacteria,4CZEH@85004|Bifidobacteriales	GH5_18
bin09382504	437	GH5_18	COG3934@1|root,COG3934@2|Bacteria,2GNN6@201174|Actinobacteria,4CZEH@85004|Bifidobacteriales	GH5_18
bin09382508	982	GH5_18	COG3934@1|root,COG3934@2|Bacteria,2GNN6@201174|Actinobacteria,4CZEH@85004|Bifidobacteriales	GH5_18
bin09382606	312	GH5_18	COG3934@1|root,COG3934@2|Bacteria,2GNN6@201174|Actinobacteria,4CZEH@85004|Bifidobacteriales	GH5_18
binAIMS0019	364	GH5_18	COG3934@1|root,COG3934@2|Bacteria,2GNN6@201174|Actinobacteria,4CZEH@85004|Bifidobacteriales	GH5_18
binAIMS0523	1241	GH5_18	COG3934@1|root,COG3934@2|Bacteria,2GNN6@201174|Actinobacteria,4CZEH@85004|Bifidobacteriales	GH5_18
binAIMS0916	886	GH5_18	COG3934@1|root,COG3934@2|Bacteria,2GNN6@201174|Actinobacteria,4CZEH@85004|Bifidobacteriales	GH5_18
binAIMS1366	1302	GH5_18	COG3934@1|root,COG3934@2|Bacteria,2GNN6@201174|Actinobacteria,4CZEH@85004|Bifidobacteriales	GH5_18
binAIMS1405	972	GH5_18	COG3934@1|root,COG3934@2|Bacteria,2GNN6@201174|Actinobacteria,4CZEH@85004|Bifidobacteriales	GH5_18
binAIMS1918	566	GH5_18	COG3934@1|root,COG3934@2|Bacteria,2GNN6@201174|Actinobacteria,4CZEH@85004|Bifidobacteriales	GH5_18
binAIMS2530	1100	GH5_18	COG3934@1|root,COG3934@2|Bacteria,2GNN6@201174|Actinobacteria,4CZEH@85004|Bifidobacteriales	GH5_18
binAIMS2530	260	GH5_18	COG3934@1|root,COG3934@2|Bacteria,2GNN6@201174|Actinobacteria,4CZEH@85004|Bifidobacteriales	GH5_18
binAIMS2545	111	GH5_18	COG3934@1|root,COG3934@2|Bacteria,2GNN6@201174|Actinobacteria,4CZEH@85004|Bifidobacteriales	GH5_18
binAIMS2785	342	GH5_18	COG3934@1|root,COG3934@2|Bacteria,2GNN6@201174|Actinobacteria,4CZEH@85004|Bifidobacteriales	GH5_18
binAIMS3163	682	GH5_18	COG3934@1|root,COG3934@2|Bacteria,2GNN6@201174|Actinobacteria,4CZEH@85004|Bifidobacteriales	GH5_18
binAIMS3169	1293	GH5_18	COG3934@1|root,COG3934@2|Bacteria,2GNN6@201174|Actinobacteria,4CZEH@85004|Bifidobacteriales	GH5_18
binAIMS3799	354	GH5_18	COG3934@1|root,COG3934@2|Bacteria,2GNN6@201174|Actinobacteria,4CZEH@85004|Bifidobacteriales	GH5_18
binAIMS4198	2290	GH5_18	COG3934@1|root,COG3934@2|Bacteria,2GNN6@201174|Actinobacteria,4CZEH@85004|Bifidobacteriales	GH5_18
binAIMS4258	1352	GH5_18	COG3934@1|root,COG3934@2|Bacteria,2GNN6@201174|Actinobacteria,4CZEH@85004|Bifidobacteriales	GH5_18
binAIMS4267	1436	GH5_18	COG3934@1|root,COG3934@2|Bacteria,2GNN6@201174|Actinobacteria,4CZEH@85004|Bifidobacteriales	GH5_18
binAIMS4873	1295	GH5_18	COG3934@1|root,COG3934@2|Bacteria,2GNN6@201174|Actinobacteria,4CZEH@85004|Bifidobacteriales	GH5_18
binAIMS4873	1639	GH5_18	COG3934@1|root,COG3934@2|Bacteria,2GNN6@201174|Actinobacteria,4CZEH@85004|Bifidobacteriales	GH5_18
binAIMS4873	617	GH5_18	COG3934@1|root,COG3934@2|Bacteria,2GNN6@201174|Actinobacteria,4CZEH@85004|Bifidobacteriales	GH5_18
binAIMS6327	1249	GH5_18	COG3934@1|root,COG3934@2|Bacteria,2GNN6@201174|Actinobacteria,4CZEH@85004|Bifidobacteriales	GH5_18
binAIMS6327	9	GH5_18	COG3934@1|root,COG3934@2|Bacteria,2GNN6@201174|Actinobacteria,4CZEH@85004|Bifidobacteriales	GH5_18
shaoA00576	370	GH5_18	COG3934@1|root,COG3934@2|Bacteria,2GNN6@201174|Actinobacteria,4CZEH@85004|Bifidobacteriales	GH5_18
shaoA01761	285	GH5_18	COG3934@1|root,COG3934@2|Bacteria,2GNN6@201174|Actinobacteria,4CZEH@85004|Bifidobacteriales	GH5_18
shaoB01194	1220	GH5_18	COG3934@1|root,COG3934@2|Bacteria,2GNN6@201174|Actinobacteria,4CZEH@85004|Bifidobacteriales	GH5_18
shaoB01261	1819	GH5_18	COG3934@1|root,COG3934@2|Bacteria,2GNN6@201174|Actinobacteria,4CZEH@85004|Bifidobacteriales	GH5_18
shaoB01277	1559	GH5_18	COG3934@1|root,COG3934@2|Bacteria,2GNN6@201174|Actinobacteria,4CZEH@85004|Bifidobacteriales	GH5_18
shaoB01409	532	GH5_18	COG3934@1|root,COG3934@2|Bacteria,2GNN6@201174|Actinobacteria,4CZEH@85004|Bifidobacteriales	GH5_18
shaoC01007	1726	GH5_18	COG3934@1|root,COG3934@2|Bacteria,2GNN6@201174|Actinobacteria,4CZEH@85004|Bifidobacteriales	GH5_18
shaoC01381	333	GH5_18	COG3934@1|root,COG3934@2|Bacteria,2GNN6@201174|Actinobacteria,4CZEH@85004|Bifidobacteriales	GH5_18
shaoC01917	1915	GH5_18	COG3934@1|root,COG3934@2|Bacteria,2GNN6@201174|Actinobacteria,4CZEH@85004|Bifidobacteriales	GH5_18
shaoC01991	590	GH5_18	COG3934@1|root,COG3934@2|Bacteria,2GNN6@201174|Actinobacteria,4CZEH@85004|Bifidobacteriales	GH5_18
yassourM226	1177	GH5_18	COG3934@1|root,COG3934@2|Bacteria,2GNN6@201174|Actinobacteria,4CZEH@85004|Bifidobacteriales	GH5_18
yassourM388	1866	GH5_18	COG3934@1|root,COG3934@2|Bacteria,2GNN6@201174|Actinobacteria,4CZEH@85004|Bifidobacteriales	GH5_18
yassourM427	915	GH5_18	COG3934@1|root,COG3934@2|Bacteria,2GNN6@201174|Actinobacteria,4CZEH@85004|Bifidobacteriales	GH5_18
yassourM764	1840	GH5_18	COG3934@1|root,COG3934@2|Bacteria,2GNN6@201174|Actinobacteria,4CZEH@85004|Bifidobacteriales	GH5_18
yassourM792	615	GH5_18	COG3934@1|root,COG3934@2|Bacteria,2GNN6@201174|Actinobacteria,4CZEH@85004|Bifidobacteriales	GH5_18
bin05525350	1511	GH33	COG4409@1|root,COG4409@2|Bacteria,2I0CJ@201174|Actinobacteria,4D02H@85004|Bifidobacteriales	GH33_v1
bin09382609	690	GH33	COG4409@1|root,COG4409@2|Bacteria,2I0CJ@201174|Actinobacteria,4D02H@85004|Bifidobacteriales	GH33_v3
binAIMS0523	1410	GH33	COG4409@1|root,COG4409@2|Bacteria,2I0CJ@201174|Actinobacteria,4D02H@85004|Bifidobacteriales	GH33_v1
binAIMS0916	1114	GH33	COG4409@1|root,COG4409@2|Bacteria,2I0CJ@201174|Actinobacteria,4D02H@85004|Bifidobacteriales	GH33_v1
binAIMS1918	271	GH33	COG4409@1|root,COG4409@2|Bacteria,2I0CJ@201174|Actinobacteria,4D02H@85004|Bifidobacteriales	GH33_v1
binAIMS2530	1754	GH33	COG4409@1|root,COG4409@2|Bacteria,2I0CJ@201174|Actinobacteria,4D02H@85004|Bifidobacteriales	GH33_v1
binAIMS3163	219	GH33	COG4409@1|root,COG4409@2|Bacteria,2I0CJ@201174|Actinobacteria,4D02H@85004|Bifidobacteriales	GH33_v1
binAIMS3169	978	GH33	COG4409@1|root,COG4409@2|Bacteria,2I0CJ@201174|Actinobacteria,4D02H@85004|Bifidobacteriales	GH33_v1
binAIMS4198	1089	GH33	COG4409@1|root,COG4409@2|Bacteria,2I0CJ@201174|Actinobacteria,4D02H@85004|Bifidobacteriales	GH33_v1
binAIMS4258	97	GH33	COG4409@1|root,COG4409@2|Bacteria,2I0CJ@201174|Actinobacteria,4D02H@85004|Bifidobacteriales	GH33_v1
binAIMS4267	27	GH33	COG4409@1|root,COG4409@2|Bacteria,2I0CJ@201174|Actinobacteria,4D02H@85004|Bifidobacteriales	GH33_v1
binAIMS4873	2247	GH33	COG4409@1|root,COG4409@2|Bacteria,2I0CJ@201174|Actinobacteria,4D02H@85004|Bifidobacteriales	GH33_v3
binAIMS4873	452	GH33	COG4409@1|root,COG4409@2|Bacteria,2I0CJ@201174|Actinobacteria,4D02H@85004|Bifidobacteriales	GH33_v1
binAIMS4873	978	GH33	COG4409@1|root,COG4409@2|Bacteria,2I0CJ@201174|Actinobacteria,4D02H@85004|Bifidobacteriales	GH33_Unassigned/Removed
binAIMS5368	1762	GH33	COG4409@1|root,COG4409@2|Bacteria,2I0CJ@201174|Actinobacteria,4D02H@85004|Bifidobacteriales	GH33_v1
binAIMS6327	260	GH33	COG4409@1|root,COG4409@2|Bacteria,2I0CJ@201174|Actinobacteria,4D02H@85004|Bifidobacteriales	GH33_v1
ferrettiP6	1339	GH33	COG4409@1|root,COG4409@2|Bacteria,2I0CJ@201174|Actinobacteria,4D02H@85004|Bifidobacteriales	GH33_v3
shaoA01761	1785	GH33	COG4409@1|root,COG4409@2|Bacteria,2I0CJ@201174|Actinobacteria,4D02H@85004|Bifidobacteriales	GH33_v1
bin05525350	1914	GH33	COG4409@1|root,COG4409@2|Bacteria,2I0CJ@201174|Actinobacteria,4D3JN@85005|Actinomycetales	GH33_v2
binAIMS0523	2377	GH33	COG4409@1|root,COG4409@2|Bacteria,2I0CJ@201174|Actinobacteria,4D3JN@85005|Actinomycetales	GH33_v2
binAIMS0916	2325	GH33	COG4409@1|root,COG4409@2|Bacteria,2I0CJ@201174|Actinobacteria,4D3JN@85005|Actinomycetales	GH33_v2
binAIMS1918	543	GH33	COG4409@1|root,COG4409@2|Bacteria,2I0CJ@201174|Actinobacteria,4D3JN@85005|Actinomycetales	GH33_v2
binAIMS2530	1419	GH33	COG4409@1|root,COG4409@2|Bacteria,2I0CJ@201174|Actinobacteria,4D3JN@85005|Actinomycetales	GH33_v2
binAIMS3163	2204	GH33	COG4409@1|root,COG4409@2|Bacteria,2I0CJ@201174|Actinobacteria,4D3JN@85005|Actinomycetales	GH33_v2
binAIMS3169	1323	GH33	COG4409@1|root,COG4409@2|Bacteria,2I0CJ@201174|Actinobacteria,4D3JN@85005|Actinomycetales	GH33_v2
binAIMS4198	2336	GH33	COG4409@1|root,COG4409@2|Bacteria,2I0CJ@201174|Actinobacteria,4D3JN@85005|Actinomycetales	GH33_v2
binAIMS4258	2419	GH33	COG4409@1|root,COG4409@2|Bacteria,2I0CJ@201174|Actinobacteria,4D3JN@85005|Actinomycetales	GH33_v2
binAIMS4267	2134	GH33	COG4409@1|root,COG4409@2|Bacteria,2I0CJ@201174|Actinobacteria,4D3JN@85005|Actinomycetales	GH33_v2
binAIMS4873	377	GH33	COG4409@1|root,COG4409@2|Bacteria,2I0CJ@201174|Actinobacteria,4D3JN@85005|Actinomycetales	GH33_v2
binAIMS5368	1923	GH33	COG4409@1|root,COG4409@2|Bacteria,2I0CJ@201174|Actinobacteria,4D3JN@85005|Actinomycetales	GH33_v2
binAIMS6327	2452	GH33	COG4409@1|root,COG4409@2|Bacteria,2I0CJ@201174|Actinobacteria,4D3JN@85005|Actinomycetales	GH33_v2
shaoA01761	1349	GH33	COG4409@1|root,COG4409@2|Bacteria,2I0CJ@201174|Actinobacteria,4D3JN@85005|Actinomycetales	GH33_v2
shao515126	825	GH85	COG4724@1|root,COG4724@2|Bacteria,1TPGB@1239|Firmicutes,4HEA6@91061|Bacilli,275I9@186822|Paenibacillaceae	GH85_v1
bin05525448	1868	GH85	COG4724@1|root,COG4724@2|Bacteria,2GIRN@201174|Actinobacteria,4D0D5@85004|Bifidobacteriales	GH85_v1
bin05525456	506	GH85	COG4724@1|root,COG4724@2|Bacteria,2GIRN@201174|Actinobacteria,4D0D5@85004|Bifidobacteriales	GH85_v1
bin09382504	439	GH85	COG4724@1|root,COG4724@2|Bacteria,2GIRN@201174|Actinobacteria,4D0D5@85004|Bifidobacteriales	GH85_v1
bin09382508	980	GH85	COG4724@1|root,COG4724@2|Bacteria,2GIRN@201174|Actinobacteria,4D0D5@85004|Bifidobacteriales	GH85_v1
bin09382606	314	GH85	COG4724@1|root,COG4724@2|Bacteria,2GIRN@201174|Actinobacteria,4D0D5@85004|Bifidobacteriales	GH85_v1
binAIMS1405	970	GH85	COG4724@1|root,COG4724@2|Bacteria,2GIRN@201174|Actinobacteria,4D0D5@85004|Bifidobacteriales	GH85_v1
binAIMS2530	262	GH85	COG4724@1|root,COG4724@2|Bacteria,2GIRN@201174|Actinobacteria,4D0D5@85004|Bifidobacteriales	GH85_v1
binAIMS2545	109	GH85	COG4724@1|root,COG4724@2|Bacteria,2GIRN@201174|Actinobacteria,4D0D5@85004|Bifidobacteriales	GH85_v1
binAIMS3799	352	GH85	COG4724@1|root,COG4724@2|Bacteria,2GIRN@201174|Actinobacteria,4D0D5@85004|Bifidobacteriales	GH85_v1
binAIMS4873	619	GH85	COG4724@1|root,COG4724@2|Bacteria,2GIRN@201174|Actinobacteria,4D0D5@85004|Bifidobacteriales	GH85_v1
shao515126	826	GH85	COG4724@1|root,COG4724@2|Bacteria,2GIRN@201174|Actinobacteria,4D0D5@85004|Bifidobacteriales	GH85_Unassigned/Removed
shaoA00576	372	GH85	COG4724@1|root,COG4724@2|Bacteria,2GIRN@201174|Actinobacteria,4D0D5@85004|Bifidobacteriales	GH85_v1
shaoB01194	1218	GH85	COG4724@1|root,COG4724@2|Bacteria,2GIRN@201174|Actinobacteria,4D0D5@85004|Bifidobacteriales	GH85_v1
shaoB01261	1817	GH85	COG4724@1|root,COG4724@2|Bacteria,2GIRN@201174|Actinobacteria,4D0D5@85004|Bifidobacteriales	GH85_v1
shaoB01277	1557	GH85	COG4724@1|root,COG4724@2|Bacteria,2GIRN@201174|Actinobacteria,4D0D5@85004|Bifidobacteriales	GH85_v1
shaoC01007	1729	GH85	COG4724@1|root,COG4724@2|Bacteria,2GIRN@201174|Actinobacteria,4D0D5@85004|Bifidobacteriales	GH85_v1
shaoC01381	331	GH85	COG4724@1|root,COG4724@2|Bacteria,2GIRN@201174|Actinobacteria,4D0D5@85004|Bifidobacteriales	GH85_v1
shaoC01917	1913	GH85	COG4724@1|root,COG4724@2|Bacteria,2GIRN@201174|Actinobacteria,4D0D5@85004|Bifidobacteriales	GH85_v1
shaoC01991	593	GH85	COG4724@1|root,COG4724@2|Bacteria,2GIRN@201174|Actinobacteria,4D0D5@85004|Bifidobacteriales	GH85_v1
yassourM226	1179	GH85	COG4724@1|root,COG4724@2|Bacteria,2GIRN@201174|Actinobacteria,4D0D5@85004|Bifidobacteriales	GH85_v1
yassourM427	913	GH85	COG4724@1|root,COG4724@2|Bacteria,2GIRN@201174|Actinobacteria,4D0D5@85004|Bifidobacteriales	GH85_v1
yassourM764	1842	GH85	COG4724@1|root,COG4724@2|Bacteria,2GIRN@201174|Actinobacteria,4D0D5@85004|Bifidobacteriales	GH85_v1
yassourM792	613	GH85	COG4724@1|root,COG4724@2|Bacteria,2GIRN@201174|Actinobacteria,4D0D5@85004|Bifidobacteriales	GH85_v1
bin05525350	628	GH112	COG5426@1|root,COG5426@2|Bacteria,2GN2A@201174|Actinobacteria,4CYZB@85004|Bifidobacteriales	GH112
bin05525448	506	GH112	COG5426@1|root,COG5426@2|Bacteria,2GN2A@201174|Actinobacteria,4CYZB@85004|Bifidobacteriales	GH112
bin05525456	84	GH112	COG5426@1|root,COG5426@2|Bacteria,2GN2A@201174|Actinobacteria,4CYZB@85004|Bifidobacteriales	GH112
bin06350064	975	GH112	COG5426@1|root,COG5426@2|Bacteria,2GN2A@201174|Actinobacteria,4CYZB@85004|Bifidobacteriales	GH112
bin09382504	982	GH112	COG5426@1|root,COG5426@2|Bacteria,2GN2A@201174|Actinobacteria,4CYZB@85004|Bifidobacteriales	GH112
bin09382508	147	GH112	COG5426@1|root,COG5426@2|Bacteria,2GN2A@201174|Actinobacteria,4CYZB@85004|Bifidobacteriales	GH112
bin09382601	1007	GH112	COG5426@1|root,COG5426@2|Bacteria,2GN2A@201174|Actinobacteria,4CYZB@85004|Bifidobacteriales	GH112
bin09382606	765	GH112	COG5426@1|root,COG5426@2|Bacteria,2GN2A@201174|Actinobacteria,4CYZB@85004|Bifidobacteriales	GH112
bin09382609	1983	GH112	COG5426@1|root,COG5426@2|Bacteria,2GN2A@201174|Actinobacteria,4CYZB@85004|Bifidobacteriales	GH112
bin09382657	289	GH112	COG5426@1|root,COG5426@2|Bacteria,2GN2A@201174|Actinobacteria,4CYZB@85004|Bifidobacteriales	GH112
binAIMS0019	230	GH112	COG5426@1|root,COG5426@2|Bacteria,2GN2A@201174|Actinobacteria,4CYZB@85004|Bifidobacteriales	GH112
binAIMS0355	1139	GH112	COG5426@1|root,COG5426@2|Bacteria,2GN2A@201174|Actinobacteria,4CYZB@85004|Bifidobacteriales	GH112
binAIMS0523	1657	GH112	COG5426@1|root,COG5426@2|Bacteria,2GN2A@201174|Actinobacteria,4CYZB@85004|Bifidobacteriales	GH112
binAIMS0916	1367	GH112	COG5426@1|root,COG5426@2|Bacteria,2GN2A@201174|Actinobacteria,4CYZB@85004|Bifidobacteriales	GH112
binAIMS1174	1645	GH112	COG5426@1|root,COG5426@2|Bacteria,2GN2A@201174|Actinobacteria,4CYZB@85004|Bifidobacteriales	GH112
binAIMS1174	921	GH112	COG5426@1|root,COG5426@2|Bacteria,2GN2A@201174|Actinobacteria,4CYZB@85004|Bifidobacteriales	GH112_Unassigned/Removed
binAIMS1246	493	GH112	COG5426@1|root,COG5426@2|Bacteria,2GN2A@201174|Actinobacteria,4CYZB@85004|Bifidobacteriales	GH112
binAIMS1366	891	GH112	COG5426@1|root,COG5426@2|Bacteria,2GN2A@201174|Actinobacteria,4CYZB@85004|Bifidobacteriales	GH112_Unassigned/Removed
binAIMS1405	420	GH112	COG5426@1|root,COG5426@2|Bacteria,2GN2A@201174|Actinobacteria,4CYZB@85004|Bifidobacteriales	GH112
binAIMS1420	680	GH112	COG5426@1|root,COG5426@2|Bacteria,2GN2A@201174|Actinobacteria,4CYZB@85004|Bifidobacteriales	GH112
binAIMS1639	1285	GH112	COG5426@1|root,COG5426@2|Bacteria,2GN2A@201174|Actinobacteria,4CYZB@85004|Bifidobacteriales	GH112
binAIMS1918	1180	GH112	COG5426@1|root,COG5426@2|Bacteria,2GN2A@201174|Actinobacteria,4CYZB@85004|Bifidobacteriales	GH112
binAIMS2530	845	GH112	COG5426@1|root,COG5426@2|Bacteria,2GN2A@201174|Actinobacteria,4CYZB@85004|Bifidobacteriales	GH112_Unassigned/Removed
binAIMS2530	846	GH112	COG5426@1|root,COG5426@2|Bacteria,2GN2A@201174|Actinobacteria,4CYZB@85004|Bifidobacteriales	GH112
binAIMS2545	802	GH112	COG5426@1|root,COG5426@2|Bacteria,2GN2A@201174|Actinobacteria,4CYZB@85004|Bifidobacteriales	GH112
binAIMS2785	520	GH112	COG5426@1|root,COG5426@2|Bacteria,2GN2A@201174|Actinobacteria,4CYZB@85004|Bifidobacteriales	GH112
binAIMS3163	460	GH112	COG5426@1|root,COG5426@2|Bacteria,2GN2A@201174|Actinobacteria,4CYZB@85004|Bifidobacteriales	GH112
binAIMS3169	2632	GH112	COG5426@1|root,COG5426@2|Bacteria,2GN2A@201174|Actinobacteria,4CYZB@85004|Bifidobacteriales	GH112_Unassigned/Removed
binAIMS3169	743	GH112	COG5426@1|root,COG5426@2|Bacteria,2GN2A@201174|Actinobacteria,4CYZB@85004|Bifidobacteriales	GH112
binAIMS3574	590	GH112	COG5426@1|root,COG5426@2|Bacteria,2GN2A@201174|Actinobacteria,4CYZB@85004|Bifidobacteriales	GH112
binAIMS3799	495	GH112	COG5426@1|root,COG5426@2|Bacteria,2GN2A@201174|Actinobacteria,4CYZB@85004|Bifidobacteriales	GH112
binAIMS3919	1490	GH112	COG5426@1|root,COG5426@2|Bacteria,2GN2A@201174|Actinobacteria,4CYZB@85004|Bifidobacteriales	GH112
binAIMS4198	1813	GH112	COG5426@1|root,COG5426@2|Bacteria,2GN2A@201174|Actinobacteria,4CYZB@85004|Bifidobacteriales	GH112
binAIMS4258	438	GH112	COG5426@1|root,COG5426@2|Bacteria,2GN2A@201174|Actinobacteria,4CYZB@85004|Bifidobacteriales	GH112
binAIMS4267	211	GH112	COG5426@1|root,COG5426@2|Bacteria,2GN2A@201174|Actinobacteria,4CYZB@85004|Bifidobacteriales	GH112
binAIMS4873	286	GH112	COG5426@1|root,COG5426@2|Bacteria,2GN2A@201174|Actinobacteria,4CYZB@85004|Bifidobacteriales	GH112
binAIMS5164	1277	GH112	COG5426@1|root,COG5426@2|Bacteria,2GN2A@201174|Actinobacteria,4CYZB@85004|Bifidobacteriales	GH112
binAIMS5368	1495	GH112	COG5426@1|root,COG5426@2|Bacteria,2GN2A@201174|Actinobacteria,4CYZB@85004|Bifidobacteriales	GH112
binAIMS5479	212	GH112	COG5426@1|root,COG5426@2|Bacteria,2GN2A@201174|Actinobacteria,4CYZB@85004|Bifidobacteriales	GH112
binAIMS6327	488	GH112	COG5426@1|root,COG5426@2|Bacteria,2GN2A@201174|Actinobacteria,4CYZB@85004|Bifidobacteriales	GH112
ferrettiP6	1047	GH112	COG5426@1|root,COG5426@2|Bacteria,2GN2A@201174|Actinobacteria,4CYZB@85004|Bifidobacteriales	GH112
shao515126	741	GH112	COG5426@1|root,COG5426@2|Bacteria,2GN2A@201174|Actinobacteria,4CYZB@85004|Bifidobacteriales	GH112
shaoA00576	217	GH112	COG5426@1|root,COG5426@2|Bacteria,2GN2A@201174|Actinobacteria,4CYZB@85004|Bifidobacteriales	GH112_Unassigned/Removed
shaoA00576	481	GH112	COG5426@1|root,COG5426@2|Bacteria,2GN2A@201174|Actinobacteria,4CYZB@85004|Bifidobacteriales	GH112
shaoA01761	372	GH112	COG5426@1|root,COG5426@2|Bacteria,2GN2A@201174|Actinobacteria,4CYZB@85004|Bifidobacteriales	GH112
shaoB01194	452	GH112	COG5426@1|root,COG5426@2|Bacteria,2GN2A@201174|Actinobacteria,4CYZB@85004|Bifidobacteriales	GH112
shaoB01261	1395	GH112	COG5426@1|root,COG5426@2|Bacteria,2GN2A@201174|Actinobacteria,4CYZB@85004|Bifidobacteriales	GH112
shaoB01277	253	GH112	COG5426@1|root,COG5426@2|Bacteria,2GN2A@201174|Actinobacteria,4CYZB@85004|Bifidobacteriales	GH112
shaoB01409	786	GH112	COG5426@1|root,COG5426@2|Bacteria,2GN2A@201174|Actinobacteria,4CYZB@85004|Bifidobacteriales	GH112
shaoC01007	468	GH112	COG5426@1|root,COG5426@2|Bacteria,2GN2A@201174|Actinobacteria,4CYZB@85004|Bifidobacteriales	GH112
shaoC01381	940	GH112	COG5426@1|root,COG5426@2|Bacteria,2GN2A@201174|Actinobacteria,4CYZB@85004|Bifidobacteriales	GH112
shaoC01839	1451	GH112	COG5426@1|root,COG5426@2|Bacteria,2GN2A@201174|Actinobacteria,4CYZB@85004|Bifidobacteriales	GH112
shaoC01839	21	GH112	COG5426@1|root,COG5426@2|Bacteria,2GN2A@201174|Actinobacteria,4CYZB@85004|Bifidobacteriales	GH112_Unassigned/Removed
shaoC01916	1020	GH112	COG5426@1|root,COG5426@2|Bacteria,2GN2A@201174|Actinobacteria,4CYZB@85004|Bifidobacteriales	GH112
shaoC01917	158	GH112	COG5426@1|root,COG5426@2|Bacteria,2GN2A@201174|Actinobacteria,4CYZB@85004|Bifidobacteriales	GH112
shaoC01990	672	GH112	COG5426@1|root,COG5426@2|Bacteria,2GN2A@201174|Actinobacteria,4CYZB@85004|Bifidobacteriales	GH112
shaoC01991	887	GH112	COG5426@1|root,COG5426@2|Bacteria,2GN2A@201174|Actinobacteria,4CYZB@85004|Bifidobacteriales	GH112
shaoC01994	635	GH112	COG5426@1|root,COG5426@2|Bacteria,2GN2A@201174|Actinobacteria,4CYZB@85004|Bifidobacteriales	GH112
yassourM1098	1677	GH112	COG5426@1|root,COG5426@2|Bacteria,2GN2A@201174|Actinobacteria,4CYZB@85004|Bifidobacteriales	GH112
yassourM226	317	GH112	COG5426@1|root,COG5426@2|Bacteria,2GN2A@201174|Actinobacteria,4CYZB@85004|Bifidobacteriales	GH112
yassourM261	1494	GH112	COG5426@1|root,COG5426@2|Bacteria,2GN2A@201174|Actinobacteria,4CYZB@85004|Bifidobacteriales	GH112
yassourM38	174	GH112	COG5426@1|root,COG5426@2|Bacteria,2GN2A@201174|Actinobacteria,4CYZB@85004|Bifidobacteriales	GH112
yassourM388	379	GH112	COG5426@1|root,COG5426@2|Bacteria,2GN2A@201174|Actinobacteria,4CYZB@85004|Bifidobacteriales	GH112
yassourM399	164	GH112	COG5426@1|root,COG5426@2|Bacteria,2GN2A@201174|Actinobacteria,4CYZB@85004|Bifidobacteriales	GH112
yassourM402	2081	GH112	COG5426@1|root,COG5426@2|Bacteria,2GN2A@201174|Actinobacteria,4CYZB@85004|Bifidobacteriales	GH112
yassourM427	999	GH112	COG5426@1|root,COG5426@2|Bacteria,2GN2A@201174|Actinobacteria,4CYZB@85004|Bifidobacteriales	GH112
yassourM764	1047	GH112	COG5426@1|root,COG5426@2|Bacteria,2GN2A@201174|Actinobacteria,4CYZB@85004|Bifidobacteriales	GH112
yassourM792	300	GH112	COG5426@1|root,COG5426@2|Bacteria,2GN2A@201174|Actinobacteria,4CYZB@85004|Bifidobacteriales	GH112
shaoB01719	1093	GH112	COG5426@1|root,COG5426@2|Bacteria,2GN2A@201174|Actinobacteria,4CYZB@85004|Bifidobacteriales	GH112
shaoB01719	1537	GH2	COG3250@1|root,COG3250@2|Bacteria,2GMAT@201174|Actinobacteria,4CZ6B@85004|Bifidobacteriales	GH2_v1
shaoB01719	1749	GH42	COG1874@1|root,COG1874@2|Bacteria,2GMDT@201174|Actinobacteria,4CZ38@85004|Bifidobacteriales	GH42_v2
shaoB01719	1973	GH42	COG1874@1|root,COG1874@2|Bacteria,2GMDT@201174|Actinobacteria,4CZ38@85004|Bifidobacteriales	GH42_v4
shaoB01719	1976	GH2	COG3250@1|root,COG3250@2|Bacteria,2GMAT@201174|Actinobacteria,4CYYS@85004|Bifidobacteriales	GH2_v7
shaoB01719	438	GH38	COG0383@1|root,COG0383@2|Bacteria,2GM02@201174|Actinobacteria,4CYWB@85004|Bifidobacteriales	GH38_v1
shaoB01719	439	GH38	COG0383@1|root,COG0383@2|Bacteria,2GM02@201174|Actinobacteria,4CYWB@85004|Bifidobacteriales	GH38_v3
shaoB01719	443	GH5_18	COG3934@1|root,COG3934@2|Bacteria,2GNN6@201174|Actinobacteria,4CZEH@85004|Bifidobacteriales	GH5_18
shaoB01719	445	GH85	COG4724@1|root,COG4724@2|Bacteria,2GIRN@201174|Actinobacteria,4D0D5@85004|Bifidobacteriales	GH85_v1
shaoB01719	448	GH125	COG3538@1|root,COG3538@2|Bacteria,2HHAF@201174|Actinobacteria,4CZYN@85004|Bifidobacteriales	GH125
shaoB01719	576	GH2	COG3250@1|root,COG3250@2|Bacteria,2GMAT@201174|Actinobacteria,4CYYS@85004|Bifidobacteriales	GH2_v7
shaoB01719	593	GH42	COG1874@1|root,COG1874@2|Bacteria,2GMDT@201174|Actinobacteria,4CZ38@85004|Bifidobacteriales	GH42_v2
shaoB01719	801	GH20	COG3525@1|root,COG3525@2|Bacteria,2HZCI@201174|Actinobacteria,4CZS1@85004|Bifidobacteriales	GH20_v1
