# Supplementary material for: Priority effects, nutrition and milk glycan-metabolic potential drive Bifidobacterium longum subspecies dynamics in the infant gut microbiome
Source: PeerJ. 2025 Jan 21;13:e18602. doi: 10.7717/peerj.18602 (PMC11758915; doi:10.7717/peerj.18602)
Supplement: Supplemental Information 22 — This modified version of Table S1 from Arzamasov & Osterman (2022) shows an overview of transporters used for characterizing B. longum HMG-utilization profiles and the reference sequences employed for protein homology searches. [file peerj-13-18602-s022.csv]

Name	Pathway	Annotation	B. longum subsp. infantis ATCC15697	B. longum subsp. longum JCM1217	B. longum subsp. longum SC596	B. longum subsp. longum NCC2705	B. breve UCC2003
GltABC	HMO uptake	LNB/GNB/LNT ABC transporter	Blon_2175-2177	BLLJ_1624-1626*	NA	NA	NA
GltFGH	HMO constituent uptake	LNB/GNB ABC transporter	Blon_0883-0885	NA	NA	NA	NA
HmoABC	HMO uptake	Type II chain HMO ABC transporter	Blon_2345-2347	NA	NA	NA	NA
HmoA2B2C2	HMO uptake	Type II chain HMO ABC transporter (low affinity)	Blon_2342-2344	NA	NA	NA	NA
HmoA3	HMO uptake	Putative HMO ABC transporter-1 substrate-binding protein	Blon_2350	NA	NA	NA	NA
HmoA4	HMO uptake	Putative HMO ABC transporter-2 substrate-binding protein	Blon_2351	NA	NA	NA	NA
HmoA5	HMO uptake	Putative HMO ABC transporter-3 substrate-binding protein	Blon_2352	NA	NA	NA	NA
HmoA6	HMO uptake	Putative HMO ABC transporter-4 substrate-binding protein	Blon_2354	NA	NA	NA	NA
FL1	HMO uptake	2′FL/3FL ABC transporter	Blon_0341-0343	NA	NA	NA	NA
FL2	HMO uptake	2′FL/3FL/LDFT/LNFPI ABC transporter	Blon_2202-2204	NA	NA	NA	NA
NahS	HMO uptake	LNnT ABC transporter substrate-binding protein	Blon_0462**	NA	NA	NA	Bbr_1554
MnaABC	N-glycan uptake	Putative N-glycan ABC transporter	Blon_2378-2380	NA	BLNG_00472-00474	BL1330-1332	NA
AfcT	N-glycan uptake	Putative Fuc(a1-6)GlcNAc-peptide MFS permease-1	Blon_0247	NA	NA	NA	NA
AfcT2	N-glycan uptake	Putative Fuc(a1-6)GlcNAc-peptide MFS permease-2	Blon_0425	NA	NA	NA	NA
*transports only LNB/GNB
**not included in the reference sequences list
