# Supplementary material for: Priority effects, nutrition and milk glycan-metabolic potential drive Bifidobacterium longum subspecies dynamics in the infant gut microbiome
Source: PeerJ. 2025 Jan 21;13:e18602. doi: 10.7717/peerj.18602 (PMC11758915; doi:10.7717/peerj.18602)
Supplement: Supplemental Information 23 [file peerj-13-18602-s023.csv]

	AfcT	FL2_1	FL2_2	FL2_3	GH112	GH125	GH136	GH18	GH2_v1	GH2_v2	GH2_v3	GH2_v6	GH2_v7	GH2_v8	GH20_v1	GH20_v3	GH20_v4	GH29_v1	GH29_v2	GH29_v4	GH33_v1	GH33_v2	GH33_v3	GH38_v1	GH38_v2	GH38_v3	GH38_v4	GH38_v5	GH42_v1	GH42_v2	GH42_v3	GH42_v4	GH5_18	GH85_v1	GH85_v2	GH95	GltABC_1	GltABC_2	GltABC_3	GltFGH_1	GltFGH_2	GltFGH_3	HmoA2B2C2_3	HmoA3	HmoA4	HmoA5	HmoA6	HmoABC_1	HmoABC_2
BLsL_Ci1p12	1	0	1	1	1	1	0	0	0	0	1	0	1	0	1	1	1	1	1	0	1	1	0	1	0	1	0	1	1	2	0	0	2	0	0	1	1	1	1	1	1	1	0	1	2	0	1	1	1
BLsL_Cmp72	0	0	0	0	1	0	0	0	1	1	0	0	1	0	1	0	0	0	0	0	0	0	0	1	0	1	0	0	0	1	0	1	1	1	0	0	1	1	1	0	0	0	0	0	0	0	0	0	0
BLsL_Ci1p77	0	0	0	0	1	1	1	0	0	1	0	0	1	0	1	0	0	0	0	0	0	0	0	1	0	1	0	0	1	2	0	1	1	1	0	0	1	1	0	0	0	0	0	0	0	0	0	0	0
BLsL_Fi1p7	0	0	0	0	1	0	0	0	0	1	0	0	1	0	1	0	0	0	0	0	0	0	0	0	0	0	0	0	0	2	0	1	0	0	0	0	1	1	1	0	0	0	0	0	0	0	0	0	0
BLsL_Yi1p84	0	0	0	0	1	1	0	0	1	1	0	0	0	0	1	0	0	0	0	0	0	0	0	1	0	1	0	0	1	2	0	1	1	1	0	0	1	1	0	0	0	0	0	0	0	0	0	0	0
BLsL_Ymp84	0	0	1	0	1	1	0	0	1	0	0	0	1	0	1	0	0	0	0	0	0	0	0	1	0	1	0	0	1	2	0	1	1	1	0	0	1	1	0	0	0	0	0	0	0	0	0	0	0
BLsL_Yi1p346	0	0	0	0	1	0	0	0	0	1	0	0	1	0	1	0	0	0	0	0	0	0	0	0	0	0	0	0	0	2	0	1	0	0	0	0	1	1	1	0	0	0	0	0	0	0	0	1	1
BLsL_Ymp346	0	0	0	0	1	1	1	0	0	1	0	0	1	0	1	0	0	0	0	0	0	0	0	4	0	1	2	0	0	1	0	1	1	1	0	0	1	1	1	0	0	0	0	0	0	0	0	0	0
BLsL_Yi1p353	0	0	0	0	1	0	1	0	0	1	0	0	1	0	1	0	0	0	0	0	0	0	1	0	0	0	0	0	1	2	0	1	0	0	0	0	1	1	0	0	0	0	0	0	0	0	0	1	1
BLsL_Yi1p450	0	0	0	0	1	0	0	0	1	1	0	0	1	0	1	0	0	0	0	0	0	0	0	0	0	0	0	0	0	2	0	1	0	0	0	0	1	1	1	0	0	0	0	0	0	0	0	0	0
BLsL_Amp2	0	0	0	0	1	1	0	1	1	0	0	0	2	0	1	0	0	0	0	0	0	0	0	1	0	1	0	0	1	3	0	0	1	0	0	0	1	1	1	0	0	0	0	0	0	0	0	0	0
BLsL_Amp5	0	0	0	0	1	0	0	0	0	1	0	0	1	0	1	0	0	0	0	0	0	0	0	0	0	0	0	0	1	2	0	0	0	0	0	0	0	0	0	0	0	0	0	0	0	0	0	0	0
BLsI_Ai6p1	0	1	2	2	1	1	0	0	1	0	1	0	1	0	1	1	1	2	0	0	1	1	0	1	0	1	0	0	1	2	1	0	1	0	0	1	0	0	0	1	1	1	0	1	3	0	1	1	1
BLsI_Ai6p2	1	1	2	2	1	1	0	0	1	0	1	0	1	0	0	1	1	1	1	0	1	1	0	1	0	1	0	0	1	2	1	0	1	0	0	1	0	0	0	1	1	1	0	1	1	0	1	1	1
BLsL_Amp21	0	0	0	0	1	0	1	0	0	1	0	0	1	0	1	0	0	0	0	0	0	0	0	0	0	0	0	0	1	2	0	0	0	0	0	0	1	1	0	0	0	0	0	0	0	0	0	0	0
BLsL_Amp12	0	0	0	0	1	0	1	0	0	0	0	0	1	0	1	0	0	0	0	0	0	0	0	0	0	0	0	0	1	2	0	0	0	0	0	0	1	1	1	0	0	0	0	0	0	0	0	0	0
BLsL_Amp16	0	0	1	0	0	1	0	0	0	0	0	0	1	0	1	0	0	0	0	0	0	0	0	1	0	1	1	0	0	2	0	1	1	0	0	0	1	1	0	0	0	0	0	0	0	0	0	1	1
BLsL_Ai1p4	0	0	0	0	1	1	0	0	1	0	0	0	1	0	1	0	0	0	0	0	0	0	0	1	0	1	0	0	0	2	0	1	1	1	0	0	1	1	0	0	0	0	0	0	0	0	0	0	0
BLsL_Amp14	0	0	0	0	1	0	0	0	1	1	0	0	1	0	1	0	0	0	0	0	0	0	0	0	0	0	0	0	0	1	0	1	0	0	0	0	1	1	1	0	0	0	0	0	0	0	0	1	1
BLsL_Ai1p11	0	0	0	0	1	0	0	0	1	1	0	0	0	0	1	0	0	0	0	0	0	0	0	0	0	0	0	0	1	2	0	0	0	0	0	0	1	1	0	0	0	0	0	0	0	0	0	0	0
BLsI_Ai6p5	0	1	1	1	1	1	0	1	0	0	0	1	1	0	1	0	1	3	2	0	1	1	0	1	1	1	0	0	1	3	0	0	1	0	0	0	0	0	0	1	1	1	0	1	2	0	1	1	1
BLsL_Ai1p21	0	0	0	0	0	0	0	0	0	1	0	0	1	0	1	1	0	0	0	0	0	0	0	0	0	0	0	0	0	2	0	1	0	0	0	0	0	0	0	0	0	0	0	0	0	0	0	1	1
BLsI_Ai6p4	0	1	2	2	1	1	0	0	0	0	0	0	1	1	1	1	1	1	0	0	1	1	0	1	0	1	0	0	0	2	0	0	2	1	0	1	1	1	1	0	0	0	0	1	2	0	1	1	1
BLsL_Ai1p19	0	0	2	0	1	1	0	0	1	0	0	0	2	0	1	0	0	0	0	0	0	0	0	1	0	1	0	0	0	2	0	1	1	1	0	0	1	1	0	0	0	0	0	0	0	0	0	0	0
BLsL_Ai1p16	0	0	0	0	1	1	0	1	0	0	0	0	0	0	1	0	0	0	0	0	0	0	0	1	0	1	0	0	0	1	0	0	1	0	0	0	1	1	0	0	0	0	0	0	0	0	0	1	1
BLsI_Ai6p6	1	1	1	1	1	1	0	1	0	0	0	1	1	0	1	1	1	1	1	0	1	1	0	1	1	1	0	0	0	2	0	0	1	0	0	1	0	0	0	1	1	1	1	1	1	1	1	1	1
BLsI_Ai6p8	0	1	1	1	1	1	0	1	0	0	0	1	2	0	0	0	1	1	0	1	1	1	0	1	0	1	0	0	1	3	0	0	1	0	0	0	0	0	0	1	1	1	0	1	2	0	1	1	1
BLsL_Ai1p13	0	0	1	0	1	0	1	0	0	1	0	0	1	0	1	0	0	0	0	0	0	0	0	0	0	0	0	0	0	2	0	0	0	0	0	0	1	1	0	0	0	0	0	0	0	0	0	0	0
BLsL_Amp24	0	0	0	0	1	1	1	0	1	1	0	0	1	0	1	0	0	0	0	0	0	0	0	1	0	1	0	0	1	1	0	1	1	1	0	0	1	1	1	0	0	0	0	0	0	0	0	0	0
BLsL_Ai1p24	0	0	0	0	1	0	0	0	1	1	0	0	1	0	1	0	0	0	0	0	0	0	0	0	0	0	0	0	0	2	0	1	0	0	0	0	1	1	1	0	0	0	0	0	0	0	0	0	0
BLsI_Ai6p14	1	1	1	1	1	1	0	0	1	0	1	0	1	0	1	1	1	2	0	0	1	1	0	1	0	1	1	0	1	2	1	0	1	0	0	1	0	0	0	1	1	1	1	2	1	0	1	2	2
BLsI_Ai6p12	0	1	1	1	1	1	0	0	0	0	0	0	1	1	1	1	1	1	0	1	1	1	0	1	0	1	0	0	1	2	0	0	1	0	0	0	0	0	0	1	1	1	0	1	2	1	1	1	1
BLsI_Ai6p17	0	1	1	1	1	1	0	0	1	0	0	0	1	1	1	1	1	1	0	0	1	1	0	1	0	1	0	0	1	2	0	0	1	0	0	1	0	0	0	1	1	1	0	1	2	0	1	1	1
BLsI_Ai6p20	0	1	1	1	1	3	0	1	1	0	0	1	2	1	1	1	1	1	0	0	1	1	1	4	0	1	1	1	1	3	0	0	3	1	0	1	1	1	1	0	0	0	0	1	2	0	1	2	2
BLsL_Ai6p15	0	1	3	1	1	0	0	0	1	1	0	0	2	0	1	0	0	1	0	0	0	0	0	0	0	0	0	0	1	1	0	1	0	0	0	1	1	1	0	0	0	0	0	0	0	0	0	0	0
BLsI_Ai6p19	1	1	1	1	1	1	0	1	1	0	0	0	0	1	1	1	1	0	1	0	1	1	0	1	0	1	0	0	1	2	0	0	0	0	0	0	0	0	0	1	1	1	0	1	2	0	1	1	1
BLsL_Ai6p13	0	0	2	0	1	0	0	0	1	0	0	0	1	0	1	0	0	0	0	0	0	0	0	0	0	0	0	0	0	1	0	1	0	0	0	0	1	1	0	0	0	0	0	0	0	0	0	0	0
BLsL_Ai6p18	0	1	1	1	1	1	0	0	0	0	0	0	1	0	1	1	1	1	1	0	1	1	0	1	0	1	0	1	1	2	0	0	2	0	0	1	0	0	0	1	1	1	0	1	1	0	1	1	1
BLsL_Fi1p6	0	0	0	0	1	0	0	0	0	1	0	0	0	0	1	0	0	0	0	0	0	0	1	0	0	0	0	0	0	2	0	1	0	0	0	0	1	1	1	0	0	0	0	0	0	0	0	0	0
BLsL_Si1p51	0	0	0	0	1	1	0	0	1	1	0	0	1	0	1	0	0	0	0	0	0	0	0	0	0	0	0	0	0	0	0	1	0	0	1	0	1	0	1	0	0	0	0	0	0	0	0	0	0
BLsL_Si1p576	0	0	0	0	1	1	1	0	1	1	0	0	0	0	1	0	0	0	0	0	0	0	0	1	0	1	0	0	0	2	0	0	1	1	0	0	1	1	1	0	0	0	0	0	0	0	0	0	0
BLsI_Si1p1761	3	1	1	1	1	1	0	1	1	0	0	1	1	0	1	1	1	1	1	1	1	1	0	1	1	1	0	0	1	2	0	0	1	0	0	1	0	0	0	1	1	1	1	1	2	0	1	1	1
BLsL_Si1p1194	0	0	0	0	1	1	0	0	1	1	0	0	1	0	1	0	0	0	0	0	0	0	0	1	0	0	2	0	0	2	0	1	1	1	0	0	1	0	1	0	0	0	0	0	0	0	0	0	0
BLsL_Si1p1261	0	0	0	0	1	1	0	0	1	1	0	0	1	0	1	0	0	0	0	0	0	0	0	1	0	1	0	0	0	2	0	1	1	1	0	0	1	1	0	0	0	0	0	0	0	0	0	0	0
BLsL_Si1p1277	0	0	0	0	1	1	0	0	1	1	0	0	1	0	1	0	0	0	0	0	0	0	0	1	0	1	0	0	0	2	0	1	1	1	0	0	1	1	0	0	0	0	0	0	0	0	0	0	0
BLsL_Si1p1409	0	0	0	0	1	1	0	1	1	1	0	0	1	0	1	0	0	0	0	0	0	0	0	1	0	1	0	0	0	2	0	1	1	0	0	0	1	1	1	0	0	0	0	0	0	0	0	0	0
BLsL_Si1p1007	0	0	0	0	1	1	0	0	1	0	0	0	0	0	1	0	0	0	0	0	0	0	0	1	0	1	0	0	0	2	0	1	1	1	0	0	1	1	1	0	0	0	0	0	0	0	0	0	0
BLsL_Si1p1381	0	0	0	0	1	1	0	0	0	0	0	0	2	0	1	0	0	0	0	0	0	0	0	1	0	1	0	0	1	2	0	1	1	1	0	0	1	1	0	0	0	0	0	0	0	0	0	1	1
BLsL_Si1p1839	0	0	0	0	1	0	1	0	0	0	0	0	1	0	1	0	0	0	0	0	0	0	0	0	0	0	0	0	0	1	0	1	0	0	0	0	1	1	0	0	0	0	0	0	0	0	0	0	0
BLsL_Si1p1916	0	0	0	0	1	0	1	0	1	0	0	0	1	0	1	0	0	0	0	0	0	0	0	0	0	0	0	0	0	2	0	1	0	0	0	0	1	1	1	0	0	0	0	0	0	0	0	0	0
BLsL_Si1p1917	0	0	0	0	1	1	1	0	1	1	0	0	0	0	1	0	0	0	0	0	0	0	0	1	0	1	0	0	0	2	0	1	1	1	0	0	1	1	1	0	0	0	0	0	0	0	0	1	1
BLsL_Si1p1994	0	0	0	0	1	0	0	0	0	1	0	0	1	0	1	0	0	0	0	0	0	0	0	0	0	0	0	0	0	2	0	1	0	0	0	1	1	1	1	0	0	0	0	0	0	0	0	0	0
BLsL_Yi1p1098	0	0	0	0	1	0	1	0	0	1	0	0	1	0	1	0	0	0	0	0	0	0	0	0	0	0	0	0	0	2	0	1	0	0	0	0	1	1	1	0	0	0	0	0	0	0	0	0	0
BLsL_Yi1p226	0	0	2	0	1	1	0	0	0	1	0	0	1	0	1	0	0	0	0	0	0	0	0	1	0	1	0	0	0	2	0	1	1	1	0	0	1	1	1	0	0	0	0	0	0	0	0	0	0
BLsL_Yi1p261	0	0	0	0	1	0	0	0	0	1	0	0	1	0	1	0	0	0	0	0	0	0	0	0	0	0	0	0	0	2	0	1	0	0	0	0	1	1	0	0	0	0	0	0	0	0	0	0	0
BLsL_Yi1p38	0	0	0	0	1	0	0	0	1	1	0	0	1	0	1	0	0	0	0	0	0	0	0	0	0	0	0	0	0	2	0	1	0	0	0	0	1	2	0	0	0	0	0	0	0	0	0	1	1
BLsL_Yi1p388	0	0	0	0	1	1	1	1	1	1	0	0	0	0	1	0	0	0	0	0	0	0	0	1	0	1	0	0	0	2	0	1	1	0	0	0	1	1	1	0	0	0	0	0	0	0	0	1	1
BLsL_Yi1p399	0	0	0	0	1	0	0	0	0	1	0	0	1	0	1	0	0	0	0	0	0	0	0	0	0	0	0	0	0	2	0	1	0	0	0	0	1	1	0	0	0	0	0	0	0	0	0	0	0
BLsL_Yi1p402	0	0	0	0	1	0	0	0	0	1	0	0	1	0	1	0	0	0	0	0	0	0	0	0	0	0	0	0	0	1	0	1	0	0	0	0	1	1	1	0	0	0	0	0	0	0	0	0	0
BLsL_Yi1p427	0	0	0	0	1	1	1	0	0	1	0	0	1	0	1	0	0	0	0	0	0	0	0	1	0	1	0	0	0	1	0	1	1	1	0	0	1	1	1	0	0	0	0	0	0	0	0	0	0
BLsL_Yi1p764	0	0	0	0	1	1	0	0	0	1	0	0	1	0	1	0	0	0	0	0	0	0	0	1	0	1	0	0	0	2	0	1	1	1	0	0	1	1	1	0	0	0	0	0	0	0	0	0	0
BLsL_Yi1p792	0	0	0	0	1	1	0	0	0	1	0	0	1	0	1	0	0	0	0	0	0	0	0	1	0	1	0	0	0	1	0	1	1	1	0	0	1	1	1	0	0	0	0	0	0	0	0	1	1
[truncated: 5 more columns]
