# Supplementary material for: Priority effects, nutrition and milk glycan-metabolic potential drive Bifidobacterium longum subspecies dynamics in the infant gut microbiome
Source: PeerJ. 2025 Jan 21;13:e18602. doi: 10.7717/peerj.18602 (PMC11758915; doi:10.7717/peerj.18602)
Supplement: Supplemental Information 24 [file peerj-13-18602-s024.csv]

GH/transporter	Post-hoc comparison	p-value	Associated group
GH18	BLinfantis-HMG - BLlongum-HMGcomplex	6.53E-02	BLinfantis-HMG
	BLinfantis-HMG - BLlongum-HMGsimple	2.99E-03	BLinfantis-HMG
	BLlongum-HMGsimple - BLlongum-HMGcomplex	6.53E-02	BLinfantis-HMG
GH42_v1	BLinfantis-HMG - BLlongum-HMGcomplex	5.15E-04	BLinfantis-HMG
	BLinfantis-HMG - BLlongum-HMGsimple	5.15E-04	BLinfantis-HMG
	BLlongum-HMGsimple - BLlongum-HMGcomplex	8.08E-01	BLinfantis-HMG
GH42_v2	BLinfantis-HMG - BLlongum-HMGcomplex	1.56E-02	BLinfantis-HMG
	BLinfantis-HMG - BLlongum-HMGsimple	1.56E-02	BLinfantis-HMG
	BLlongum-HMGsimple - BLlongum-HMGcomplex	5.92E-01	BLinfantis-HMG
GH42_v4	BLinfantis-HMG - BLlongum-HMGcomplex	2E-07	BLlongum-HMGsimple - BLlongum-HMGcomplex
	BLinfantis-HMG - BLlongum-HMGsimple	1.3E-05	BLlongum-HMGsimple - BLlongum-HMGcomplex
	BLlongum-HMGsimple - BLlongum-HMGcomplex	2.86E-01	BLlongum-HMGsimple - BLlongum-HMGcomplex
GH95	BLinfantis-HMG - BLlongum-HMGcomplex	1.5E-05	BLinfantis-HMG
	BLinfantis-HMG - BLlongum-HMGsimple	4.6E-05	BLinfantis-HMG
	BLlongum-HMGsimple - BLlongum-HMGcomplex	9.07E-01	BLinfantis-HMG
GH20_v1	BLinfantis-HMG - BLlongum-HMGcomplex	7.88E-02	Not_enriched
	BLinfantis-HMG - BLlongum-HMGsimple	7.88E-02	Not_enriched
	BLlongum-HMGsimple - BLlongum-HMGcomplex	NaN	Not_enriched
GH20_v3	BLinfantis-HMG - BLlongum-HMGcomplex	5E-08	BLinfantis-HMG
	BLinfantis-HMG - BLlongum-HMGsimple	1.8E-06	BLinfantis-HMG
	BLlongum-HMGsimple - BLlongum-HMGcomplex	2.86E-01	BLinfantis-HMG
GH20_v4	BLinfantis-HMG - BLlongum-HMGcomplex	5.6E-10	BLinfantis-HMG
	BLinfantis-HMG - BLlongum-HMGsimple	3.7E-09	BLinfantis-HMG
	BLlongum-HMGsimple - BLlongum-HMGcomplex	NaN	BLinfantis-HMG
GH2_v1	BLinfantis-HMG - BLlongum-HMGcomplex	3.13E-01	Not_enriched
	BLinfantis-HMG - BLlongum-HMGsimple	3.13E-01	Not_enriched
	BLlongum-HMGsimple - BLlongum-HMGcomplex	5.05E-02	Not_enriched
GH2_v2	BLinfantis-HMG - BLlongum-HMGcomplex	2E-04	BLlongum-HMGsimple - BLlongum-HMGcomplex
	BLinfantis-HMG - BLlongum-HMGsimple	2E-06	BLlongum-HMGsimple - BLlongum-HMGcomplex
	BLlongum-HMGsimple - BLlongum-HMGcomplex	6.98E-02	BLlongum-HMGsimple - BLlongum-HMGcomplex
GH2_v3	BLinfantis-HMG - BLlongum-HMGcomplex	8E-03	BLinfantis-HMG
	BLinfantis-HMG - BLlongum-HMGsimple	9E-03	BLinfantis-HMG
	BLlongum-HMGsimple - BLlongum-HMGcomplex	NaN	BLinfantis-HMG
GH2_v6	BLinfantis-HMG - BLlongum-HMGcomplex	2E-03	BLinfantis-HMG
	BLinfantis-HMG - BLlongum-HMGsimple	3E-03	BLinfantis-HMG
	BLlongum-HMGsimple - BLlongum-HMGcomplex	NaN	BLinfantis-HMG
GH2_v7	BLinfantis-HMG - BLlongum-HMGcomplex	7.85E-01	Not_enriched
	BLinfantis-HMG - BLlongum-HMGsimple	6.73E-01	Not_enriched
	BLlongum-HMGsimple - BLlongum-HMGcomplex	7.85E-01	Not_enriched
GH2_v8	BLinfantis-HMG - BLlongum-HMGcomplex	2E-03	BLinfantis-HMG
	BLinfantis-HMG - BLlongum-HMGsimple	3E-03	BLinfantis-HMG
	BLlongum-HMGsimple - BLlongum-HMGcomplex	NaN	BLinfantis-HMG
GH33_v1	BLinfantis-HMG - BLlongum-HMGcomplex	5.6E-10	BLinfantis-HMG
	BLinfantis-HMG - BLlongum-HMGsimple	3.7E-09	BLinfantis-HMG
	BLlongum-HMGsimple - BLlongum-HMGcomplex	NaN	BLinfantis-HMG
GH33_v2	BLinfantis-HMG - BLlongum-HMGcomplex	5.6E-10	BLinfantis-HMG
	BLinfantis-HMG - BLlongum-HMGsimple	3.7E-09	BLinfantis-HMG
	BLlongum-HMGsimple - BLlongum-HMGcomplex	NaN	BLinfantis-HMG
GH29_v1	BLinfantis-HMG - BLlongum-HMGcomplex	6.9E-08	BLinfantis-HMG
	BLinfantis-HMG - BLlongum-HMGsimple	7.3E-08	BLinfantis-HMG
	BLlongum-HMGsimple - BLlongum-HMGcomplex	3.89E-01	BLinfantis-HMG
GH29_v2	BLinfantis-HMG - BLlongum-HMGcomplex	1.53E-04	BLinfantis-HMG
	BLinfantis-HMG - BLlongum-HMGsimple	3.07E-04	BLinfantis-HMG
	BLlongum-HMGsimple - BLlongum-HMGcomplex	NaN	BLinfantis-HMG
GH29_v4	BLinfantis-HMG - BLlongum-HMGcomplex	2.77E-02	BLinfantis-HMG
	BLinfantis-HMG - BLlongum-HMGsimple	2.77E-02	BLinfantis-HMG
	BLlongum-HMGsimple - BLlongum-HMGcomplex	NaN	BLinfantis-HMG
GH5_18	BLinfantis-HMG - BLlongum-HMGcomplex	3.6E-02	BLinfantis-HMG - BLlongum-HMGcomplex
	BLinfantis-HMG - BLlongum-HMGsimple	8.2E-08	BLinfantis-HMG - BLlongum-HMGcomplex
	BLlongum-HMGsimple - BLlongum-HMGcomplex	5.6E-10	BLinfantis-HMG - BLlongum-HMGcomplex
GH125	BLinfantis-HMG - BLlongum-HMGcomplex	8E-02	BLinfantis-HMG - BLlongum-HMGcomplex
	BLinfantis-HMG - BLlongum-HMGsimple	4.7E-08	BLinfantis-HMG - BLlongum-HMGcomplex
	BLlongum-HMGsimple - BLlongum-HMGcomplex	2E-08	BLinfantis-HMG - BLlongum-HMGcomplex
GH136	BLinfantis-HMG - BLlongum-HMGcomplex	6E-02	Not_enriched
	BLinfantis-HMG - BLlongum-HMGsimple	6E-02	Not_enriched
	BLlongum-HMGsimple - BLlongum-HMGcomplex	6.6E-01	Not_enriched
GH85_v1	BLinfantis-HMG - BLlongum-HMGcomplex	1.43E-04	BLlongum-HMGcomplex
	BLinfantis-HMG - BLlongum-HMGsimple	6.61E-02	BLlongum-HMGcomplex
	BLlongum-HMGsimple - BLlongum-HMGcomplex	5.5E-08	BLlongum-HMGcomplex
GH112	BLinfantis-HMG - BLlongum-HMGcomplex	7.5E-01	Not_enriched
	BLinfantis-HMG - BLlongum-HMGsimple	7.5E-01	Not_enriched
	BLlongum-HMGsimple - BLlongum-HMGcomplex	9E-01	Not_enriched
GH38_v1	BLinfantis-HMG - BLlongum-HMGcomplex	3.1E-01	BLinfantis-HMG - BLlongum-HMGcomplex
	BLinfantis-HMG - BLlongum-HMGsimple	7E-09	BLinfantis-HMG - BLlongum-HMGcomplex
	BLlongum-HMGsimple - BLlongum-HMGcomplex	8E-10	BLinfantis-HMG - BLlongum-HMGcomplex
GH38_v3	BLinfantis-HMG - BLlongum-HMGcomplex	2.1E-01	BLinfantis-HMG - BLlongum-HMGcomplex
	BLinfantis-HMG - BLlongum-HMGsimple	5.6E-09	BLinfantis-HMG - BLlongum-HMGcomplex
	BLlongum-HMGsimple - BLlongum-HMGcomplex	2.9E-09	BLinfantis-HMG - BLlongum-HMGcomplex
GH38_v4	BLinfantis-HMG - BLlongum-HMGcomplex	8.6E-01	Not_enriched
	BLinfantis-HMG - BLlongum-HMGsimple	1.7E-01	Not_enriched
	BLlongum-HMGsimple - BLlongum-HMGcomplex	1.7E-01	Not_enriched
FL2^1	BLinfantis-HMG - BLlongum-HMGcomplex	4E-08	BLinfantis-HMG
	BLinfantis-HMG - BLlongum-HMGsimple	4E-08	BLinfantis-HMG
	BLlongum-HMGsimple - BLlongum-HMGcomplex	3.8E-01	BLinfantis-HMG
FL2^2	BLinfantis-HMG - BLlongum-HMGcomplex	2E-04	BLinfantis-HMG
	BLinfantis-HMG - BLlongum-HMGsimple	1.2E-07	BLinfantis-HMG
	BLlongum-HMGsimple - BLlongum-HMGcomplex	7E-02	BLinfantis-HMG
FL2^3	BLinfantis-HMG - BLlongum-HMGcomplex	9E-09	BLinfantis-HMG
	BLinfantis-HMG - BLlongum-HMGsimple	1.1E-08	BLinfantis-HMG
	BLlongum-HMGsimple - BLlongum-HMGcomplex	3.8E-01	BLinfantis-HMG
GltABC_1	BLinfantis-HMG - BLlongum-HMGcomplex	3.5E-07	BLlongum-HMGsimple - BLlongum-HMGcomplex
	BLinfantis-HMG - BLlongum-HMGsimple	5E-04	BLlongum-HMGsimple - BLlongum-HMGcomplex
	BLlongum-HMGsimple - BLlongum-HMGcomplex	1.2E-01	BLlongum-HMGsimple - BLlongum-HMGcomplex
GltABC_2	BLinfantis-HMG - BLlongum-HMGcomplex	3E-06	BLlongum-HMGsimple - BLlongum-HMGcomplex
	BLinfantis-HMG - BLlongum-HMGsimple	2E-04	BLlongum-HMGsimple - BLlongum-HMGcomplex
	BLlongum-HMGsimple - BLlongum-HMGcomplex	5.4E-01	BLlongum-HMGsimple - BLlongum-HMGcomplex
GltABC_3	BLinfantis-HMG - BLlongum-HMGcomplex	9E-02	Not_enriched
	BLinfantis-HMG - BLlongum-HMGsimple	9E-02	Not_enriched
	BLlongum-HMGsimple - BLlongum-HMGcomplex	8.6E-01	Not_enriched
GltFGH _1	BLinfantis-HMG - BLlongum-HMGcomplex	3E-08	BLinfantis-HMG
	BLinfantis-HMG - BLlongum-HMGsimple	2E-07	BLinfantis-HMG
	BLlongum-HMGsimple - BLlongum-HMGcomplex	NaN	BLinfantis-HMG
GltFGH _2	BLinfantis-HMG - BLlongum-HMGcomplex	3E-08	BLinfantis-HMG
	BLinfantis-HMG - BLlongum-HMGsimple	2E-07	BLinfantis-HMG
	BLlongum-HMGsimple - BLlongum-HMGcomplex	NaN	BLinfantis-HMG
GltFGH _3	BLinfantis-HMG - BLlongum-HMGcomplex	3E-08	BLinfantis-HMG
	BLinfantis-HMG - BLlongum-HMGsimple	2E-07	BLinfantis-HMG
	BLlongum-HMGsimple - BLlongum-HMGcomplex	NaN	BLinfantis-HMG
HmoABC_1	BLinfantis-HMG - BLlongum-HMGcomplex	6E-06	BLinfantis-HMG
	BLinfantis-HMG - BLlongum-HMGsimple	9E-06	BLinfantis-HMG
	BLlongum-HMGsimple - BLlongum-HMGcomplex	NaN	BLinfantis-HMG
HmoABC_2	BLinfantis-HMG - BLlongum-HMGcomplex	6E-06	BLinfantis-HMG
	BLinfantis-HMG - BLlongum-HMGsimple	9.7E-06	BLinfantis-HMG
	BLlongum-HMGsimple - BLlongum-HMGcomplex	9.7E-01	BLinfantis-HMG
HmoABC_3	BLinfantis-HMG - BLlongum-HMGcomplex	6E-10	BLinfantis-HMG
	BLinfantis-HMG - BLlongum-HMGsimple	4E-09	BLinfantis-HMG
	BLlongum-HMGsimple - BLlongum-HMGcomplex	NaN	BLinfantis-HMG
HmoA2B2C2_3	BLinfantis-HMG - BLlongum-HMGcomplex	3E-02	BLinfantis-HMG
	BLinfantis-HMG - BLlongum-HMGsimple	3E-02	BLinfantis-HMG
	BLlongum-HMGsimple - BLlongum-HMGcomplex	NaN	BLinfantis-HMG
HmoA3	BLinfantis-HMG - BLlongum-HMGcomplex	2E-09	BLinfantis-HMG
	BLinfantis-HMG - BLlongum-HMGsimple	2E-09	BLinfantis-HMG
	BLlongum-HMGsimple - BLlongum-HMGcomplex	NaN	BLinfantis-HMG
HmoA4	BLinfantis-HMG - BLlongum-HMGcomplex	3E-09	BLinfantis-HMG
	BLinfantis-HMG - BLlongum-HMGsimple	3E-09	BLinfantis-HMG
	BLlongum-HMGsimple - BLlongum-HMGcomplex	NaN	BLinfantis-HMG
HmoA5	BLinfantis-HMG - BLlongum-HMGcomplex	6.61E-02	Not_enriched
	BLinfantis-HMG - BLlongum-HMGsimple	6.61E-02	Not_enriched
	BLlongum-HMGsimple - BLlongum-HMGcomplex	NaN	Not_enriched
HmoA6	BLinfantis-HMG - BLlongum-HMGcomplex	2E-09	BLinfantis-HMG
	BLinfantis-HMG - BLlongum-HMGsimple	2E-09	BLinfantis-HMG
	BLlongum-HMGsimple - BLlongum-HMGcomplex	NaN	BLinfantis-HMG
NahS	BLinfantis-HMG - BLlongum-HMGcomplex	8E-03	BLinfantis-HMG
	BLinfantis-HMG - BLlongum-HMGsimple	9E-03	BLinfantis-HMG
	BLlongum-HMGsimple - BLlongum-HMGcomplex	NaN	BLinfantis-HMG
MnaABC_1	BLinfantis-HMG - BLlongum-HMGcomplex	9E-02	BLinfantis-HMG - BLlongum-HMGcomplex
	BLinfantis-HMG - BLlongum-HMGsimple	7E-08	BLinfantis-HMG - BLlongum-HMGcomplex
	BLlongum-HMGsimple - BLlongum-HMGcomplex	9E-10	BLinfantis-HMG - BLlongum-HMGcomplex
MnaABC_2	BLinfantis-HMG - BLlongum-HMGcomplex	2E-01	BLinfantis-HMG - BLlongum-HMGcomplex
	BLinfantis-HMG - BLlongum-HMGsimple	7E-08	BLinfantis-HMG - BLlongum-HMGcomplex
	BLlongum-HMGsimple - BLlongum-HMGcomplex	1E-09	BLinfantis-HMG - BLlongum-HMGcomplex
MnaABC_3	BLinfantis-HMG - BLlongum-HMGcomplex	2E-01	BLinfantis-HMG - BLlongum-HMGcomplex
	BLinfantis-HMG - BLlongum-HMGsimple	7E-08	BLinfantis-HMG - BLlongum-HMGcomplex
	BLlongum-HMGsimple - BLlongum-HMGcomplex	1E-09	BLinfantis-HMG - BLlongum-HMGcomplex
AfcT	BLinfantis-HMG - BLlongum-HMGcomplex	6E-04	BLinfantis-HMG
	BLinfantis-HMG - BLlongum-HMGsimple	1E-03	BLinfantis-HMG
	BLlongum-HMGsimple - BLlongum-HMGcomplex	NaN	BLinfantis-HMG
