# Supplementary material for: Priority effects, nutrition and milk glycan-metabolic potential drive Bifidobacterium longum subspecies dynamics in the infant gut microbiome
Source: PeerJ. 2025 Jan 21;13:e18602. doi: 10.7717/peerj.18602 (PMC11758915; doi:10.7717/peerj.18602)
Supplement: Supplemental Information 25 [file peerj-13-18602-s025.csv]

key	function	accession	associated_groups	unadjusted_p_value	adjusted_q_value	enrichment_score	p_BLlongum-HMGcomplex	N_BLlongum-HMGcomplex	p_BLlongum-HMGsimple	N_BLlongum-HMGsimple
func_0c3cedeec48e	putative chitobiose transport system permease protein	K17246	BLlongum-HMGcomplex	2.55962274042944E-12	3.00755672000459E-10	49.00000179878560	1	25	0	24
func_1ccb59f4a708	alpha-mannosidase [EC:3.2.1.24]	K01191	BLlongum-HMGcomplex	2.55962274042944E-12	3.00755672000459E-10	49.00000179878560	1	25	0	24
func_d36f4a769b0a	MFS transporter, FHS family, L-fucose permease	K02429	BLlongum-HMGsimple	6.12478999933096E-10	4.79775216614259E-08	38.28126368542710	0	25	0.875	24
func_26070134575c	mannosyl-glycoprotein endo-beta-N-acetylglucosaminidase [EC:3.2.1.96]	K01227	BLlongum-HMGcomplex	1.22842592098267E-08	7.21700228577318E-07	32.44138076311810	0.8	25	0	24
func_38cfc62cb7c5	L-cystine transport system permease protein	K10009	BLlongum-HMGsimple	0.033168878818125700	0.636274862320004	4.537041107232930	0	25	0.16666666666666700	24
func_7cd45a4f5af2	L-cystine transport system substrate-binding protein	K02424	BLlongum-HMGsimple	0.033168878818125700	0.636274862320004	4.537041107232930	0	25	0.16666666666666700	24
func_cfa6a862b4ef	O-antigen ligase [EC:2.4.1.-]	K02847	BLlongum-HMGcomplex	0.040871485218962200	0.636274862320004	4.181335359874030	0.16	25	0	24
func_7b44742bc0b4	neutral amino acid transport system permease protein	K11956,K11955	BLlongum-HMGsimple	0.06807627687479860	0.636274862320004	3.32880603523049	0	25	0.125	24
func_91d031bec466	neutral amino acid transport system ATP-binding protein	K11957	BLlongum-HMGsimple	0.06807627687479860	0.636274862320004	3.32880603523049	0	25	0.125	24
func_1042a2863aa3	MFS transporter, DHA1 family, tetracycline resistance protein	K08151	BLlongum-HMGcomplex	0.07985615374905470	0.636274862320004	3.0678269016624800	0.12	25	0	24
func_b2e7e6238e35	probable blue pigment (indigoidine) exporter	K15269	BLlongum-HMGcomplex	0.07985615374905470	0.636274862320004	3.0678269016624800	0.12	25	0	24
func_1ebfd8f7863b	5'-nucleotidase [EC:3.1.3.5]	K01081	BLlongum-HMGsimple	0.1405445966189620	0.636274862320004	2.171986321323340	0	25	0.08333333333333330	24
func_543f9f5a42dc	phage replication initiation protein	K07467	BLlongum-HMGsimple	0.1405445966189620	0.636274862320004	2.171986321323340	0	25	0.08333333333333330	24
func_758e6f46edc5	cellulose synthase (UDP-forming) [EC:2.4.1.12]	K00694	BLlongum-HMGsimple	0.1405445966189620	0.636274862320004	2.171986321323340	0	25	0.08333333333333330	24
func_8f25ab6ee122	ATP-binding cassette, subfamily C, bacterial CydC	K16012	BLlongum-HMGsimple	0.1405445966189620	0.636274862320004	2.171986321323340	0	25	0.08333333333333330	24
func_9678018b1ac0	alpha-L-fucosidase 2 [EC:3.2.1.51]	K15923	BLlongum-HMGsimple	0.1405445966189620	0.636274862320004	2.171986321323340	0	25	0.08333333333333330	24
func_a9a6c039dc59	MFS transporter, DHA2 family, multidrug resistance protein	K08167	BLlongum-HMGsimple	0.1405445966189620	0.636274862320004	2.171986321323340	0	25	0.08333333333333330	24
func_d7f472af7b64	probable poly-beta-1,6-N-acetyl-D-glucosamine export protein	K21462	BLlongum-HMGsimple	0.1405445966189620	0.636274862320004	2.171986321323340	0	25	0.08333333333333330	24
func_2d1e8bc2df18	CRISPR-associated protein Csb3	K19133	BLlongum-HMGcomplex	0.15712265317233700	0.636274862320004	2.0017023696498600	0.08	25	0	24
func_3008ee0679dd	ATP-binding cassette, subfamily C, bacterial CydD	K16013	BLlongum-HMGcomplex	0.15712265317233700	0.636274862320004	2.0017023696498600	0.08	25	0	24
func_4af380b6b7ef	dihydropteroate synthase type 2 [EC:2.5.1.15]	K18824	BLlongum-HMGcomplex	0.15712265317233700	0.636274862320004	2.0017023696498600	0.08	25	0	24
func_6acda389d827	dTDP-4-dehydrorhamnose reductase [EC:1.1.1.133]	K00067	BLlongum-HMGcomplex	0.15712265317233700	0.636274862320004	2.0017023696498600	0.08	25	0	24
func_7735d87262fd	macrolide resistance protein	K19061	BLlongum-HMGcomplex	0.15712265317233700	0.636274862320004	2.0017023696498600	0.08	25	0	24
func_a06b3fb83de3	CRISPR-associated protein Csb2	K19132	BLlongum-HMGcomplex	0.15712265317233700	0.636274862320004	2.0017023696498600	0.08	25	0	24
func_b7ee9a98b4f1	diaminohydroxyphosphoribosylaminopyrimidine deaminase / 5-amino-6-(5-phosphoribosylamino)uracil reductase [EC:3.5.4.26 1.1.1.193]	K11752	BLlongum-HMGcomplex	0.15712265317233700	0.636274862320004	2.0017023696498600	0.08	25	0	24
func_c8fb24fae70a	transposase, IS6 family	K18320	BLlongum-HMGcomplex	0.15712265317233700	0.636274862320004	2.0017023696498600	0.08	25	0	24
func_d825247a13d7	streptomycin 3"-kinase [EC:2.7.1.87]	K10673	BLlongum-HMGcomplex	0.15712265317233700	0.636274862320004	2.0017023696498600	0.08	25	0	24
func_de93849bf151	two-component system, OmpR family, sensor histidine kinase GraS [EC:2.7.13.3]	K19077	BLlongum-HMGcomplex	0.15712265317233700	0.636274862320004	2.0017023696498600	0.08	25	0	24
func_e2fbffc9e144	streptomycin 6-kinase [EC:2.7.1.72]	K04343	BLlongum-HMGcomplex	0.15712265317233700	0.636274862320004	2.0017023696498600	0.08	25	0	24
func_e9f39f462ece	CRISPR-associated protein Csb1	K19131	BLlongum-HMGcomplex	0.15712265317233700	0.636274862320004	2.0017023696498600	0.08	25	0	24
func_003f289219f2	protein PsiE	K13256	BLlongum-HMGsimple	0.302448190805472	0.636274862320004	1.0633683806791700	0	25	0.04166666666666670	24
func_0764d0937564	MerR family transcriptional regulator, mercuric resistance operon regulatory protein	K19057,K08365	BLlongum-HMGsimple	0.302448190805472	0.636274862320004	1.0633683806791700	0	25	0.04166666666666670	24
func_099527313d02	CRISPR-associated protein Cas5d	K19119	BLlongum-HMGsimple	0.302448190805472	0.636274862320004	1.0633683806791700	0	25	0.04166666666666670	24
func_0bb5951f6a47	L-fucose dehydrogenase	K18333	BLlongum-HMGsimple	0.302448190805472	0.636274862320004	1.0633683806791700	0	25	0.04166666666666670	24
func_0f8701b46c54	acyl-CoA thioesterase I [EC:3.1.2.- 3.1.2.2 3.1.1.2 3.1.1.5]	K10804	BLlongum-HMGsimple	0.302448190805472	0.636274862320004	1.0633683806791700	0	25	0.04166666666666670	24
func_14727239b5e6	arabinogalactan oligomer / maltooligosaccharide transport system substrate-binding protein	K15770	BLlongum-HMGsimple	0.302448190805472	0.636274862320004	1.0633683806791700	0	25	0.04166666666666670	24
func_19820f474316	gluconate:H+ symporter, GntP family	K03299	BLlongum-HMGsimple	0.302448190805472	0.636274862320004	1.0633683806791700	0	25	0.04166666666666670	24
func_1dddd85bc734	putative DNA primase/helicase	K06919	BLlongum-HMGsimple	0.302448190805472	0.636274862320004	1.0633683806791700	0	25	0.04166666666666670	24
func_208b62ba7d26	ribose transport system permease protein	K10440	BLlongum-HMGsimple	0.302448190805472	0.636274862320004	1.0633683806791700	0	25	0.04166666666666670	24
func_258334510375	trimeric autotransporter adhesin	K21449	BLlongum-HMGsimple	0.302448190805472	0.636274862320004	1.0633683806791700	0	25	0.04166666666666670	24
func_297a04533487	dimethyl sulfoxide reductase membrane subunit	K00185	BLlongum-HMGsimple	0.302448190805472	0.636274862320004	1.0633683806791700	0	25	0.04166666666666670	24
func_2a4bb5b80a68	alkaline phosphatase [EC:3.1.3.1]	K01077	BLlongum-HMGsimple	0.302448190805472	0.636274862320004	1.0633683806791700	0	25	0.04166666666666670	24
func_2ca5a27906bc	sn-glycerol 3-phosphate transport system substrate-binding protein	K05813	BLlongum-HMGsimple	0.302448190805472	0.636274862320004	1.0633683806791700	0	25	0.04166666666666670	24
func_2d5a2af03b35	IclR family transcriptional regulator, acetate operon repressor	K13641	BLlongum-HMGsimple	0.302448190805472	0.636274862320004	1.0633683806791700	0	25	0.04166666666666670	24
func_2e569f510443	N-acetylcysteine deacetylase [EC:3.5.1.-]	K21613	BLlongum-HMGsimple	0.302448190805472	0.636274862320004	1.0633683806791700	0	25	0.04166666666666670	24
func_2f30d58a886f	membrane-anchored mycosin MYCP [EC:3.4.21.-]	K14743	BLlongum-HMGsimple	0.302448190805472	0.636274862320004	1.0633683806791700	0	25	0.04166666666666670	24
func_2f4296e268eb	prophage regulatory protein	K07733	BLlongum-HMGsimple	0.302448190805472	0.636274862320004	1.0633683806791700	0	25	0.04166666666666670	24
func_3450fa624c03	isopenicillin-N epimerase [EC:5.1.1.17]	K04127	BLlongum-HMGsimple	0.302448190805472	0.636274862320004	1.0633683806791700	0	25	0.04166666666666670	24
func_37561172835c	stage II sporulation protein M	K06384	BLlongum-HMGsimple	0.302448190805472	0.636274862320004	1.0633683806791700	0	25	0.04166666666666670	24
func_37cb1c4ee2b3	mercuric reductase [EC:1.16.1.1]	K00520	BLlongum-HMGsimple	0.302448190805472	0.636274862320004	1.0633683806791700	0	25	0.04166666666666670	24
func_3d5a40292008	multiple antibiotic resistance protein	K05595	BLlongum-HMGsimple	0.302448190805472	0.636274862320004	1.0633683806791700	0	25	0.04166666666666670	24
func_487aabdb2fd5	CRISPR-associated protein Csd2	K19118	BLlongum-HMGsimple	0.302448190805472	0.636274862320004	1.0633683806791700	0	25	0.04166666666666670	24
func_4f6dee957cb9	monovalent cation:H+ antiporter-2, CPA2 family	K03455	BLlongum-HMGsimple	0.302448190805472	0.636274862320004	1.0633683806791700	0	25	0.04166666666666670	24
func_4fcb6984458a	L-fuconolactonase [EC:3.1.1.-]	K07046	BLlongum-HMGsimple	0.302448190805472	0.636274862320004	1.0633683806791700	0	25	0.04166666666666670	24
func_58731182b015	3-hydroxybutyryl-CoA dehydrogenase [EC:1.1.1.157]	K00074	BLlongum-HMGsimple	0.302448190805472	0.636274862320004	1.0633683806791700	0	25	0.04166666666666670	24
func_59bde1326b12	ethanolamine permease	K16238	BLlongum-HMGsimple	0.302448190805472	0.636274862320004	1.0633683806791700	0	25	0.04166666666666670	24
func_6d7af4dbcbca	X-Pro dipeptidyl-peptidase [EC:3.4.14.11]	K01281	BLlongum-HMGsimple	0.302448190805472	0.636274862320004	1.0633683806791700	0	25	0.04166666666666670	24
func_6e9eb7f9d513	antitoxin PrlF	K19156	BLlongum-HMGsimple	0.302448190805472	0.636274862320004	1.0633683806791700	0	25	0.04166666666666670	24
func_75461e1abc65	kojibiose phosphorylase [EC:2.4.1.230]	K10231	BLlongum-HMGsimple	0.302448190805472	0.636274862320004	1.0633683806791700	0	25	0.04166666666666670	24
func_841b4c7bca9f	CRISPR-associated protein Csd1	K19117	BLlongum-HMGsimple	0.302448190805472	0.636274862320004	1.0633683806791700	0	25	0.04166666666666670	24
func_8820a6d937cc	beta-phosphoglucomutase [EC:5.4.2.6]	K01838	BLlongum-HMGsimple	0.302448190805472	0.636274862320004	1.0633683806791700	0	25	0.04166666666666670	24
func_88801f387ab8	L-fucose mutarotase [EC:5.1.3.29]	K02431	BLlongum-HMGsimple	0.302448190805472	0.636274862320004	1.0633683806791700	0	25	0.04166666666666670	24
func_8985f8467be7	L-fuconate dehydratase [EC:4.2.1.68]	K18334	BLlongum-HMGsimple	0.302448190805472	0.636274862320004	1.0633683806791700	0	25	0.04166666666666670	24
func_8bbfc2e23201	stage V sporulation protein G	K06412	BLlongum-HMGsimple	0.302448190805472	0.636274862320004	1.0633683806791700	0	25	0.04166666666666670	24
func_924732b4e818	site-specific DNA recombinase	K06400	BLlongum-HMGsimple	0.302448190805472	0.636274862320004	1.0633683806791700	0	25	0.04166666666666670	24
func_93575fd4ccf3	type VI secretion system protein ImpL	K11891	BLlongum-HMGsimple	0.302448190805472	0.636274862320004	1.0633683806791700	0	25	0.04166666666666670	24
func_93cc6ad4f2d8	glucosylceramidase [EC:3.2.1.45]	K01201	BLlongum-HMGsimple	0.302448190805472	0.636274862320004	1.0633683806791700	0	25	0.04166666666666670	24
func_98040bb9b800	choloylglycine hydrolase [EC:3.5.1.24]	K01442	BLlongum-HMGsimple	0.302448190805472	0.636274862320004	1.0633683806791700	0	25	0.04166666666666670	24
func_9fa1e5c6a4be	pullulanase [EC:3.2.1.41]	K01200	BLlongum-HMGsimple	0.302448190805472	0.636274862320004	1.0633683806791700	0	25	0.04166666666666670	24
func_a235c699ad25	LuxR family transcriptional regulator, transcriptional regulator of spore coat protein	K01994	BLlongum-HMGsimple	0.302448190805472	0.636274862320004	1.0633683806791700	0	25	0.04166666666666670	24
func_a244951258ed	simple sugar transport system ATP-binding protein [EC:7.5.2.-]	K02056	BLlongum-HMGsimple	0.302448190805472	0.636274862320004	1.0633683806791700	0	25	0.04166666666666670	24
func_a25750be3fe5	ribose transport system substrate-binding protein	K10439	BLlongum-HMGsimple	0.302448190805472	0.636274862320004	1.0633683806791700	0	25	0.04166666666666670	24
func_b424b1c6f4c0	evolved beta-galactosidase subunit alpha [EC:3.2.1.23]	K12111	BLlongum-HMGsimple	0.302448190805472	0.636274862320004	1.0633683806791700	0	25	0.04166666666666670	24
func_bee328abd415	evolved beta-galactosidase subunit beta	K12112	BLlongum-HMGsimple	0.302448190805472	0.636274862320004	1.0633683806791700	0	25	0.04166666666666670	24
func_c25a810af0fb	alpha-L-fucosidase [EC:3.2.1.51]	K01206	BLlongum-HMGsimple	0.302448190805472	0.636274862320004	1.0633683806791700	0	25	0.04166666666666670	24
func_ca6c633383be	two-component system, LytTR family, sensor histidine kinase AgrC [EC:2.7.13.3]	K07706	BLlongum-HMGsimple	0.302448190805472	0.636274862320004	1.0633683806791700	0	25	0.04166666666666670	24
func_caf50c422f7d	lipoprotein-releasing system ATP-binding protein [EC:3.6.3.-]	K09810	BLlongum-HMGsimple	0.302448190805472	0.636274862320004	1.0633683806791700	0	25	0.04166666666666670	24
func_cfe37de7755a	periplasmic mercuric ion binding protein	K08364	BLlongum-HMGsimple	0.302448190805472	0.636274862320004	1.0633683806791700	0	25	0.04166666666666670	24
func_d52f207e2973	dimethyl sulfoxide reductase iron-sulfur subunit	K00184	BLlongum-HMGsimple	0.302448190805472	0.636274862320004	1.0633683806791700	0	25	0.04166666666666670	24
func_d6ed37cddd3f	aldehyde dehydrogenase (NAD+) [EC:1.2.1.3]	K00128	BLlongum-HMGsimple	0.302448190805472	0.636274862320004	1.0633683806791700	0	25	0.04166666666666670	24
func_d85668e02766	biotin transport system permease protein	K16783	BLlongum-HMGsimple	0.302448190805472	0.636274862320004	1.0633683806791700	0	25	0.04166666666666670	24
func_e57c53af126e	mercuric ion transport protein	K08363,K19058,K19059	BLlongum-HMGsimple	0.302448190805472	0.636274862320004	1.0633683806791700	0	25	0.04166666666666670	24
func_e6b999438c41	L-gulonate 3-dehydrogenase [EC:1.1.1.45]	K13247	BLlongum-HMGsimple	0.302448190805472	0.636274862320004	1.0633683806791700	0	25	0.04166666666666670	24
func_e71db96cbded	arabinogalactan oligomer / maltooligosaccharide transport system permease protein	K15772,K15771	BLlongum-HMGsimple	0.302448190805472	0.636274862320004	1.0633683806791700	0	25	0.04166666666666670	24
func_ebd248a0e8ee	2-dehydro-3-deoxy-D-pentonate aldolase [EC:4.1.2.28]	K22397	BLlongum-HMGsimple	0.302448190805472	0.636274862320004	1.0633683806791700	0	25	0.04166666666666670	24
func_edd3f2d79065	CRISPR-associated exonuclease Cas4 [EC:3.1.12.1]	K07464	BLlongum-HMGsimple	0.302448190805472	0.636274862320004	1.0633683806791700	0	25	0.04166666666666670	24
func_f1c27750ef61	beta-lactamase class A [EC:3.5.2.6]	K17836	BLlongum-HMGsimple	0.302448190805472	0.636274862320004	1.0633683806791700	0	25	0.04166666666666670	24
func_f73e454b44f1	myo-inositol-1-phosphate synthase [EC:5.5.1.4]	K01858	BLlongum-HMGsimple	0.302448190805472	0.636274862320004	1.0633683806791700	0	25	0.04166666666666670	24
func_f825a33f57d1	L-glutamine---4-(methylsulfanyl)-2-oxobutanoate aminotransferase [EC:2.6.1.117]	K08969	BLlongum-HMGsimple	0.302448190805472	0.636274862320004	1.0633683806791700	0	25	0.04166666666666670	24
func_fbe4a6f58dba	thiamine-phosphate pyrophosphorylase [EC:2.5.1.3]	K00788	BLlongum-HMGsimple	0.302448190805472	0.636274862320004	1.0633683806791700	0	25	0.04166666666666670	24
func_fc318f352454	asparagine synthase (glutamine-hydrolysing) [EC:6.3.5.4]	K01953	BLlongum-HMGsimple	0.302448190805472	0.636274862320004	1.0633683806791700	0	25	0.04166666666666670	24
func_08b88c01fca9	macrolide transport system ATP-binding/permease protein	K18231	BLlongum-HMGcomplex	0.3221987600684280	0.636274862320004	0.9800001867038000	0.04	25	0	24
func_0ca26f3131e9	spore coat protein H	K06330	BLlongum-HMGcomplex	0.3221987600684280	0.636274862320004	0.9800001867038000	0.04	25	0	24
func_0e7cfc9b86db	TetR/AcrR family transcriptional regulator, fatty acid biosynthesis regulator	K22105	BLlongum-HMGcomplex	0.3221987600684280	0.636274862320004	0.9800001867038000	0.04	25	0	24
func_12e62cc20a9d	two-component system, OmpR family, KDP operon response regulator KdpE	K07667	BLlongum-HMGcomplex	0.3221987600684280	0.636274862320004	0.9800001867038000	0.04	25	0	24
func_1b4fb086fdab	drug/metabolite transporter, DME family	K03298	BLlongum-HMGcomplex	0.3221987600684280	0.636274862320004	0.9800001867038000	0.04	25	0	24
func_362bd18302b7	potassium-transporting ATPase potassium-binding subunit	K01546	BLlongum-HMGcomplex	0.3221987600684280	0.636274862320004	0.9800001867038000	0.04	25	0	24
func_3dd08e8fb9b4	agmatine deiminase [EC:3.5.3.12]	K10536	BLlongum-HMGcomplex	0.3221987600684280	0.636274862320004	0.9800001867038000	0.04	25	0	24
func_3fada0fa5d65	anaerobic magnesium-protoporphyrin IX monomethyl ester cyclase [EC:1.21.98.3]	K04034	BLlongum-HMGcomplex	0.3221987600684280	0.636274862320004	0.9800001867038000	0.04	25	0	24
func_403fac5366e4	potassium-transporting ATPase KdpC subunit	K01548	BLlongum-HMGcomplex	0.3221987600684280	0.636274862320004	0.9800001867038000	0.04	25	0	24
func_40a3b374177c	PadR family transcriptional regulator, regulatory protein PadR	K10947	BLlongum-HMGcomplex	0.3221987600684280	0.636274862320004	0.9800001867038000	0.04	25	0	24
func_5337c6006b93	ATP-dependent helicase/nuclease subunit B [EC:3.1.-.- 3.6.4.12]	K16899	BLlongum-HMGcomplex	0.3221987600684280	0.636274862320004	0.9800001867038000	0.04	25	0	24
func_6d555ddb4bdc	alpha-1,3-rhamnosyltransferase [EC:2.4.1.-]	K12988	BLlongum-HMGcomplex	0.3221987600684280	0.636274862320004	0.9800001867038000	0.04	25	0	24
func_6d5c45c368f6	diamine N-acetyltransferase [EC:2.3.1.57]	K22441	BLlongum-HMGcomplex	0.3221987600684280	0.636274862320004	0.9800001867038000	0.04	25	0	24
func_6ef044923325	dihydropteroate synthase type 1 [EC:2.5.1.15]	K18974	BLlongum-HMGcomplex	0.3221987600684280	0.636274862320004	0.9800001867038000	0.04	25	0	24
func_72ea030cede1	Rrf2 family transcriptional regulator, repressor of oqxAB	K19587	BLlongum-HMGcomplex	0.3221987600684280	0.636274862320004	0.9800001867038000	0.04	25	0	24
func_892723ec89e4	ATP-dependent helicase/nuclease subunit A [EC:3.1.-.- 3.6.4.12]	K16898	BLlongum-HMGcomplex	0.3221987600684280	0.636274862320004	0.9800001867038000	0.04	25	0	24
func_9065b11cc42b	chromate transporter	K07240	BLlongum-HMGcomplex	0.3221987600684280	0.636274862320004	0.9800001867038000	0.04	25	0	24
func_a589b6ad1cea	streptomycin 3"-adenylyltransferase [EC:2.7.7.47]	K00984	BLlongum-HMGcomplex	0.3221987600684280	0.636274862320004	0.9800001867038000	0.04	25	0	24
func_a6c00d8a0b28	glycerol-3-phosphate cytidylyltransferase [EC:2.7.7.39]	K00980	BLlongum-HMGcomplex	0.3221987600684280	0.636274862320004	0.9800001867038000	0.04	25	0	24
func_ab6e8e194154	potassium-transporting ATPase ATP-binding subunit [EC:7.2.2.6]	K01547	BLlongum-HMGcomplex	0.3221987600684280	0.636274862320004	0.9800001867038000	0.04	25	0	24
func_addc11e2f362	dihydrofolate reductase (trimethoprim resistance protein) [EC:1.5.1.3]	K18589	BLlongum-HMGcomplex	0.3221987600684280	0.636274862320004	0.9800001867038000	0.04	25	0	24
func_bcdb4717e84b	polysaccharide biosynthesis protein PelF	K21011	BLlongum-HMGcomplex	0.3221987600684280	0.636274862320004	0.9800001867038000	0.04	25	0	24
func_be825ab38a18	small multidrug resistance pump	K18975	BLlongum-HMGcomplex	0.3221987600684280	0.636274862320004	0.9800001867038000	0.04	25	0	24
func_c34f2bb25b12	sortase B [EC:3.4.22.71]	K08600	BLlongum-HMGcomplex	0.3221987600684280	0.636274862320004	0.9800001867038000	0.04	25	0	24
func_e39bb2b2d23f	endo-1,4-beta-xylanase [EC:3.2.1.8]	K01181	BLlongum-HMGcomplex	0.3221987600684280	0.636274862320004	0.9800001867038000	0.04	25	0	24
func_f0056b6dcb84	sugar PTS system EIIA component [EC:2.7.1.-]	K02777	BLlongum-HMGcomplex	0.3221987600684280	0.636274862320004	0.9800001867038000	0.04	25	0	24
func_f94f3a5c47d5	two-component system, OmpR family, sensor histidine kinase KdpD [EC:2.7.13.3]	K07646	BLlongum-HMGcomplex	0.3221987600684280	0.636274862320004	0.9800001867038000	0.04	25	0	24
func_fbcfeda74856	polysaccharide biosynthesis protein PelG	K21012	BLlongum-HMGcomplex	0.3221987600684280	0.636274862320004	0.9800001867038000	0.04	25	0	24
func_005a00faff9a	endoglucanase [EC:3.2.1.4]	K01179	NA	1	1	0	0	25	0	24
func_024edbfca01b	ferrous iron transport protein B	K04759	NA	1	1	0	0	25	0	24
func_049d00ce652a	solute:Na+ symporter, SSS family	K03307	NA	1	1	0	0	25	0	24
func_088b6e5dfcf6	topoisomerase IV subunit A [EC:5.6.2.2]	K02621	NA	1	1	0	0	25	0	24
func_0970e42b9123	mannose-6-phosphate isomerase [EC:5.3.1.8]	K01809	NA	1	1	0	0	25	0	24
func_0d62cc1fbc3f	choline dehydrogenase [EC:1.1.99.1]	K00108	NA	1	1	0	0	25	0	24
func_0e001529c570	ferrous iron transport protein A	K04758	NA	1	1	0	0	25	0	24
func_10b2f1556bb3	large repetitive protein	K20276	NA	1	1	0	0	25	0	24
func_12bbed5ca2df	xanthine dehydrogenase YagR molybdenum-binding subunit [EC:1.17.1.4]	K11177	NA	1	1	0	0	25	0	24
func_14d066905eba	3',5'-cyclic-AMP phosphodiesterase [EC:3.1.4.53]	K03651	NA	1	1	0	0	25	0	24
func_16caef558b4b	lantibiotic immunity protein	K20489	NA	1	1	0	0	25	0	24
func_1a43293154c1	MFS transporter, DHA2 family, methylenomycin A resistance protein	K08166	NA	1	1	0	0	25	0	24
func_1a475d2b9852	4-amino-4-deoxychorismate lyase [EC:4.1.3.38]	K02619	NA	1	1	0	0	25	0	24
func_1bdd60d5b363	capsular polysaccharide export protein	K07265,K07266	NA	1	1	0	0	25	0	24
func_2228f2d02f0d	alpha-D-ribose 1-methylphosphonate 5-triphosphate synthase subunit PhnL [EC:2.7.8.37]	K05780	NA	1	1	0	0	25	0	24
func_2525613debfc	AraC family transcriptional regulator, transcriptional activator FtrA	K13633	NA	1	1	0	0	25	0	24
func_25d171979c2c	pyruvate, orthophosphate dikinase [EC:2.7.9.1]	K01006	NA	1	1	0	0	25	0	24
func_29d3767f32be	4'-phosphopantetheinyl transferase [EC:2.7.8.-]	K06133	NA	1	1	0	0	25	0	24
func_2c935ae176f7	(4S)-4-hydroxy-5-phosphonooxypentane-2,3-dione isomerase [EC:5.3.1.32]	K11530	NA	1	1	0	0	25	0	24
func_2dbfd5d31a8e	urea transport system substrate-binding protein	K11959	NA	1	1	0	0	25	0	24
func_33eec63f3d33	cation-transporting P-type ATPase G [EC:7.2.2.-]	K12954	NA	1	1	0	0	25	0	24
func_34278ce2d5af	N-acetylglucosamine PTS system EIICBA or EIICB component [EC:2.7.1.193]	K02804	NA	1	1	0	0	25	0	24
func_34a0a8906a58	urease subunit gamma/beta [EC:3.5.1.5]	K14048	NA	1	1	0	0	25	0	24
func_34a692175b01	L(+)-tartrate dehydratase alpha subunit [EC:4.2.1.32]	K03779	NA	1	1	0	0	25	0	24
func_3507c96905ed	7-cyano-7-deazaguanine synthase [EC:6.3.4.20]	K06920	NA	1	1	0	0	25	0	24
func_3531c4871dec	L(+)-tartrate dehydratase beta subunit [EC:4.2.1.32]	K03780	NA	1	1	0	0	25	0	24
func_36dc8c25826f	cellobiose transport system substrate-binding protein	K10240	NA	1	1	0	0	25	0	24
func_36e9765d9ce6	xanthine dehydrogenase YagS FAD-binding subunit [EC:1.17.1.4]	K11178	NA	1	1	0	0	25	0	24
func_385e96a7db5c	myo-inositol 2-dehydrogenase / D-chiro-inositol 1-dehydrogenase [EC:1.1.1.18 1.1.1.369]	K00010	NA	1	1	0	0	25	0	24
func_3aa44d087d71	mannosyltransferase [EC:2.4.1.-]	K14340	NA	1	1	0	0	25	0	24
func_3bbf3573b559	hydroxyacylglutathione hydrolase [EC:3.1.2.6]	K01069	NA	1	1	0	0	25	0	24
func_40474a060a65	MFS transporter, DHA1 family, inner membrane transport protein	K19577	NA	1	1	0	0	25	0	24
func_4133408a719a	3-deoxy-manno-octulosonate cytidylyltransferase (CMP-KDO synthetase) [EC:2.7.7.38]	K00979	NA	1	1	0	0	25	0	24
func_426a2a543219	bacterial/archaeal transporter family-2 protein	K09936	NA	1	1	0	0	25	0	24
func_44ce40b33ab2	6,7-dimethyl-8-ribityllumazine synthase [EC:2.5.1.78]	K00794	NA	1	1	0	0	25	0	24
func_489344f5e80b	(aminoalkyl)phosphonate N-acetyltransferase [EC:2.3.1.280]	K09994	NA	1	1	0	0	25	0	24
func_48e084e8868b	5-deoxy-glucuronate isomerase [EC:5.3.1.30]	K03337	NA	1	1	0	0	25	0	24
func_496c7874decb	urease accessory protein	K03190,K03189,K03188,K03187	NA	1	1	0	0	25	0	24
func_4d178a157924	succinate-semialdehyde dehydrogenase / glutarate-semialdehyde dehydrogenase [EC:1.2.1.16 1.2.1.79 1.2.1.20]	K00135	NA	1	1	0	0	25	0	24
func_4d21b338d1b1	inosose dehydratase [EC:4.2.1.44]	K03335	NA	1	1	0	0	25	0	24
func_4f0f43b83b68	N,N'-diacetylchitobiose transport system permease protein	K17330,K17331	NA	1	1	0	0	25	0	24
func_50ba2e7518ba	L-tartrate/succinate antiporter	K11106	NA	1	1	0	0	25	0	24
func_521fb7d30eca	abequosyltransferase [EC:2.4.1.60]	K13005	NA	1	1	0	0	25	0	24
func_5423b3d02a73	lantibiotic transport system permease protein	K20460,K20492,K20461,K20491	NA	1	1	0	0	25	0	24
func_55dac057286e	two-component system, OmpR family, lantibiotic biosynthesis response regulator NisR/SpaR	K20488	NA	1	1	0	0	25	0	24
func_5c03723dc630	lantibiotic transport system ATP-binding protein	K20459,K20490	NA	1	1	0	0	25	0	24
func_5c87205c44d8	mannonate dehydratase [EC:4.2.1.8]	K08323	NA	1	1	0	0	25	0	24
func_5fc2b013763a	sn-glycerol 3-phosphate transport system permease protein	K05815	NA	1	1	0	0	25	0	24
func_60626f698afe	arabinose-5-phosphate isomerase [EC:5.3.1.13]	K06041	NA	1	1	0	0	25	0	24
func_62431e9ac085	alpha-D-ribose 1-methylphosphonate 5-triphosphate diphosphatase [EC:3.6.1.63]	K06162	NA	1	1	0	0	25	0	24
func_62e218eb322d	glucuronate isomerase [EC:5.3.1.12]	K01812	NA	1	1	0	0	25	0	24
func_6425572e3bcf	3,4-dihydroxy 2-butanone 4-phosphate synthase / GTP cyclohydrolase II [EC:4.1.99.12 3.5.4.25]	K14652	NA	1	1	0	0	25	0	24
func_670d60a1fc97	ribose 1,5-bisphosphokinase [EC:2.7.4.23]	K05774	NA	1	1	0	0	25	0	24
func_673d0266ee7a	beta-glucoside kinase [EC:2.7.1.85]	K18673	NA	1	1	0	0	25	0	24
func_6b74167f33e8	D-ribose pyranase [EC:5.4.99.62]	K06726	NA	1	1	0	0	25	0	24
func_6ca66cd37e34	cellobiose transport system permease protein	K10241,K10242	NA	1	1	0	0	25	0	24
func_6d25e1115840	capsular polysaccharide transport system permease protein	K09688,K10107	NA	1	1	0	0	25	0	24
func_7251443f75e5	urea transport system ATP-binding protein	K11962	NA	1	1	0	0	25	0	24
func_7430da8821d6	multiple sugar transport system ATP-binding protein [EC:3.6.3.-]	K10111	NA	1	1	0	0	25	0	24
func_7689ab38e11d	phosphonate transport system substrate-binding protein	K02044	NA	1	1	0	0	25	0	24
func_7744d6b8b5b7	two-component system, OmpR family, lantibiotic biosynthesis sensor histidine kinase NisK/SpaK [EC:2.7.13.3]	K20487	NA	1	1	0	0	25	0	24
func_7a215513c048	N-formylglutamate deformylase [EC:3.5.1.68]	K01458	NA	1	1	0	0	25	0	24
func_7b81409c9b23	ATP-binding cassette, subfamily B, bacterial NisT	K20485	NA	1	1	0	0	25	0	24
func_7bae0f75c681	peptide-methionine (S)-S-oxide reductase [EC:1.8.4.11]	K07304	NA	1	1	0	0	25	0	24
func_7e9ee1b60520	5-methylthioadenosine/S-adenosylhomocysteine deaminase [EC:3.5.4.31 3.5.4.28]	K12960	NA	1	1	0	0	25	0	24
func_802375be555f	xanthine dehydrogenase accessory factor	K07402	NA	1	1	0	0	25	0	24
func_877f3945a063	urea transport system permease protein	K11961,K11960	NA	1	1	0	0	25	0	24
func_883a2be8cfb6	mannose-1-phosphate guanylyltransferase [EC:2.7.7.13]	K00971	NA	1	1	0	0	25	0	24
func_88cd31b0e8d0	MFS transporter, SP family, sugar:H+ symporter	K08139	NA	1	1	0	0	25	0	24
func_8e67c9cc0506	ArsR family transcriptional regulator, cadmium/lead-responsive transcriptional repressor	K21885	NA	1	1	0	0	25	0	24
func_90ea3f43d2bc	phosphonate transport system ATP-binding protein [EC:7.3.2.2]	K02041	NA	1	1	0	0	25	0	24
func_915c42f59c41	phosphoribosyl 1,2-cyclic phosphate phosphodiesterase [EC:3.1.4.55]	K06167	NA	1	1	0	0	25	0	24
func_947a53662931	3D-(3,5/4)-trihydroxycyclohexane-1,2-dione acylhydrolase (decyclizing) [EC:3.7.1.22]	K03336	NA	1	1	0	0	25	0	24
func_a3dcf853ad0a	tRNA pseudouridine13 synthase [EC:5.4.99.27]	K06176	NA	1	1	0	0	25	0	24
func_a6839876cd2c	indole-3-glycerol phosphate synthase / phosphoribosylanthranilate isomerase [EC:4.1.1.48 5.3.1.24]	K13498	NA	1	1	0	0	25	0	24
func_a6afd0376965	MFS transporter, SP family, major inositol transporter	K06609	NA	1	1	0	0	25	0	24
func_a6be0b33d1ed	6-phospho-beta-glucosidase [EC:3.2.1.86]	K01222	NA	1	1	0	0	25	0	24
func_af2d63cb4a4a	nucleobase:cation symporter-1, NCS1 family	K03457	NA	1	1	0	0	25	0	24
func_b03ec843c78c	lactoylglutathione lyase [EC:4.4.1.5]	K01759	NA	1	1	0	0	25	0	24
func_b437932149f4	phosphonate transport system permease protein	K02042	NA	1	1	0	0	25	0	24
func_b66aa8b38adc	N,N'-diacetylchitobiose transport system substrate-binding protein	K17329	NA	1	1	0	0	25	0	24
func_b8c01b013963	urease subunit alpha [EC:3.5.1.5]	K01428	NA	1	1	0	0	25	0	24
func_b960b53052fb	capsular polysaccharide transport system ATP-binding protein [EC:7.6.2.12]	K09689	NA	1	1	0	0	25	0	24
func_bb41eac30478	betaine-aldehyde dehydrogenase [EC:1.2.1.8]	K00130	NA	1	1	0	0	25	0	24
func_bb6a4f338256	putative phosphonate transport system ATP-binding protein	K05781	NA	1	1	0	0	25	0	24
func_bbfbefbf8f71	iron(III) transport system ATP-binding protein [EC:7.2.2.7]	K02010	NA	1	1	0	0	25	0	24
func_bdf1ceb81c73	heme exporter protein A [EC:7.6.2.5]	K02193	NA	1	1	0	0	25	0	24
func_bebd129af55f	[acyl-carrier-protein] S-malonyltransferase [EC:2.3.1.39]	K00645	NA	1	1	0	0	25	0	24
func_c0c1e81e6b89	N-acetylglucosamine transport system substrate-binding protein	K10200	NA	1	1	0	0	25	0	24
func_c12a851a3fc8	riboflavin synthase [EC:2.5.1.9]	K00793	NA	1	1	0	0	25	0	24
func_c19273312d57	choline-sulfatase [EC:3.1.6.6]	K01133	NA	1	1	0	0	25	0	24
func_c5543e478d62	antitoxin HicB	K18843	NA	1	1	0	0	25	0	24
func_c8835a8c2e2f	nickel/cobalt transporter (NiCoT) family protein	K07241	NA	1	1	0	0	25	0	24
func_c93c47967699	lactose/L-arabinose transport system permease protein	K10190,K10189	NA	1	1	0	0	25	0	24
func_cb7e5315b9f6	putative RecB family exonuclease	K07465	NA	1	1	0	0	25	0	24
func_cc5f103c5a34	predicted type IV restriction endonuclease	K07504	NA	1	1	0	0	25	0	24
func_d376670fd83c	MFS transporter, DHA1 family, multidrug resistance protein	K08162	NA	1	1	0	0	25	0	24
func_d67877ba3186	cellobiose phosphorylase [EC:2.4.1.20]	K00702	NA	1	1	0	0	25	0	24
func_d6ab375448e2	xanthine dehydrogenase YagT iron-sulfur-binding subunit	K13483	NA	1	1	0	0	25	0	24
func_d913edfdd04f	beta-mannosidase [EC:3.2.1.25]	K01192	NA	1	1	0	0	25	0	24
func_e3ca36c61c76	lactose/L-arabinose transport system substrate-binding protein	K10188	NA	1	1	0	0	25	0	24
func_e492df5aadbe	lantibiotic bacteriocin	K20482	NA	1	1	0	0	25	0	24
func_e63e129dda46	cellobiose PTS system EIIC component	K02761	NA	1	1	0	0	25	0	24
func_e653b040c72a	polysaccharide biosynthesis/export protein	K01991	NA	1	1	0	0	25	0	24
func_e68d3983aec5	acetolactate decarboxylase [EC:4.1.1.5]	K01575	NA	1	1	0	0	25	0	24
func_e9235893c462	N-acetylglucosamine transport system permease protein	K10201,K10202	NA	1	1	0	0	25	0	24
func_ec0e741fad4b	anthranilate synthase/phosphoribosyltransferase [EC:4.1.3.27 2.4.2.18]	K13497	NA	1	1	0	0	25	0	24
func_ecebbf02acca	maltoporin	K02024	NA	1	1	0	0	25	0	24
func_ed71becbe60e	LysR family transcriptional regulator, salicylic acid-responsive activator of bsdBCD	K21755	NA	1	1	0	0	25	0	24
func_f3543d6a0f4b	TetR/AcrR family transcriptional regulator, transcriptional repressor of bet genes	K02167	NA	1	1	0	0	25	0	24
func_f397c3326549	TetR/AcrR family transcriptional regulator, transcriptional repressor for nem operon	K16137	NA	1	1	0	0	25	0	24
func_f55afc346797	fructuronate reductase [EC:1.1.1.57]	K00040	NA	1	1	0	0	25	0	24
func_fb495c488a0a	23S rRNA (adenine-N6)-dimethyltransferase [EC:2.1.1.184]	K00561	NA	1	1	0	0	25	0	24
func_fb5a84367c5f	DNA transformation protein and related proteins	K07343	NA	1	1	0	0	25	0	24
func_fc747b755b9e	probable transcriptional regulator	K07471	NA	1	1	0	0	25	0	24
func_fe95d583b8c9	deoxyribonucleoside regulator	K05346	NA	1	1	0	0	25	0	24
