# Supplementary material for: Priority effects, nutrition and milk glycan-metabolic potential drive Bifidobacterium longum subspecies dynamics in the infant gut microbiome
Source: PeerJ. 2025 Jan 21;13:e18602. doi: 10.7717/peerj.18602 (PMC11758915; doi:10.7717/peerj.18602)
Supplement: Supplemental Information 26 [file peerj-13-18602-s026.csv]

key	function	accession	enrichment_score	unadjusted_p_value	adjusted_q_value	associated_groups	p_BLinfantis	N_BLinfantis	p_BLlongum	N_BLlongum
func_057acd3d0211	2,4-diaminopentanoate dehydrogenase [EC:1.4.1.12 1.4.1.26]	K21672	63.00000288858640	2.06706278664054E-15	1.04104440892924E-13	BLlongum	0	14	1	49
func_2ec66366053f	carbon starvation protein	K06200	63.00000288858640	2.06706278664054E-15	1.04104440892924E-13	BLlongum	0	14	1	49
func_e50399ce52c7	acylphosphatase [EC:3.6.1.7]	K01512	63.00000288858640	2.06706278664054E-15	1.04104440892924E-13	BLlongum	0	14	1	49
func_1a475d2b9852	4-amino-4-deoxychorismate lyase [EC:4.1.3.38]	K02619	57.33036170728010	3.68423677820484E-14	3.71101847888725E-13	BLinfantis	0.9285714285714290	14	0	49
func_40474a060a65	MFS transporter, DHA1 family, inner membrane transport protein	K19577	57.33036170728010	3.68423677820484E-14	3.71101847888725E-13	BLinfantis	0.9285714285714290	14	0	49
func_44ce40b33ab2	6,7-dimethyl-8-ribityllumazine synthase [EC:2.5.1.78]	K00794	57.33036170728010	3.68423677820484E-14	3.71101847888725E-13	BLinfantis	0.9285714285714290	14	0	49
func_5423b3d02a73	lantibiotic transport system permease protein	K20460,K20491,K20461,K20492	57.33036170728010	3.68423677820484E-14	3.71101847888725E-13	BLinfantis	0.9285714285714290	14	0	49
func_5c03723dc630	lantibiotic transport system ATP-binding protein	K20459,K20490	57.33036170728010	3.68423677820484E-14	3.71101847888725E-13	BLinfantis	0.9285714285714290	14	0	49
func_6425572e3bcf	3,4-dihydroxy 2-butanone 4-phosphate synthase / GTP cyclohydrolase II [EC:4.1.99.12 3.5.4.25]	K14652	57.33036170728010	3.68423677820484E-14	3.71101847888725E-13	BLinfantis	0.9285714285714290	14	0	49
func_c12a851a3fc8	riboflavin synthase [EC:2.5.1.9]	K00793	57.33036170728010	3.68423677820484E-14	3.71101847888725E-13	BLinfantis	0.9285714285714290	14	0	49
func_1e671abf48d5	large conductance mechanosensitive channel	K03282	57.60038738515730	3.21162334840626E-14	3.71101847888725E-13	BLlongum	0	14	0.979591836734694	49
func_620dd40f98cc	galactofuranose transport system ATP-binding protein [EC:7.5.2.9]	K10820	57.60038738515730	3.21162334840626E-14	3.71101847888725E-13	BLlongum	0	14	0.979591836734694	49
func_87e820e11e1f	Na+:H+ antiporter, NhaC family	K03315	57.60038738515730	3.21162334840626E-14	3.71101847888725E-13	BLlongum	0	14	0.979591836734694	49
func_cdd5216261fd	trk system potassium uptake protein	K03498,K03499	57.60038738515730	3.21162334840626E-14	3.71101847888725E-13	BLlongum	0	14	0.979591836734694	49
func_dc8595c26430	two-component system, OmpR family, sensor histidine kinase MtrB [EC:2.7.13.3]	K07654	57.60038738515730	3.21162334840626E-14	3.71101847888725E-13	BLlongum	0	14	0.979591836734694	49
func_23915b7c30d4	Lrp/AsnC family transcriptional regulator, leucine-responsive regulatory protein	K03719	52.87663332998240	3.55169823745374E-13	2.68313736007577E-12	BLlongum	0	14	0.9591836734693880	49
func_81a92e425703	two-component system, OmpR family, response regulator MtrA	K07670	52.87663332998240	3.55169823745374E-13	2.68313736007577E-12	BLlongum	0	14	0.9591836734693880	49
func_bcc609f286e2	L-arabinose isomerase [EC:5.3.1.4]	K01804	52.87663332998240	3.55169823745374E-13	2.68313736007577E-12	BLlongum	0	14	0.9591836734693880	49
func_c2266c0b3140	ADP-ribose pyrophosphatase [EC:3.6.1.13]	K01515	52.87663332998240	3.55169823745374E-13	2.68313736007577E-12	BLlongum	0	14	0.9591836734693880	49
func_dfda983dfab3	L-ribulose-5-phosphate 4-epimerase [EC:5.1.3.4]	K03077	52.87663332998240	3.55169823745374E-13	2.68313736007577E-12	BLlongum	0	14	0.9591836734693880	49
func_049d00ce652a	solute:Na+ symporter, SSS family	K03307	51.883082949188200	5.89057543817603E-13	2.96669780179031E-12	BLinfantis	0.8571428571428570	14	0	49
func_16caef558b4b	lantibiotic immunity protein	K20489	51.883082949188200	5.89057543817603E-13	2.96669780179031E-12	BLinfantis	0.8571428571428570	14	0	49
func_2dbfd5d31a8e	urea transport system substrate-binding protein	K11959	51.883082949188200	5.89057543817603E-13	2.96669780179031E-12	BLinfantis	0.8571428571428570	14	0	49
func_34a0a8906a58	urease subunit gamma/beta [EC:3.5.1.5]	K14048	51.883082949188200	5.89057543817603E-13	2.96669780179031E-12	BLinfantis	0.8571428571428570	14	0	49
func_496c7874decb	urease accessory protein	K03189,K03188,K03187,K03190	51.883082949188200	5.89057543817603E-13	2.96669780179031E-12	BLinfantis	0.8571428571428570	14	0	49
func_55dac057286e	two-component system, OmpR family, lantibiotic biosynthesis response regulator NisR/SpaR	K20488	51.883082949188200	5.89057543817603E-13	2.96669780179031E-12	BLinfantis	0.8571428571428570	14	0	49
func_7251443f75e5	urea transport system ATP-binding protein	K11962	51.883082949188200	5.89057543817603E-13	2.96669780179031E-12	BLinfantis	0.8571428571428570	14	0	49
func_877f3945a063	urea transport system permease protein	K11960,K11961	51.883082949188200	5.89057543817603E-13	2.96669780179031E-12	BLinfantis	0.8571428571428570	14	0	49
func_b8c01b013963	urease subunit alpha [EC:3.5.1.5]	K01428	51.883082949188200	5.89057543817603E-13	2.96669780179031E-12	BLinfantis	0.8571428571428570	14	0	49
func_c8835a8c2e2f	nickel/cobalt transporter (NiCoT) family protein	K07241	51.883082949188200	5.89057543817603E-13	2.96669780179031E-12	BLinfantis	0.8571428571428570	14	0	49
func_d50d532c8e50	non-reducing end beta-L-arabinofuranosidase [EC:3.2.1.185]	K18205	48.70691918288920	2.97216003453948E-12	1.44859618997255E-11	BLlongum	0	14	0.9387755102040820	49
func_34278ce2d5af	N-acetylglucosamine PTS system EIICBA or EIICB component [EC:2.7.1.193]	K02804	46.646934220065300	8.4999856774005E-12	3.56740597601692E-11	BLinfantis	0.7857142857142860	14	0	49
func_5fc2b013763a	sn-glycerol 3-phosphate transport system permease protein	K05815	46.646934220065300	8.4999856774005E-12	3.56740597601692E-11	BLinfantis	0.7857142857142860	14	0	49
func_7744d6b8b5b7	two-component system, OmpR family, lantibiotic biosynthesis sensor histidine kinase NisK/SpaK [EC:2.7.13.3]	K20487	46.646934220065300	8.4999856774005E-12	3.56740597601692E-11	BLinfantis	0.7857142857142860	14	0	49
func_c0c1e81e6b89	N-acetylglucosamine transport system substrate-binding protein	K10200	46.646934220065300	8.4999856774005E-12	3.56740597601692E-11	BLinfantis	0.7857142857142860	14	0	49
func_e9235893c462	N-acetylglucosamine transport system permease protein	K10201,K10202	46.646934220065300	8.4999856774005E-12	3.56740597601692E-11	BLinfantis	0.7857142857142860	14	0	49
func_983ededae41d	endo-alpha-N-acetylgalactosaminidase [EC:3.2.1.97]	K17624	45.00042008015490	1.96992183807809E-11	8.04422321273607E-11	BLlongum	0	14	0.9183673469387760	49
func_024edbfca01b	ferrous iron transport protein B	K04759	41.60377415618550	1.11777279085942E-10	3.92755178956791E-10	BLinfantis	0.7142857142857140	14	0	49
func_0e001529c570	ferrous iron transport protein A	K04758	41.60377415618550	1.11777279085942E-10	3.92755178956791E-10	BLinfantis	0.7142857142857140	14	0	49
func_521fb7d30eca	abequosyltransferase [EC:2.4.1.60]	K13005	41.60377415618550	1.11777279085942E-10	3.92755178956791E-10	BLinfantis	0.7142857142857140	14	0	49
func_a3dcf853ad0a	tRNA pseudouridine13 synthase [EC:5.4.99.27]	K06176	41.60377415618550	1.11777279085942E-10	3.92755178956791E-10	BLinfantis	0.7142857142857140	14	0	49
func_fb5a84367c5f	DNA transformation protein and related proteins	K07343	41.60377415618550	1.11777279085942E-10	3.92755178956791E-10	BLinfantis	0.7142857142857140	14	0	49
func_f9ecda922fea	beta-L-arabinobiosidase [EC:3.2.1.187]	K18206	41.684354267310000	1.07263933756278E-10	3.92755178956791E-10	BLlongum	0	14	0.8979591836734690	49
func_dd2a5c68568a	galactan exo-1,6-beta-galactobiohydrolase (non-reducing end) [EC:3.2.1.213]	K24100	38.700045180426200	4.94197616960155E-10	1.6970116069382E-09	BLlongum	0	14	0.8775510204081630	49
func_e68d3983aec5	acetolactate decarboxylase [EC:4.1.1.5]	K01575	36.75000208163700	1.3429047452233E-09	4.5088889277246E-09	BLinfantis	0.6428571428571430	14	0	49
func_2525613debfc	AraC family transcriptional regulator, transcriptional activator FtrA	K13633	32.07273197168220	1.48507175921137E-08	3.86862191969728E-08	BLinfantis	0.5714285714285710	14	0	49
func_25d171979c2c	pyruvate, orthophosphate dikinase [EC:2.7.9.1]	K01006	32.07273197168220	1.48507175921137E-08	3.86862191969728E-08	BLinfantis	0.5714285714285710	14	0	49
func_2c935ae176f7	(4S)-4-hydroxy-5-phosphonooxypentane-2,3-dione isomerase [EC:5.3.1.32]	K11530	32.07273197168220	1.48507175921137E-08	3.86862191969728E-08	BLinfantis	0.5714285714285710	14	0	49
func_385e96a7db5c	myo-inositol 2-dehydrogenase / D-chiro-inositol 1-dehydrogenase [EC:1.1.1.18 1.1.1.369]	K00010	32.07273197168220	1.48507175921137E-08	3.86862191969728E-08	BLinfantis	0.5714285714285710	14	0	49
func_48e084e8868b	5-deoxy-glucuronate isomerase [EC:5.3.1.30]	K03337	32.07273197168220	1.48507175921137E-08	3.86862191969728E-08	BLinfantis	0.5714285714285710	14	0	49
func_4d178a157924	succinate-semialdehyde dehydrogenase / glutarate-semialdehyde dehydrogenase [EC:1.2.1.16 1.2.1.79 1.2.1.20]	K00135	32.07273197168220	1.48507175921137E-08	3.86862191969728E-08	BLinfantis	0.5714285714285710	14	0	49
func_4d21b338d1b1	inosose dehydratase [EC:4.2.1.44]	K03335	32.07273197168220	1.48507175921137E-08	3.86862191969728E-08	BLinfantis	0.5714285714285710	14	0	49
func_5c87205c44d8	mannonate dehydratase [EC:4.2.1.8]	K08323	32.07273197168220	1.48507175921137E-08	3.86862191969728E-08	BLinfantis	0.5714285714285710	14	0	49
func_62e218eb322d	glucuronate isomerase [EC:5.3.1.12]	K01812	32.07273197168220	1.48507175921137E-08	3.86862191969728E-08	BLinfantis	0.5714285714285710	14	0	49
func_947a53662931	3D-(3,5/4)-trihydroxycyclohexane-1,2-dione acylhydrolase (decyclizing) [EC:3.7.1.22]	K03336	32.07273197168220	1.48507175921137E-08	3.86862191969728E-08	BLinfantis	0.5714285714285710	14	0	49
func_a6afd0376965	MFS transporter, SP family, major inositol transporter	K06609	32.07273197168220	1.48507175921137E-08	3.86862191969728E-08	BLinfantis	0.5714285714285710	14	0	49
func_f397c3326549	TetR/AcrR family transcriptional regulator, transcriptional repressor for nem operon	K16137	32.07273197168220	1.48507175921137E-08	3.86862191969728E-08	BLinfantis	0.5714285714285710	14	0	49
func_f55afc346797	fructuronate reductase [EC:1.1.1.57]	K00040	32.07273197168220	1.48507175921137E-08	3.86862191969728E-08	BLinfantis	0.5714285714285710	14	0	49
func_14ad05171069	Ca-activated chloride channel homolog	K07114	31.304348837627000	2.20584972092446E-08	5.6488592324191E-08	BLlongum	0	14	0.8163265306122450	49
func_7689ab38e11d	phosphonate transport system substrate-binding protein	K02044	27.56250749622150	1.52098620846484E-07	3.70655483045742E-07	BLinfantis	0.5	14	0	49
func_90ea3f43d2bc	phosphonate transport system ATP-binding protein [EC:7.3.2.2]	K02041	27.56250749622150	1.52098620846484E-07	3.70655483045742E-07	BLinfantis	0.5	14	0	49
func_b437932149f4	phosphonate transport system permease protein	K02042	27.56250749622150	1.52098620846484E-07	3.70655483045742E-07	BLinfantis	0.5	14	0	49
func_98d38bdd460b	trans-aconitate 2-methyltransferase [EC:2.1.1.144]	K00598	27.360000057547200	1.68888792198746E-07	4.05039261704023E-07	BLlongum	0	14	0.7755102040816330	49
func_14d066905eba	3',5'-cyclic-AMP phosphodiesterase [EC:3.1.4.53]	K03651	23.21053530723850	1.45199692870591E-06	3.2743698850856E-06	BLinfantis	0.42857142857142900	14	0	49
func_3507c96905ed	7-cyano-7-deazaguanine synthase [EC:6.3.4.20]	K06920	23.21053530723850	1.45199692870591E-06	3.2743698850856E-06	BLinfantis	0.42857142857142900	14	0	49
func_af2d63cb4a4a	nucleobase:cation symporter-1, NCS1 family	K03457	23.21053530723850	1.45199692870591E-06	3.2743698850856E-06	BLinfantis	0.42857142857142900	14	0	49
func_bdf1ceb81c73	heme exporter protein A [EC:7.6.2.5]	K02193	23.21053530723850	1.45199692870591E-06	3.2743698850856E-06	BLinfantis	0.42857142857142900	14	0	49
func_ad93c7c9e14b	taurine---2-oxoglutarate transaminase [EC:2.6.1.55]	K15372	22.500108354904000	2.1013174222227E-06	4.60128795550278E-06	BLlongum	0	14	0.7142857142857140	49
func_e7c399209225	galactofuranose transport system substrate-binding protein	K23508	22.500108354904000	2.1013174222227E-06	4.60128795550278E-06	BLlongum	0	14	0.7142857142857140	49
func_bebd129af55f	[acyl-carrier-protein] S-malonyltransferase [EC:2.3.1.39]	K00645	19.00862888462260	1.30128653961478E-05	2.76918156097588E-05	BLinfantis	0.35714285714285700	14	0	49
func_d913edfdd04f	beta-mannosidase [EC:3.2.1.25]	K01192	19.00862888462260	1.30128653961478E-05	2.76918156097588E-05	BLinfantis	0.35714285714285700	14	0	49
func_d4b8a384a9c2	arsenite transporter	K03325	15.35294147488430	8.91819739968458E-05	1.8714637827874E-04	BLlongum	0	14	0.5918367346938780	49
func_36dc8c25826f	cellobiose transport system substrate-binding protein	K10240	14.949157997226700	1.10447340687251E-04	2.11234579541132E-04	BLinfantis	0.2857142857142860	14	0	49
func_6ca66cd37e34	cellobiose transport system permease protein	K10242,K10241	14.949157997226700	1.10447340687251E-04	2.11234579541132E-04	BLinfantis	0.2857142857142860	14	0	49
func_7b81409c9b23	ATP-binding cassette, subfamily B, bacterial NisT	K20485	14.949157997226700	1.10447340687251E-04	2.11234579541132E-04	BLinfantis	0.2857142857142860	14	0	49
func_b03ec843c78c	lactoylglutathione lyase [EC:4.4.1.5]	K01759	14.949157997226700	1.10447340687251E-04	2.11234579541132E-04	BLinfantis	0.2857142857142860	14	0	49
func_c5543e478d62	antitoxin HicB	K18843	14.949157997226700	1.10447340687251E-04	2.11234579541132E-04	BLinfantis	0.2857142857142860	14	0	49
func_d376670fd83c	MFS transporter, DHA1 family, multidrug resistance protein	K08162	14.949157997226700	1.10447340687251E-04	2.11234579541132E-04	BLinfantis	0.2857142857142860	14	0	49
func_e492df5aadbe	lantibiotic bacteriocin	K20482	14.949157997226700	1.10447340687251E-04	2.11234579541132E-04	BLinfantis	0.2857142857142860	14	0	49
func_a3e9ab61500a	arylsulfate sulfotransferase [EC:2.8.2.22]	K01023	14.400000001398400	1.47802310224699E-04	2.75697638286923E-04	BLlongum	0	14	0.5714285714285710	49
func_d814889aef93	arsenate reductase (thioredoxin) [EC:1.20.4.4]	K03741	14.400000001398400	1.47802310224699E-04	2.75697638286923E-04	BLlongum	0	14	0.5714285714285710	49
func_4aa96cd769dc	galactoside O-acetyltransferase [EC:2.3.1.18]	K00633	11.842111182414500	5.79061376525285E-04	0.0010541037257658900	BLlongum	0	14	0.5102040816326530	49
func_8eb94ed89b31	arabinan endo-1,5-alpha-L-arabinosidase [EC:3.2.1.99]	K06113	11.842111182414500	5.79061376525285E-04	0.0010541037257658900	BLlongum	0	14	0.5102040816326530	49
func_005a00faff9a	endoglucanase [EC:3.2.1.4]	K01179	11.025002377571200	8.9891163517682E-04	0.00152603269184129	BLinfantis	0.21428571428571400	14	0	49
func_673d0266ee7a	beta-glucoside kinase [EC:2.7.1.85]	K18673	11.025002377571200	8.9891163517682E-04	0.00152603269184129	BLinfantis	0.21428571428571400	14	0	49
func_8e67c9cc0506	ArsR family transcriptional regulator, cadmium/lead-responsive transcriptional repressor	K21885	11.025002377571200	8.9891163517682E-04	0.00152603269184129	BLinfantis	0.21428571428571400	14	0	49
func_a6be0b33d1ed	6-phospho-beta-glucosidase [EC:3.2.1.86]	K01222	11.025002377571200	8.9891163517682E-04	0.00152603269184129	BLinfantis	0.21428571428571400	14	0	49
func_c19273312d57	choline-sulfatase [EC:3.1.6.6]	K01133	11.025002377571200	8.9891163517682E-04	0.00152603269184129	BLinfantis	0.21428571428571400	14	0	49
func_d67877ba3186	cellobiose phosphorylase [EC:2.4.1.20]	K00702	11.025002377571200	8.9891163517682E-04	0.00152603269184129	BLinfantis	0.21428571428571400	14	0	49
func_20b1983087c4	sec-independent protein translocase protein TatC	K03118	10.350017837461800	0.0012947343410328000	0.002149691391097710	BLlongum	0	14	0.4693877551020410	49
func_42f6207dbd72	sec-independent protein translocase protein TatA	K03116	10.350017837461800	0.0012947343410328000	0.002149691391097710	BLlongum	0	14	0.4693877551020410	49
func_c75c8a2bda6b	pectinesterase [EC:3.1.1.11]	K01051	9.65856200876737	0.0018847109186817400	0.003095235954604790	BLlongum	0	14	0.4489795918367350	49
func_1a43293154c1	MFS transporter, DHA2 family, methylenomycin A resistance protein	K08166	7.229508746132610	0.007171482881049860	0.01123948873129350	BLinfantis	0.14285714285714300	14	0	49
func_426a2a543219	bacterial/archaeal transporter family-2 protein	K09936	7.229508746132610	0.007171482881049860	0.01123948873129350	BLinfantis	0.14285714285714300	14	0	49
func_bbfbefbf8f71	iron(III) transport system ATP-binding protein [EC:7.2.2.7]	K02010	7.229508746132610	0.007171482881049860	0.01123948873129350	BLinfantis	0.14285714285714300	14	0	49
func_c93c47967699	lactose/L-arabinose transport system permease protein	K10189,K10190	7.229508746132610	0.007171482881049860	0.01123948873129350	BLinfantis	0.14285714285714300	14	0	49
func_546f21b36da1	5-aminopentanamidase [EC:3.5.1.30]	K01506	7.200054012607340	0.007290138673589070	0.01123948873129350	BLlongum	0	14	0.3673469387755100	49
func_c5feab8cf285	cytosine permease	K10974	7.200054012607340	0.007290138673589070	0.01123948873129350	BLlongum	0	14	0.3673469387755100	49
func_8fbc11f2a931	DNA-damage-inducible protein D	K14623	6.6522321710090200	0.009903168245249200	0.0151138742711633	BLlongum	0	14	0.3469387755102040	49
func_ca40e0040f4b	amylosucrase [EC:2.4.1.4]	K05341	6.12772023865911	0.013307836341235200	0.019907783994433200	BLlongum	0	14	0.32653061224489800	49
func_e16314686a62	6-phospho-3-hexuloisomerase [EC:5.3.1.27]	K08094	6.12772023865911	0.013307836341235200	0.019907783994433200	BLlongum	0	14	0.32653061224489800	49
func_d019f84281f9	CRISPR-associated endonuclease Csn1 [EC:3.1.-.-]	K09952	5.625061093802710	0.017705448665630700	0.026226697497966300	BLlongum	0	14	0.30612244897959200	49
func_069ee532c5a9	deaminated glutathione amidase [EC:3.5.1.128]	K11206	5.142916676813340	0.02334140161189710	0.03423943178362220	BLlongum	0	14	0.2857142857142860	49
func_3692d1694a52	alcohol dehydrogenase, propanol-preferring [EC:1.1.1.1]	K13953	4.680056094519940	0.03051475201054110	0.043909388413008000	BLlongum	0	14	0.2653061224489800	49
func_6d92959ae90d	D-allulose-6-phosphate 3-epimerase [EC:5.1.3.-]	K17195	4.680056094519940	0.03051475201054110	0.043909388413008000	BLlongum	0	14	0.2653061224489800	49
