# Supplementary material for: Priority effects, nutrition and milk glycan-metabolic potential drive Bifidobacterium longum subspecies dynamics in the infant gut microbiome
Source: PeerJ. 2025 Jan 21;13:e18602. doi: 10.7717/peerj.18602 (PMC11758915; doi:10.7717/peerj.18602)
Supplement: Supplemental Information 27 [file peerj-13-18602-s027.csv]

MODULE	enrichment_score	unadjusted_p_value	adjusted_q_value	associated_groups	accession	sample_ids	p_BLlongum-HMGcomplex	N_BLlongum-HMGcomplex	p_BLlongum-HMGsimple	N_BLlongum-HMGsimple	p_BLinfantis-HMG	N_BLinfantis-HMG	HMI-module (Watson et al. 2021)
Riboflavin biosynthesis, plants and bacteria, GTP => riboflavin/FMN/FAD	63.00053186575910	2.08741272615106E-14	1.06458049033704E-12	BLinfantis-HMG	M00125	Blongum_Ci1P12,Blongum_Ai6P1,Blongum_Ai6P2,Blongum_Ai6P5,Blongum_Ai6P4,Blongum_Ai6P6,Blongum_Ai6P8,Blongum_Ai6P14,Blongum_Ai6P12,Blongum_Ai6P17,Blongum_Ai6P20,Blongum_Ai6P19,Blongum_Ai6P18,Blongum_Si1P1761	0	25	0	24	1	14	Yes
Lysine biosynthesis, DAP dehydrogenase pathway, aspartate => lysine	11.02575612596780	0.0040344791727214200	0.10287921890439600	BLlongum-HMGcomplex,BLlongum-HMGsimple	M00526	Blongum_Ci1P12,Blongum_CmP72,Blongum_Ci1P77,Blongum_Fi1P7,Blongum_Yi1P84,Blongum_YmP84,Blongum_Yi1P346,Blongum_YmP346,Blongum_Yi1P353,Blongum_Yi1P450,Blongum_AmP2,Blongum_AmP5,Blongum_Ai6P2,Blongum_AmP21,Blongum_AmP12,Blongum_AmP16,Blongum_Ai1P4,Blongum_AmP14,Blongum_Ai1P11,Blongum_Ai6P5,Blongum_Ai1P21,Blongum_Ai6P4,Blongum_Ai1P19,Blongum_Ai1P16,Blongum_Ai6P6,Blongum_Ai6P8,Blongum_Ai1P13,Blongum_…	1	25	1	24	0.7857142857142860	14	Yes
Adenine ribonucleotide biosynthesis, IMP => ADP,ATP	1.2263320363924400	0.5416333306497010	1	BLlongum-HMGcomplex,BLinfantis-HMG	M00049	Blongum_Ci1P12,Blongum_CmP72,Blongum_Ci1P77,Blongum_Fi1P7,Blongum_Yi1P84,Blongum_YmP84,Blongum_Yi1P346,Blongum_YmP346,Blongum_Yi1P353,Blongum_Yi1P450,Blongum_AmP2,Blongum_Ai6P2,Blongum_AmP21,Blongum_AmP12,Blongum_Ai1P4,Blongum_AmP14,Blongum_Ai1P11,Blongum_Ai6P5,Blongum_Ai1P21,Blongum_Ai6P4,Blongum_Ai1P19,Blongum_Ai1P16,Blongum_Ai6P6,Blongum_Ai6P8,Blongum_AmP24,Blongum_Ai1P24,Blongum_Ai6P14,Blongu…	0.96	25	0.875	24	0.9285714285714290	14	Yes
Adenine ribonucleotide degradation, AMP => Urate	2.100000100790930	0.34993773147588100	1	BLlongum-HMGsimple,BLinfantis-HMG	M00958	Blongum_Ai1P21,Blongum_Ai6P8,Blongum_Ai1P13	0	25	0.08333333333333330	24	0.07142857142857140	14	No
Arginine biosynthesis, ornithine => arginine	1.5445186853849900	0.4619681439843770	1	BLlongum-HMGsimple,BLinfantis-HMG	M00844	Blongum_Ci1P12,Blongum_CmP72,Blongum_Ci1P77,Blongum_Fi1P7,Blongum_Yi1P84,Blongum_YmP84,Blongum_Yi1P346,Blongum_YmP346,Blongum_Yi1P353,Blongum_Yi1P450,Blongum_AmP2,Blongum_AmP5,Blongum_Ai6P1,Blongum_Ai6P2,Blongum_AmP21,Blongum_AmP12,Blongum_AmP16,Blongum_Ai1P4,Blongum_AmP14,Blongum_Ai1P11,Blongum_Ai6P5,Blongum_Ai1P21,Blongum_Ai6P4,Blongum_Ai1P19,Blongum_Ai6P6,Blongum_Ai6P8,Blongum_Ai1P13,Blongum_A…	0.96	25	1	24	1	14	Yes
beta-Oxidation, acyl-CoA synthesis	0	1	1	NA	M00086	Blongum_Ci1P12,Blongum_CmP72,Blongum_Ci1P77,Blongum_Fi1P7,Blongum_Yi1P84,Blongum_YmP84,Blongum_Yi1P346,Blongum_YmP346,Blongum_Yi1P353,Blongum_Yi1P450,Blongum_AmP2,Blongum_AmP5,Blongum_Ai6P1,Blongum_Ai6P2,Blongum_AmP21,Blongum_AmP12,Blongum_AmP16,Blongum_Ai1P4,Blongum_AmP14,Blongum_Ai1P11,Blongum_Ai6P5,Blongum_Ai1P21,Blongum_Ai6P4,Blongum_Ai1P19,Blongum_Ai1P16,Blongum_Ai6P6,Blongum_Ai6P8,Blongum_A…	1	25	1	24	1	14	No
Betaine biosynthesis, choline => betaine	3.556565444677050	0.16892799459471000	1	BLinfantis-HMG	M00555	Blongum_Ai6P8	0	25	0	24	0.07142857142857140	14	No
C5 isoprenoid biosynthesis, non-mevalonate pathway	0	1	1	NA	M00096	Blongum_Ci1P12,Blongum_CmP72,Blongum_Ci1P77,Blongum_Fi1P7,Blongum_Yi1P84,Blongum_YmP84,Blongum_Yi1P346,Blongum_YmP346,Blongum_Yi1P353,Blongum_Yi1P450,Blongum_AmP2,Blongum_AmP5,Blongum_Ai6P1,Blongum_Ai6P2,Blongum_AmP21,Blongum_AmP12,Blongum_AmP16,Blongum_Ai1P4,Blongum_AmP14,Blongum_Ai1P11,Blongum_Ai6P5,Blongum_Ai1P21,Blongum_Ai6P4,Blongum_Ai1P19,Blongum_Ai1P16,Blongum_Ai6P6,Blongum_Ai6P8,Blongum_A…	1	25	1	24	1	14	Yes
Citrate cycle, first carbon oxidation, oxaloacetate => 2-oxoglutarate	0.3094736903471260	0.8566405769271770	1	BLlongum-HMGsimple,BLinfantis-HMG	M00010	Blongum_Ci1P12,Blongum_CmP72,Blongum_Ci1P77,Blongum_Fi1P7,Blongum_Yi1P84,Blongum_YmP84,Blongum_Yi1P346,Blongum_YmP346,Blongum_Yi1P353,Blongum_Yi1P450,Blongum_AmP2,Blongum_AmP5,Blongum_Ai6P1,Blongum_Ai6P2,Blongum_AmP21,Blongum_AmP12,Blongum_Ai1P4,Blongum_AmP14,Blongum_Ai1P11,Blongum_Ai1P21,Blongum_Ai6P4,Blongum_Ai1P19,Blongum_Ai6P6,Blongum_Ai6P8,Blongum_Ai1P13,Blongum_AmP24,Blongum_Ai1P24,Blongum_…	0.88	25	0.9166666666666670	24	0.9285714285714290	14	No
Coenzyme A biosynthesis, pantothenate => CoA	0	1	1	NA	M00120	Blongum_Ci1P12,Blongum_CmP72,Blongum_Ci1P77,Blongum_Fi1P7,Blongum_Yi1P84,Blongum_YmP84,Blongum_Yi1P346,Blongum_YmP346,Blongum_Yi1P353,Blongum_Yi1P450,Blongum_AmP2,Blongum_AmP5,Blongum_Ai6P1,Blongum_Ai6P2,Blongum_AmP21,Blongum_AmP12,Blongum_AmP16,Blongum_Ai1P4,Blongum_AmP14,Blongum_Ai1P11,Blongum_Ai6P5,Blongum_Ai1P21,Blongum_Ai6P4,Blongum_Ai1P19,Blongum_Ai1P16,Blongum_Ai6P6,Blongum_Ai6P8,Blongum_A…	1	25	1	24	1	14	Yes
De novo purine biosynthesis, PRPP + glutamine => IMP	0	1	1	NA	M00048	Blongum_Ci1P12,Blongum_CmP72,Blongum_Ci1P77,Blongum_Fi1P7,Blongum_Yi1P84,Blongum_YmP84,Blongum_Yi1P346,Blongum_YmP346,Blongum_Yi1P353,Blongum_Yi1P450,Blongum_AmP2,Blongum_AmP5,Blongum_Ai6P1,Blongum_Ai6P2,Blongum_AmP21,Blongum_AmP12,Blongum_AmP16,Blongum_Ai1P4,Blongum_AmP14,Blongum_Ai1P11,Blongum_Ai6P5,Blongum_Ai1P21,Blongum_Ai6P4,Blongum_Ai1P19,Blongum_Ai1P16,Blongum_Ai6P6,Blongum_Ai6P8,Blongum_A…	1	25	1	24	1	14	No
De novo pyrimidine biosynthesis, glutamine (+ PRPP) => UMP	1.5445186853849900	0.4619681439843770	1	BLlongum-HMGsimple,BLinfantis-HMG	M00051	Blongum_Ci1P12,Blongum_CmP72,Blongum_Ci1P77,Blongum_Fi1P7,Blongum_Yi1P84,Blongum_YmP84,Blongum_Yi1P346,Blongum_YmP346,Blongum_Yi1P353,Blongum_Yi1P450,Blongum_AmP2,Blongum_AmP5,Blongum_Ai6P1,Blongum_Ai6P2,Blongum_AmP21,Blongum_AmP12,Blongum_AmP16,Blongum_Ai1P4,Blongum_AmP14,Blongum_Ai1P11,Blongum_Ai6P5,Blongum_Ai1P21,Blongum_Ai6P4,Blongum_Ai1P19,Blongum_Ai6P6,Blongum_Ai6P8,Blongum_Ai1P13,Blongum_A…	0.96	25	1	24	1	14	No
dTDP-L-rhamnose biosynthesis	3.611045459704730	0.1643885033358700	1	BLlongum-HMGcomplex,BLinfantis-HMG	M00793	Blongum_Ci1P77,Blongum_Fi1P7,Blongum_Yi1P84,Blongum_YmP84,Blongum_YmP346,Blongum_AmP2,Blongum_Ai6P1,Blongum_Ai6P2,Blongum_AmP21,Blongum_Ai1P4,Blongum_Ai6P4,Blongum_Ai6P6,Blongum_Ai6P14,Blongum_Ai6P17,Blongum_Ai6P15,Blongum_Ai6P19,Blongum_Fi1P6,Blongum_Si1P51,Blongum_Si1P576,Blongum_Si1P1761,Blongum_Si1P1277,Blongum_Si1P1409,Blongum_Si1P1007,Blongum_Si1P1381,Blongum_Si1P1719,Blongum_Si1P1839,Blong…	0.64	25	0.375	24	0.5714285714285710	14	No
F-type ATPase, prokaryotes and chloroplasts	3.356559307900140	0.18669487972644900	1	BLlongum-HMGcomplex,BLinfantis-HMG	M00157	Blongum_Ci1P12,Blongum_CmP72,Blongum_Ci1P77,Blongum_Fi1P7,Blongum_Yi1P84,Blongum_YmP84,Blongum_Yi1P346,Blongum_YmP346,Blongum_Yi1P353,Blongum_Yi1P450,Blongum_AmP2,Blongum_AmP5,Blongum_Ai6P1,Blongum_Ai6P2,Blongum_AmP21,Blongum_AmP12,Blongum_AmP16,Blongum_Ai1P4,Blongum_AmP14,Blongum_Ai1P11,Blongum_Ai6P5,Blongum_Ai1P21,Blongum_Ai6P4,Blongum_Ai1P19,Blongum_Ai1P16,Blongum_Ai6P6,Blongum_Ai6P8,Blongum_A…	1	25	0.9166666666666670	24	1	14	Yes
Fatty acid biosynthesis, elongation	1.6512132915650000	0.43796921967814800	1	BLlongum-HMGcomplex,BLinfantis-HMG	M00083	Blongum_Ci1P12,Blongum_CmP72,Blongum_Ci1P77,Blongum_Fi1P7,Blongum_Yi1P84,Blongum_YmP84,Blongum_Yi1P346,Blongum_YmP346,Blongum_Yi1P353,Blongum_Yi1P450,Blongum_AmP2,Blongum_AmP5,Blongum_Ai6P1,Blongum_Ai6P2,Blongum_AmP21,Blongum_AmP12,Blongum_AmP16,Blongum_Ai1P4,Blongum_AmP14,Blongum_Ai1P11,Blongum_Ai6P5,Blongum_Ai1P21,Blongum_Ai6P4,Blongum_Ai1P19,Blongum_Ai1P16,Blongum_Ai6P6,Blongum_Ai6P8,Blongum_A…	1	25	0.9583333333333330	24	1	14	Yes
Formaldehyde assimilation, ribulose monophosphate pathway	0.59128717371689	0.7440525708814430	1	BLlongum-HMGcomplex,BLlongum-HMGsimple	M00345	Blongum_AmP24,Blongum_Si1P1916	0.04	25	0.04166666666666670	24	0	14	No
Galactose degradation, Leloir pathway, galactose => alpha-D-glucose-1P	1.6512132915650000	0.43796921967814800	1	BLlongum-HMGcomplex,BLinfantis-HMG	M00632	Blongum_Ci1P12,Blongum_CmP72,Blongum_Ci1P77,Blongum_Fi1P7,Blongum_Yi1P84,Blongum_YmP84,Blongum_Yi1P346,Blongum_YmP346,Blongum_Yi1P353,Blongum_Yi1P450,Blongum_AmP2,Blongum_Ai6P1,Blongum_Ai6P2,Blongum_AmP21,Blongum_AmP12,Blongum_AmP16,Blongum_Ai1P4,Blongum_AmP14,Blongum_Ai1P11,Blongum_Ai6P5,Blongum_Ai1P21,Blongum_Ai6P4,Blongum_Ai1P19,Blongum_Ai1P16,Blongum_Ai6P6,Blongum_Ai6P8,Blongum_Ai1P13,Blongum…	1	25	0.9583333333333330	24	1	14	No
Gluconeogenesis, oxaloacetate => fructose-6P	0.2900892870554440	0.8649836763260200	1	BLinfantis-HMG	M00003	Blongum_Ci1P12,Blongum_CmP72,Blongum_Ci1P77,Blongum_Fi1P7,Blongum_Yi1P84,Blongum_YmP84,Blongum_Yi1P346,Blongum_YmP346,Blongum_Yi1P353,Blongum_Yi1P450,Blongum_AmP2,Blongum_Ai6P1,Blongum_Ai6P2,Blongum_AmP21,Blongum_AmP12,Blongum_AmP16,Blongum_AmP14,Blongum_Ai1P11,Blongum_Ai1P21,Blongum_Ai6P4,Blongum_Ai1P19,Blongum_Ai6P6,Blongum_Ai6P8,Blongum_Ai1P13,Blongum_AmP24,Blongum_Ai1P24,Blongum_Ai6P14,Blongu…	0.88	25	0.875	24	0.9285714285714290	14	No
Glycogen degradation, glycogen => glucose-6P	1.613729715484600	0.4462549481125800	1	BLlongum-HMGcomplex	M00855	Blongum_Ci1P12,Blongum_CmP72,Blongum_Ci1P77,Blongum_Fi1P7,Blongum_Yi1P84,Blongum_YmP84,Blongum_Yi1P346,Blongum_YmP346,Blongum_Yi1P353,Blongum_Yi1P450,Blongum_AmP2,Blongum_Ai6P1,Blongum_Ai6P2,Blongum_AmP21,Blongum_AmP12,Blongum_AmP16,Blongum_Ai1P4,Blongum_AmP14,Blongum_Ai1P11,Blongum_Ai6P5,Blongum_Ai1P21,Blongum_Ai6P4,Blongum_Ai1P19,Blongum_Ai1P16,Blongum_Ai6P6,Blongum_Ai6P8,Blongum_Ai1P13,Blongum…	1	25	0.9583333333333330	24	0.9285714285714290	14	Yes
Glycolysis (Embden-Meyerhof pathway), glucose => pyruvate	1.5445186853849900	0.4619681439843770	1	BLlongum-HMGsimple,BLinfantis-HMG	M00001	Blongum_Ci1P12,Blongum_CmP72,Blongum_Ci1P77,Blongum_Fi1P7,Blongum_Yi1P84,Blongum_YmP84,Blongum_Yi1P346,Blongum_YmP346,Blongum_Yi1P353,Blongum_Yi1P450,Blongum_AmP2,Blongum_AmP5,Blongum_Ai6P1,Blongum_Ai6P2,Blongum_AmP21,Blongum_AmP12,Blongum_AmP16,Blongum_Ai1P4,Blongum_AmP14,Blongum_Ai1P11,Blongum_Ai6P5,Blongum_Ai1P21,Blongum_Ai6P4,Blongum_Ai1P19,Blongum_Ai6P6,Blongum_Ai6P8,Blongum_Ai1P13,Blongum_A…	0.96	25	1	24	1	14	No
Glycolysis, core module involving three-carbon compounds	1.5595083421403100	0.4585187146167170	1	BLlongum-HMGsimple	M00002	Blongum_Ci1P12,Blongum_CmP72,Blongum_Ci1P77,Blongum_Fi1P7,Blongum_Yi1P84,Blongum_YmP84,Blongum_Yi1P346,Blongum_YmP346,Blongum_Yi1P353,Blongum_Yi1P450,Blongum_AmP2,Blongum_AmP5,Blongum_Ai6P1,Blongum_Ai6P2,Blongum_AmP21,Blongum_AmP12,Blongum_AmP16,Blongum_Ai1P4,Blongum_AmP14,Blongum_Ai1P11,Blongum_Ai1P21,Blongum_Ai6P4,Blongum_Ai1P19,Blongum_Ai6P6,Blongum_Ai6P8,Blongum_Ai1P13,Blongum_AmP24,Blongum_A…	0.96	25	1	24	0.9285714285714290	14	No
Guanine ribonucleotide biosynthesis, IMP => GDP,GTP	3.5565654446770400	0.16892799459471200	1	BLlongum-HMGcomplex,BLlongum-HMGsimple	M00050	Blongum_Ci1P12,Blongum_CmP72,Blongum_Ci1P77,Blongum_Fi1P7,Blongum_Yi1P84,Blongum_YmP84,Blongum_Yi1P346,Blongum_YmP346,Blongum_Yi1P353,Blongum_Yi1P450,Blongum_AmP2,Blongum_AmP5,Blongum_Ai6P1,Blongum_Ai6P2,Blongum_AmP21,Blongum_AmP12,Blongum_AmP16,Blongum_Ai1P4,Blongum_AmP14,Blongum_Ai1P11,Blongum_Ai6P5,Blongum_Ai1P21,Blongum_Ai6P4,Blongum_Ai1P19,Blongum_Ai1P16,Blongum_Ai6P6,Blongum_Ai6P8,Blongum_A…	1	25	1	24	0.9285714285714290	14	Yes
Histidine biosynthesis, PRPP => histidine	1.9530000541129400	0.376626978971922	1	BLlongum-HMGsimple	M00026	Blongum_Ci1P12,Blongum_CmP72,Blongum_Ci1P77,Blongum_Fi1P7,Blongum_Yi1P84,Blongum_YmP84,Blongum_Yi1P346,Blongum_YmP346,Blongum_Yi1P353,Blongum_Yi1P450,Blongum_AmP2,Blongum_AmP5,Blongum_Ai6P1,Blongum_Ai6P2,Blongum_AmP21,Blongum_AmP12,Blongum_AmP16,Blongum_Ai1P4,Blongum_AmP14,Blongum_Ai1P11,Blongum_Ai6P5,Blongum_Ai1P21,Blongum_Ai6P4,Blongum_Ai1P19,Blongum_Ai6P6,Blongum_Ai6P8,Blongum_Ai1P13,Blongum_A…	0.92	25	1	24	0.9285714285714290	14	Yes
Isoleucine biosynthesis, threonine => 2-oxobutanoate => isoleucine	0	1	1	NA	M00570	Blongum_Ci1P12,Blongum_CmP72,Blongum_Ci1P77,Blongum_Fi1P7,Blongum_Yi1P84,Blongum_YmP84,Blongum_Yi1P346,Blongum_YmP346,Blongum_Yi1P353,Blongum_Yi1P450,Blongum_AmP2,Blongum_AmP5,Blongum_Ai6P1,Blongum_Ai6P2,Blongum_AmP21,Blongum_AmP12,Blongum_AmP16,Blongum_Ai1P4,Blongum_AmP14,Blongum_Ai1P11,Blongum_Ai6P5,Blongum_Ai1P21,Blongum_Ai6P4,Blongum_Ai1P19,Blongum_Ai1P16,Blongum_Ai6P6,Blongum_Ai6P8,Blongum_A…	1	25	1	24	1	14	Yes
Leucine biosynthesis, 2-oxoisovalerate => 2-oxoisocaproate	0.405763199510431	0.8163748946909790	1	BLlongum-HMGcomplex	M00432	Blongum_Ci1P12,Blongum_CmP72,Blongum_Ci1P77,Blongum_Fi1P7,Blongum_Yi1P84,Blongum_YmP84,Blongum_Yi1P346,Blongum_YmP346,Blongum_Yi1P353,Blongum_Yi1P450,Blongum_AmP2,Blongum_Ai6P1,Blongum_Ai6P2,Blongum_AmP21,Blongum_AmP12,Blongum_Ai1P4,Blongum_AmP14,Blongum_Ai1P11,Blongum_Ai6P5,Blongum_Ai1P21,Blongum_Ai6P4,Blongum_Ai1P19,Blongum_Ai1P16,Blongum_Ai6P6,Blongum_Ai6P8,Blongum_Ai1P13,Blongum_AmP24,Blongum…	0.96	25	0.9166666666666670	24	0.9285714285714290	14	Yes
Lysine biosynthesis, DAP aminotransferase pathway, aspartate => lysine	0	1	1	NA	M00527	Blongum_Ci1P12,Blongum_CmP72,Blongum_Ci1P77,Blongum_Fi1P7,Blongum_Yi1P84,Blongum_YmP84,Blongum_Yi1P346,Blongum_YmP346,Blongum_Yi1P353,Blongum_Yi1P450,Blongum_AmP2,Blongum_AmP5,Blongum_Ai6P1,Blongum_Ai6P2,Blongum_AmP21,Blongum_AmP12,Blongum_AmP16,Blongum_Ai1P4,Blongum_AmP14,Blongum_Ai1P11,Blongum_Ai6P5,Blongum_Ai1P21,Blongum_Ai6P4,Blongum_Ai1P19,Blongum_Ai1P16,Blongum_Ai6P6,Blongum_Ai6P8,Blongum_A…	1	25	1	24	1	14	No
Lysine biosynthesis, succinyl-DAP pathway, aspartate => lysine	0	1	1	NA	M00016	Blongum_Ci1P12,Blongum_CmP72,Blongum_Ci1P77,Blongum_Fi1P7,Blongum_Yi1P84,Blongum_YmP84,Blongum_Yi1P346,Blongum_YmP346,Blongum_Yi1P353,Blongum_Yi1P450,Blongum_AmP2,Blongum_AmP5,Blongum_Ai6P1,Blongum_Ai6P2,Blongum_AmP21,Blongum_AmP12,Blongum_AmP16,Blongum_Ai1P4,Blongum_AmP14,Blongum_Ai1P11,Blongum_Ai6P5,Blongum_Ai1P21,Blongum_Ai6P4,Blongum_Ai1P19,Blongum_Ai1P16,Blongum_Ai6P6,Blongum_Ai6P8,Blongum_A…	1	25	1	24	1	14	No
Methionine biosynthesis, aspartate => homoserine => methionine	0	1	1	NA	M00017	Blongum_Ci1P12,Blongum_CmP72,Blongum_Ci1P77,Blongum_Fi1P7,Blongum_Yi1P84,Blongum_YmP84,Blongum_Yi1P346,Blongum_YmP346,Blongum_Yi1P353,Blongum_Yi1P450,Blongum_AmP2,Blongum_AmP5,Blongum_Ai6P1,Blongum_Ai6P2,Blongum_AmP21,Blongum_AmP12,Blongum_AmP16,Blongum_Ai1P4,Blongum_AmP14,Blongum_Ai1P11,Blongum_Ai6P5,Blongum_Ai1P21,Blongum_Ai6P4,Blongum_Ai1P19,Blongum_Ai1P16,Blongum_Ai6P6,Blongum_Ai6P8,Blongum_A…	1	25	1	24	1	14	No
Methionine degradation	0	1	1	NA	M00035	Blongum_Ci1P12,Blongum_CmP72,Blongum_Ci1P77,Blongum_Fi1P7,Blongum_Yi1P84,Blongum_YmP84,Blongum_Yi1P346,Blongum_YmP346,Blongum_Yi1P353,Blongum_Yi1P450,Blongum_AmP2,Blongum_AmP5,Blongum_Ai6P1,Blongum_Ai6P2,Blongum_AmP21,Blongum_AmP12,Blongum_AmP16,Blongum_Ai1P4,Blongum_AmP14,Blongum_Ai1P11,Blongum_Ai6P5,Blongum_Ai1P21,Blongum_Ai6P4,Blongum_Ai1P19,Blongum_Ai1P16,Blongum_Ai6P6,Blongum_Ai6P8,Blongum_A…	1	25	1	24	1	14	No
NAD biosynthesis, aspartate => quinolinate => NAD	1.5445186853849900	0.4619681439843770	1	BLlongum-HMGsimple,BLinfantis-HMG	M00115	Blongum_Ci1P12,Blongum_CmP72,Blongum_Ci1P77,Blongum_Fi1P7,Blongum_Yi1P84,Blongum_YmP84,Blongum_Yi1P346,Blongum_YmP346,Blongum_Yi1P353,Blongum_Yi1P450,Blongum_AmP2,Blongum_AmP5,Blongum_Ai6P1,Blongum_Ai6P2,Blongum_AmP21,Blongum_AmP12,Blongum_AmP16,Blongum_Ai1P4,Blongum_AmP14,Blongum_Ai1P11,Blongum_Ai6P5,Blongum_Ai1P21,Blongum_Ai6P4,Blongum_Ai1P19,Blongum_Ai6P6,Blongum_Ai6P8,Blongum_Ai1P13,Blongum_A…	0.96	25	1	24	1	14	Yes
Nucleotide sugar biosynthesis, galactose => UDP-galactose	0.4061842268597250	0.8162030546999770	1	BLlongum-HMGcomplex,BLinfantis-HMG	M00554	Blongum_Ci1P12,Blongum_CmP72,Blongum_Ci1P77,Blongum_Fi1P7,Blongum_Yi1P84,Blongum_YmP84,Blongum_Yi1P346,Blongum_YmP346,Blongum_Yi1P353,Blongum_Yi1P450,Blongum_AmP2,Blongum_Ai6P1,Blongum_Ai6P2,Blongum_AmP21,Blongum_AmP12,Blongum_AmP16,Blongum_Ai1P4,Blongum_AmP14,Blongum_Ai1P11,Blongum_Ai6P5,Blongum_Ai1P21,Blongum_Ai6P4,Blongum_Ai1P19,Blongum_Ai1P16,Blongum_Ai6P6,Blongum_Ai6P8,Blongum_Ai1P13,Blongum…	0.92	25	0.875	24	0.9285714285714290	14	No
Nucleotide sugar biosynthesis, glucose => UDP-glucose	0.22575084212352900	0.8932619348080350	1	BLlongum-HMGcomplex,BLlongum-HMGsimple	M00549	Blongum_Ci1P12,Blongum_CmP72,Blongum_Ci1P77,Blongum_Fi1P7,Blongum_Yi1P84,Blongum_YmP84,Blongum_Yi1P346,Blongum_YmP346,Blongum_Yi1P353,Blongum_Yi1P450,Blongum_AmP2,Blongum_Ai6P1,Blongum_Ai6P2,Blongum_AmP21,Blongum_AmP12,Blongum_AmP16,Blongum_Ai1P4,Blongum_AmP14,Blongum_Ai1P11,Blongum_Ai1P21,Blongum_Ai6P4,Blongum_Ai1P19,Blongum_Ai6P6,Blongum_Ai6P8,Blongum_Ai1P13,Blongum_AmP24,Blongum_Ai1P24,Blongum…	0.96	25	0.9583333333333330	24	0.9285714285714290	14	No
Ornithine biosynthesis, glutamate => ornithine	1.5445186853849900	0.4619681439843770	1	BLlongum-HMGsimple,BLinfantis-HMG	M00028	Blongum_Ci1P12,Blongum_CmP72,Blongum_Ci1P77,Blongum_Fi1P7,Blongum_Yi1P84,Blongum_YmP84,Blongum_Yi1P346,Blongum_YmP346,Blongum_Yi1P353,Blongum_Yi1P450,Blongum_AmP2,Blongum_AmP5,Blongum_Ai6P1,Blongum_Ai6P2,Blongum_AmP21,Blongum_AmP12,Blongum_AmP16,Blongum_Ai1P4,Blongum_AmP14,Blongum_Ai1P11,Blongum_Ai6P5,Blongum_Ai1P21,Blongum_Ai6P4,Blongum_Ai1P19,Blongum_Ai6P6,Blongum_Ai6P8,Blongum_Ai1P13,Blongum_A…	0.96	25	1	24	1	14	Yes
Pentose phosphate pathway (Pentose phosphate cycle)	0.5912871737168920	0.744052570881442	1	BLinfantis-HMG	M00004	Blongum_Ci1P12,Blongum_CmP72,Blongum_Ci1P77,Blongum_Fi1P7,Blongum_Yi1P84,Blongum_YmP84,Blongum_Yi1P346,Blongum_YmP346,Blongum_Yi1P353,Blongum_Yi1P450,Blongum_AmP2,Blongum_Ai6P1,Blongum_Ai6P2,Blongum_AmP21,Blongum_AmP12,Blongum_AmP16,Blongum_Ai1P4,Blongum_AmP14,Blongum_Ai1P11,Blongum_Ai6P5,Blongum_Ai1P21,Blongum_Ai6P4,Blongum_Ai1P19,Blongum_Ai6P6,Blongum_Ai6P8,Blongum_Ai1P13,Blongum_AmP24,Blongum_…	0.96	25	0.9583333333333330	24	1	14	No
Pentose phosphate pathway, archaea, fructose 6P => ribose 5P	0.59128717371689	0.7440525708814430	1	BLlongum-HMGcomplex,BLlongum-HMGsimple	M00580	Blongum_AmP24,Blongum_Si1P1916	0.04	25	0.04166666666666670	24	0	14	No
Pentose phosphate pathway, non-oxidative phase, fructose 6P => ribose 5P	1.2967733274603500	0.5228886919171390	1	BLlongum-HMGsimple,BLinfantis-HMG	M00007	Blongum_Ci1P12,Blongum_CmP72,Blongum_Ci1P77,Blongum_Fi1P7,Blongum_Yi1P84,Blongum_YmP84,Blongum_Yi1P346,Blongum_YmP346,Blongum_Yi1P353,Blongum_Yi1P450,Blongum_AmP2,Blongum_Ai6P1,Blongum_Ai6P2,Blongum_AmP21,Blongum_AmP12,Blongum_AmP16,Blongum_Ai1P4,Blongum_AmP14,Blongum_Ai1P11,Blongum_Ai6P5,Blongum_Ai1P21,Blongum_Ai6P4,Blongum_Ai1P19,Blongum_Ai6P6,Blongum_Ai6P8,Blongum_Ai1P13,Blongum_AmP24,Blongum_…	0.92	25	0.9583333333333330	24	1	14	Yes
Pentose phosphate pathway, oxidative phase, glucose 6P => ribulose 5P	0.405763199510431	0.8163748946909790	1	BLlongum-HMGcomplex	M00006	Blongum_Ci1P12,Blongum_CmP72,Blongum_Ci1P77,Blongum_Fi1P7,Blongum_Yi1P84,Blongum_Yi1P346,Blongum_YmP346,Blongum_Yi1P353,Blongum_Yi1P450,Blongum_AmP2,Blongum_Ai6P1,Blongum_Ai6P2,Blongum_AmP21,Blongum_AmP16,Blongum_Ai1P4,Blongum_AmP14,Blongum_Ai1P11,Blongum_Ai6P5,Blongum_Ai1P21,Blongum_Ai6P4,Blongum_Ai1P19,Blongum_Ai1P16,Blongum_Ai6P6,Blongum_Ai6P8,Blongum_Ai1P13,Blongum_AmP24,Blongum_Ai1P24,Blongu…	0.96	25	0.9166666666666670	24	0.9285714285714290	14	No
Phosphate acetyltransferase-acetate kinase pathway, acetyl-CoA => acetate	1.0438470092932100	0.5933780840532440	1	BLlongum-HMGsimple,BLinfantis-HMG	M00579	Blongum_Ci1P12,Blongum_Ci1P77,Blongum_Fi1P7,Blongum_Yi1P84,Blongum_YmP84,Blongum_Yi1P346,Blongum_YmP346,Blongum_Yi1P353,Blongum_Yi1P450,Blongum_AmP2,Blongum_AmP5,Blongum_Ai6P1,Blongum_Ai6P2,Blongum_AmP21,Blongum_AmP12,Blongum_AmP16,Blongum_Ai1P4,Blongum_AmP14,Blongum_Ai1P11,Blongum_Ai6P5,Blongum_Ai1P21,Blongum_Ai6P4,Blongum_Ai1P19,Blongum_Ai6P8,Blongum_Ai1P13,Blongum_AmP24,Blongum_Ai1P24,Blongum_…	0.88	25	0.9583333333333330	24	0.9285714285714290	14	No
Proline biosynthesis, glutamate => proline	2.73005286702561	0.2553739254689290	1	BLlongum-HMGsimple,BLinfantis-HMG	M00015	Blongum_Ci1P12,Blongum_CmP72,Blongum_Ci1P77,Blongum_Fi1P7,Blongum_Yi1P84,Blongum_Yi1P346,Blongum_YmP346,Blongum_Yi1P353,Blongum_Yi1P450,Blongum_AmP2,Blongum_AmP5,Blongum_Ai6P1,Blongum_Ai6P2,Blongum_AmP21,Blongum_AmP12,Blongum_Ai1P4,Blongum_Ai1P11,Blongum_Ai6P5,Blongum_Ai1P21,Blongum_Ai6P4,Blongum_Ai1P19,Blongum_Ai6P6,Blongum_Ai6P8,Blongum_Ai1P13,Blongum_AmP24,Blongum_Ai1P24,Blongum_Ai6P14,Blongum…	0.84	25	0.9166666666666670	24	1	14	Yes
PRPP biosynthesis, ribose 5P => PRPP	0	1	1	NA	M00005	Blongum_Ci1P12,Blongum_CmP72,Blongum_Ci1P77,Blongum_Fi1P7,Blongum_Yi1P84,Blongum_YmP84,Blongum_Yi1P346,Blongum_YmP346,Blongum_Yi1P353,Blongum_Yi1P450,Blongum_AmP2,Blongum_AmP5,Blongum_Ai6P1,Blongum_Ai6P2,Blongum_AmP21,Blongum_AmP12,Blongum_AmP16,Blongum_Ai1P4,Blongum_AmP14,Blongum_Ai1P11,Blongum_Ai6P5,Blongum_Ai1P21,Blongum_Ai6P4,Blongum_Ai1P19,Blongum_Ai1P16,Blongum_Ai6P6,Blongum_Ai6P8,Blongum_A…	1	25	1	24	1	14	Yes
Pyridoxal-P biosynthesis, R5P + glyceraldehyde-3P + glutamine => pyridoxal-P	2.4840689695292000	0.2887960686497910	1	BLlongum-HMGsimple,BLinfantis-HMG	M00916	Blongum_Ci1P12,Blongum_CmP72,Blongum_Ci1P77,Blongum_Fi1P7,Blongum_Yi1P84,Blongum_YmP84,Blongum_Yi1P346,Blongum_YmP346,Blongum_Yi1P353,Blongum_Yi1P450,Blongum_AmP2,Blongum_Ai6P1,Blongum_Ai6P2,Blongum_AmP21,Blongum_AmP12,Blongum_Ai1P4,Blongum_AmP14,Blongum_Ai1P11,Blongum_Ai6P5,Blongum_Ai1P21,Blongum_Ai6P4,Blongum_Ai1P19,Blongum_Ai1P16,Blongum_Ai6P6,Blongum_Ai6P8,Blongum_Ai1P13,Blongum_AmP24,Blongum…	0.88	25	0.9583333333333330	24	1	14	No
Pyrimidine deoxyribonucleotide biosynthesis, UDP => dTTP	0	1	1	NA	M00938	Blongum_Ci1P12,Blongum_CmP72,Blongum_Ci1P77,Blongum_Fi1P7,Blongum_Yi1P84,Blongum_YmP84,Blongum_Yi1P346,Blongum_YmP346,Blongum_Yi1P353,Blongum_Yi1P450,Blongum_AmP2,Blongum_AmP5,Blongum_Ai6P1,Blongum_Ai6P2,Blongum_AmP21,Blongum_AmP12,Blongum_AmP16,Blongum_Ai1P4,Blongum_AmP14,Blongum_Ai1P11,Blongum_Ai6P5,Blongum_Ai1P21,Blongum_Ai6P4,Blongum_Ai1P19,Blongum_Ai1P16,Blongum_Ai6P6,Blongum_Ai6P8,Blongum_A…	1	25	1	24	1	14	No
Reductive pentose phosphate cycle, glyceraldehyde-3P => ribulose-5P	0.405763199510431	0.8163748946909790	1	BLlongum-HMGcomplex	M00167	Blongum_Ci1P12,Blongum_CmP72,Blongum_Ci1P77,Blongum_Fi1P7,Blongum_Yi1P84,Blongum_YmP84,Blongum_Yi1P346,Blongum_YmP346,Blongum_Yi1P353,Blongum_Yi1P450,Blongum_AmP2,Blongum_Ai6P1,Blongum_Ai6P2,Blongum_AmP21,Blongum_AmP12,Blongum_AmP16,Blongum_Ai1P4,Blongum_AmP14,Blongum_Ai1P11,Blongum_Ai6P5,Blongum_Ai1P21,Blongum_Ai6P4,Blongum_Ai1P19,Blongum_Ai6P6,Blongum_Ai6P8,Blongum_Ai1P13,Blongum_AmP24,Blongum_…	0.96	25	0.9166666666666670	24	0.9285714285714290	14	No
Serine biosynthesis, glycerate-3P => serine	0	1	1	NA	M00020	Blongum_Ci1P12,Blongum_CmP72,Blongum_Ci1P77,Blongum_Fi1P7,Blongum_Yi1P84,Blongum_YmP84,Blongum_Yi1P346,Blongum_YmP346,Blongum_Yi1P353,Blongum_Yi1P450,Blongum_AmP2,Blongum_AmP5,Blongum_Ai6P1,Blongum_Ai6P2,Blongum_AmP21,Blongum_AmP12,Blongum_AmP16,Blongum_Ai1P4,Blongum_AmP14,Blongum_Ai1P11,Blongum_Ai6P5,Blongum_Ai1P21,Blongum_Ai6P4,Blongum_Ai1P19,Blongum_Ai1P16,Blongum_Ai6P6,Blongum_Ai6P8,Blongum_A…	1	25	1	24	1	14	No
Shikimate pathway, phosphoenolpyruvate + erythrose-4P => chorismate	0	1	1	NA	M00022	Blongum_Ci1P12,Blongum_CmP72,Blongum_Ci1P77,Blongum_Fi1P7,Blongum_Yi1P84,Blongum_YmP84,Blongum_Yi1P346,Blongum_YmP346,Blongum_Yi1P353,Blongum_Yi1P450,Blongum_AmP2,Blongum_AmP5,Blongum_Ai6P1,Blongum_Ai6P2,Blongum_AmP21,Blongum_AmP12,Blongum_AmP16,Blongum_Ai1P4,Blongum_AmP14,Blongum_Ai1P11,Blongum_Ai6P5,Blongum_Ai1P21,Blongum_Ai6P4,Blongum_Ai1P19,Blongum_Ai1P16,Blongum_Ai6P6,Blongum_Ai6P8,Blongum_A…	1	25	1	24	1	14	Yes
Tetrahydrofolate biosynthesis, GTP => THF	0	1	1	NA	M00126	Blongum_Ci1P12,Blongum_CmP72,Blongum_Ci1P77,Blongum_Fi1P7,Blongum_Yi1P84,Blongum_YmP84,Blongum_Yi1P346,Blongum_YmP346,Blongum_Yi1P353,Blongum_Yi1P450,Blongum_AmP2,Blongum_AmP5,Blongum_Ai6P1,Blongum_Ai6P2,Blongum_AmP21,Blongum_AmP12,Blongum_AmP16,Blongum_Ai1P4,Blongum_AmP14,Blongum_Ai1P11,Blongum_Ai6P5,Blongum_Ai1P21,Blongum_Ai6P4,Blongum_Ai1P19,Blongum_Ai1P16,Blongum_Ai6P6,Blongum_Ai6P8,Blongum_A…	1	25	1	24	1	14	Yes
Thiamine salvage pathway, HMP/HET => TMP	1.361111454186130	0.5063355297925570	1	BLlongum-HMGsimple	M00899	Blongum_Ci1P12,Blongum_CmP72,Blongum_Ci1P77,Blongum_Fi1P7,Blongum_Yi1P84,Blongum_YmP84,Blongum_Yi1P346,Blongum_YmP346,Blongum_Yi1P353,Blongum_Yi1P450,Blongum_AmP5,Blongum_Ai6P1,Blongum_Ai6P2,Blongum_AmP21,Blongum_AmP12,Blongum_AmP16,Blongum_Ai1P4,Blongum_AmP14,Blongum_Ai1P11,Blongum_Ai6P5,Blongum_Ai1P21,Blongum_Ai6P4,Blongum_Ai1P19,Blongum_Ai6P8,Blongum_Ai1P13,Blongum_AmP24,Blongum_Ai1P24,Blongum…	0.8	25	0.9166666666666670	24	0.8571428571428570	14	No
Threonine biosynthesis, aspartate => homoserine => threonine	3.5565654446770400	0.16892799459471200	1	BLlongum-HMGcomplex,BLlongum-HMGsimple	M00018	Blongum_Ci1P12,Blongum_CmP72,Blongum_Ci1P77,Blongum_Fi1P7,Blongum_Yi1P84,Blongum_YmP84,Blongum_Yi1P346,Blongum_YmP346,Blongum_Yi1P353,Blongum_Yi1P450,Blongum_AmP2,Blongum_AmP5,Blongum_Ai6P1,Blongum_Ai6P2,Blongum_AmP21,Blongum_AmP12,Blongum_AmP16,Blongum_Ai1P4,Blongum_AmP14,Blongum_Ai1P11,Blongum_Ai6P5,Blongum_Ai1P21,Blongum_Ai6P4,Blongum_Ai1P19,Blongum_Ai1P16,Blongum_Ai6P6,Blongum_Ai6P8,Blongum_A…	1	25	1	24	0.9285714285714290	14	Yes
Tryptophan biosynthesis, chorismate => tryptophan	1.5445186853849900	0.4619681439843770	1	BLlongum-HMGsimple,BLinfantis-HMG	M00023	Blongum_Ci1P12,Blongum_CmP72,Blongum_Ci1P77,Blongum_Fi1P7,Blongum_Yi1P84,Blongum_YmP84,Blongum_Yi1P346,Blongum_YmP346,Blongum_Yi1P353,Blongum_Yi1P450,Blongum_AmP2,Blongum_AmP5,Blongum_Ai6P1,Blongum_Ai6P2,Blongum_AmP21,Blongum_AmP12,Blongum_AmP16,Blongum_Ai1P4,Blongum_AmP14,Blongum_Ai1P11,Blongum_Ai6P5,Blongum_Ai1P21,Blongum_Ai6P4,Blongum_Ai1P19,Blongum_Ai1P16,Blongum_Ai6P6,Blongum_Ai6P8,Blongum_A…	0.96	25	1	24	1	14	Yes
UDP-N-acetyl-D-glucosamine biosynthesis, prokaryotes, glucose => UDP-GlcNAc	0	1	1	NA	M00909	Blongum_Ci1P12,Blongum_CmP72,Blongum_Ci1P77,Blongum_Fi1P7,Blongum_Yi1P84,Blongum_YmP84,Blongum_Yi1P346,Blongum_YmP346,Blongum_Yi1P353,Blongum_Yi1P450,Blongum_AmP2,Blongum_AmP5,Blongum_Ai6P1,Blongum_Ai6P2,Blongum_AmP21,Blongum_AmP12,Blongum_AmP16,Blongum_Ai1P4,Blongum_AmP14,Blongum_Ai1P11,Blongum_Ai6P5,Blongum_Ai1P21,Blongum_Ai6P4,Blongum_Ai1P19,Blongum_Ai1P16,Blongum_Ai6P6,Blongum_Ai6P8,Blongum_A…	1	25	1	24	1	14	No
Valine/isoleucine biosynthesis, pyruvate => valine / 2-oxobutanoate => isoleucine	0	1	1	NA	M00019	Blongum_Ci1P12,Blongum_CmP72,Blongum_Ci1P77,Blongum_Fi1P7,Blongum_Yi1P84,Blongum_YmP84,Blongum_Yi1P346,Blongum_YmP346,Blongum_Yi1P353,Blongum_Yi1P450,Blongum_AmP2,Blongum_AmP5,Blongum_Ai6P1,Blongum_Ai6P2,Blongum_AmP21,Blongum_AmP12,Blongum_AmP16,Blongum_Ai1P4,Blongum_AmP14,Blongum_Ai1P11,Blongum_Ai6P5,Blongum_Ai1P21,Blongum_Ai6P4,Blongum_Ai1P19,Blongum_Ai1P16,Blongum_Ai6P6,Blongum_Ai6P8,Blongum_A…	1	25	1	24	1	14	Yes
