# Supplementary material for: Priority effects, nutrition and milk glycan-metabolic potential drive Bifidobacterium longum subspecies dynamics in the infant gut microbiome
Source: PeerJ. 2025 Jan 21;13:e18602. doi: 10.7717/peerj.18602 (PMC11758915; doi:10.7717/peerj.18602)
Supplement: Supplemental Information 28 [file peerj-13-18602-s028.csv]

	Factor 1	Factor 2	BLlongum model	BLinfantis model
1 month factors	B. bifidum (%, 1mnt)	B. bifidum presence	0.997	NA
	B. breve (%, 1mnt)	B. breve presence	0.999	NA
	B. adolescentis (%, 1mnt)	B. adolescentis presence	0.904	NA
	B. pseudocatenulatum (%, 1mnt)	B. pseudocatenulatum presence	0.981	NA
6 months factors	Bifidobacteria diversity	B. breve (%, 6mnt)	0.701	0.701
	BLinfantis (%, 1mnt)	Persistence	-	0.735
	BLinfantis (%, 1mnt)	B. pseudocatenulatum (%, 1mnt)	-	0.735
	BLinfantis (%, 1mnt)	B. pseudocatenulatum presence	-	0.735
	B. pseudocatenulatum (%, 1mnt)	B. pseudocatenulatum presence	1.0	1.0
	Persistence	B. pseudocatenulatum presence	-	1.0
	Persistence	B. pseudocatenulatum (%, 1mnt)	-	1.0
	B. adolescentis (%, 6mnt)	B. adolescentis presence	0.996	0.996
	B. bifidum presence	B. bifidum (%, 6mnt)	0.910	0.910
	Milk feeding frequency	Persistence	0.748	-
	Persistence	B. adolescentis (%, 6mnt)	0.775	-
	Persistence	B. adolescentis presence	0.778	-
