# Supplementary material for: Priority effects, nutrition and milk glycan-metabolic potential drive Bifidobacterium longum subspecies dynamics in the infant gut microbiome
Source: PeerJ. 2025 Jan 21;13:e18602. doi: 10.7717/peerj.18602 (PMC11758915; doi:10.7717/peerj.18602)
Supplement: Supplemental Information 29 [file peerj-13-18602-s029.csv]

	Features	BLlongum model	BLinfantis model
1 month	Colonization route	Yes	NA
	Relative abundance in mother (%)	Yes	NA
	Milk-feeding type	Yes	NA
	Bifidobacteria diversity	Yes	NA
	B. longum GLYCAN-metabolism	Yes	NA
	B. adolescentis presence	Yes	NA
	B. breve (%, 1mnt)	Yes	NA
	B. bifidum (%, 1mnt)	Yes	NA
	B. pseudocatenulatum (%, 1mnt)	Yes	NA
6 months	Strain sharing (with mother)	Yes	No
	BLlongum abundance (%, 1mnt)	Yes	Yes
	Milk-feeding type (summary*)	Yes	Yes
	Milk-feeding frequency	Yes	Yes
	Bifidobacteria diversity	No	Yes
	B. breve presence	Yes	Yes
	B. bifidum presence	Yes	No
	B. adolescentis presence	Yes	No
	B. pseudocatenulatum presence	Yes	Yes
	B. breve (%, 6mnt)	Yes	No
	B. bifidum (%, 6mnt)	No	Yes
	B. adolescentis (%, 6mnt)	No	Yes
