# Supplementary material for: Priority effects, nutrition and milk glycan-metabolic potential drive Bifidobacterium longum subspecies dynamics in the infant gut microbiome
Source: PeerJ. 2025 Jan 21;13:e18602. doi: 10.7717/peerj.18602 (PMC11758915; doi:10.7717/peerj.18602)
Supplement: Supplemental Information 30 [file peerj-13-18602-s030.csv]

	Feature category	Tested features	BLlongum model	BLinfantis model
1 month	Priority effects	Vertical transmission	0.065	NA
	Priority effects	Relative abundance in mother (%)	1.819	NA
	Gycan-metabolism	BLlongum-HMGsimple	-0.02	NA
	Gycan-metabolism	BLlongum-HMGcomplex	-	NA
	Gycan-metabolism	BLinfantis-HMG	-	NA
	Nutrition	Breastfeeding	0.010	NA
	Nutrition	Mixed-feeding	-	NA
	Nutrition	Formula-feeding	-0.045	NA
	Interspecific bifidobacteria interactions	Bifidobacteria diversity	-0.041	NA
	Interspecific bifidobacteria interactions	B. breve (%, 1mnt)	-0.288	NA
	Interspecific bifidobacteria interactions	B. pseudocatenulatum (%, 1mnt)	-0.256	NA
	Interspecific bifidobacteria interactions	B. pseudocatenulatum presence	-	NA
	Interspecific bifidobacteria interactions	B. bifidum (%, 1mnt)	0.103	NA
	Interspecific bifidobacteria interactions	B. adolescentis presence	0.043	NA
6 months	Priority effects	Strain sharing (with mother)	0.219	0.2
	Priority effects	BLlongum abundance (%, 1mnt)	-	-0.526
	Nutrition	Breastfeeding	-	0.513
	Nutrition	Milk-feeding frequency	-	0.098
	Interspecific bifidobacteria interactions	Bifidobacteria diversity	-	0.005
	Interspecific bifidobacteria interactions	B. breve presence	-0.036	0.390
	Interspecific bifidobacteria interactions	B. bifidum presence	-0.070	-
	Interspecific bifidobacteria interactions	B. adolescentis presence	0.380	-
	Interspecific bifidobacteria interactions	B. pseudocatenulatum presence	-	-0.606
	Interspecific bifidobacteria interactions	B. breve (%, 6mnt)	-	-
	Interspecific bifidobacteria interactions	B. bifidum (%, 6mnt)	-	-0.565
	Interspecific bifidobacteria interactions	B. adolescentis (%, 6mnt)	-	-2.283
