# Supplementary material for: Priority effects, nutrition and milk glycan-metabolic potential drive Bifidobacterium longum subspecies dynamics in the infant gut microbiome
Source: PeerJ. 2025 Jan 21;13:e18602. doi: 10.7717/peerj.18602 (PMC11758915; doi:10.7717/peerj.18602)
Supplement: Supplemental Information 31 — Matrix containing the relative abundances of bacteria and archaea species detected in AIMS gut samples [file peerj-13-18602-s031.csv]

	AIMSfeas_1000019+73140_METAG	AIMSfeas_1000049+73140_METAG	AIMSfeas_1000139+73140_METAG	AIMSfeas_1000355+73140_METAG	AIMSfeas_1000523+73140_METAG	AIMSfeas_1000616+73140_METAG	AIMSfeas_1000721+73140_METAG	AIMSfeas_1000748+73140_METAG	AIMSfeas_1000856+73140_METAG	AIMSfeas_1000916+73140_METAG	AIMSfeas_1001141+72103_METAG	AIMSfeas_1001174+73140_METAG	AIMSfeas_1001246+73140_METAG	AIMSfeas_1001366+73140_METAG	AIMSfeas_1001405+73140_METAG	AIMSfeas_1001411+73140_METAG	AIMSfeas_1001420+73140_METAG	AIMSfeas_1001579+73140_METAG	AIMSfeas_1001591+73140_METAG	AIMSfeas_1001639+73140_METAG	AIMSfeas_1001807+73140_METAG	AIMSfeas_1001861+73140_METAG	AIMSfeas_1001894+72080_METAG	AIMSfeas_1001918+73140_METAG	AIMSfeas_1002086+73325_METAG	AIMSfeas_1002158+73140_METAG	AIMSfeas_1002335+73140_METAG	AIMSfeas_1002341+73140_METAG	AIMSfeas_1002428+73140_METAG	AIMSfeas_1002530+73140_METAG	AIMSfeas_1002545+73140_METAG	AIMSfeas_1002569+73140_METAG	AIMSfeas_1002698+73140_METAG	AIMSfeas_1002716+73140_METAG	AIMSfeas_1002785+73140_METAG	AIMSfeas_1002911+73140_METAG	AIMSfeas_1002944+73140_METAG	AIMSfeas_1003037+73140_METAG	AIMSfeas_1003163+73140_METAG	AIMSfeas_1003169+73140_METAG	AIMSfeas_1003250+73140_METAG	AIMSfeas_1003289+73140_METAG	AIMSfeas_1003550+73329_METAG	AIMSfeas_1003574+73140_METAG	AIMSfeas_1003799+73140_METAG	AIMSfeas_1003898+73140_METAG	AIMSfeas_1003919+73140_METAG	AIMSfeas_1004198+73140_METAG	AIMSfeas_1004258+73140_METAG
d__Archaea|p__Methanobacteriota|c__Methanobacteria|o__Methanobacteriales|f__Methanobacteriaceae|g__Methanobrevibacter_A|s__Methanobrevibacter_A smithii	0	0.0298	0	0.0417	0	0.0349	0	0	0.0907	0	0	0	0	0	0	0	0	0.3195	0	0	0	0	0	0	0	0	0	0	0	0	0	0	0	0	0	0	0	0	0	0	0	0.0466	0	0	0	0	0	0	0
d__Archaea|p__Methanobacteriota|c__Methanobacteria|o__Methanobacteriales|f__Methanobacteriaceae|g__Methanobrevibacter_A|s__Methanobrevibacter_A smithii_A	0	0	0	0	0	0	0	0	0	0	0	0	0	0	0	0	0	0	0	0	0	0	0	0	0	0	0	0	0	0	0	0	0.0711	0	0	0.0105	0	0	0	0	0	0	0	0	0	0	0	0	0
d__Archaea|p__Methanobacteriota|c__Methanobacteria|o__Methanobacteriales|f__Methanobacteriaceae|g__Methanosphaera|s__Methanosphaera stadtmanae	0	0	0	0	0	0	0	0	0.0431	0	0	0	0	0	0	0	0	0	0	0	0	0	0	0	0	0	0	0	0	0	0	0	0	0	0	0	0	0	0	0	0	0	0	0	0	0	0	0	0
d__Bacteria|p__Actinomycetota|c__Actinomycetes|o__Actinomycetales|f__Actinomycetaceae|g__Actinomyces|s__Actinomyces dentalis	0	0	0	0	0	0	0	0	0	0	0	0	0	0	0	0	0	0	0	0	0.0146	0	0	0	0.3605	0	0	0	0	0	0	0	0	0	0	0	0	0	0	0	0	0	0	0	0	0	0	0	0
d__Bacteria|p__Actinomycetota|c__Actinomycetes|o__Actinomycetales|f__Actinomycetaceae|g__Actinomyces|s__Actinomyces gerencseriae	0	0	0	0	0	0	0	0	0.0066	0	0	0	0	0.0037	0	0	0	0	0	0	0.0317	0	0	0	0.9534	0	0	0	0	0	0	0	0	0	0	0	0	0	0	0	0	0.0081	0	0	0	0	0	0	0
d__Bacteria|p__Actinomycetota|c__Actinomycetes|o__Actinomycetales|f__Actinomycetaceae|g__Actinomyces|s__Actinomyces graevenitzii	0	0.0213	0	0	0.0372	0.0078	0	0	0	0	0.0628	0.0353	0.0133	0	0	0	0	0	0	0	0.0143	0.005	0	0.0513	0.0445	0	0.091	0.0206	0	0.0132	0	0.0142	0	0	0	0	0	0	0	0	0.1053	0	1.5779	0	0	0	0.0213	0.0036	0
d__Bacteria|p__Actinomycetota|c__Actinomycetes|o__Actinomycetales|f__Actinomycetaceae|g__Actinomyces|s__Actinomyces haliotis	0	0	0	0	0	0	0	0	0	0.0056	0	0	0	0	0	0	0	0	0	0	0	0	0	0	0	0	0	0	0	0	0	0	0	0	0	0	0	0	0	0	0	0	0	0	0	0	0	0	0
d__Bacteria|p__Actinomycetota|c__Actinomycetes|o__Actinomycetales|f__Actinomycetaceae|g__Actinomyces|s__Actinomyces israelii	0	0	0	0	0	0	0	0	0	0	0	0	0	0	0	0	0	0	0	0	0	0	0	0	0.1495	0	0	0	0	0	0	0	0	0	0	0	0	0	0	0	0	0	0	0	0	0	0	0	0
d__Bacteria|p__Actinomycetota|c__Actinomycetes|o__Actinomycetales|f__Actinomycetaceae|g__Actinomyces|s__Actinomyces johnsonii	0.0048	0	0	0	0	0.0095	0	0	0.0367	0	0	0.0055	0.006	0	0	0	0.0079	0	0.011	0	0.0253	0.0042	0	0	0.2092	0	0	0.0065	0	0	0	0	0	0	0	0.0021	0	0	0	0	0	0	0	0	0	0	0	0	0
d__Bacteria|p__Actinomycetota|c__Actinomycetes|o__Actinomycetales|f__Actinomycetaceae|g__Actinomyces|s__Actinomyces massiliensis	0.0082	0	0	0	0	0.0089	0.0017	0	0.0233	0	0	0.0235	0.0161	0.0035	0	0	0.0327	0.0045	0.0298	0	0.0315	0.0056	0	0	1.8528	0	0	0.0047	0	0	0	0	0.0135	0	0	0.0032	0	0	0	0	0.0055	0.0069	0	0	0.009	0	0	0	0
d__Bacteria|p__Actinomycetota|c__Actinomycetes|o__Actinomycetales|f__Actinomycetaceae|g__Actinomyces|s__Actinomyces naeslundii	0.0158	0.0044	0	0	0	0.0031	0	0.0023	0.0286	0	0	0.017	0	0	0	0	0.0107	0.0143	0.0123	0	0.0471	0.0084	0	0	0.1465	0	0	0.0074	0	0	0	0	0.0083	0	0	0	0	0	0	0	0.0051	0.011	0	0	0.0053	0	0	0	0
d__Bacteria|p__Actinomycetota|c__Actinomycetes|o__Actinomycetales|f__Actinomycetaceae|g__Actinomyces|s__Actinomyces oris	0	0	0	0	0	0	0	0	0.032	0	0	0	0.0392	0.0031	0	0	0	0	0.0403	0	0	0.012	0	0	0.5633	0	0	0	0	0	0	0	0	0	0	0	0	0	0	0	0	0.031	0	0	0	0	0	0	0
d__Bacteria|p__Actinomycetota|c__Actinomycetes|o__Actinomycetales|f__Actinomycetaceae|g__Actinomyces|s__Actinomyces oris_A	0	0.005	0	0	0	0.0164	0	0	0	0	0	0	0	0.0064	0	0	0	0	0.0274	0	0.0226	0.0082	0	0	0.6317	0	0	0	0	0	0	0	0.0218	0	0	0.0018	0	0.0034	0	0	0.0105	0	0	0	0.0163	0	0	0	0
d__Bacteria|p__Actinomycetota|c__Actinomycetes|o__Actinomycetales|f__Actinomycetaceae|g__Actinomyces|s__Actinomyces oris_B	0	0	0	0	0	0	0	0	0	0	0	0	0	0	0	0	0	0	0	0	0	0	0	0	0.2533	0	0	0	0	0	0	0	0	0	0	0	0	0	0	0	0	0	0	0	0	0	0	0	0
d__Bacteria|p__Actinomycetota|c__Actinomycetes|o__Actinomycetales|f__Actinomycetaceae|g__Actinomyces|s__Actinomyces oris_C	0.014	0	0	0	0	0.0058	0	0	0.02	0	0	0	0.0169	0	0	0	0	0.0072	0	0	0.034	0	0	0	0.3665	0	0	0.008	0	0	0	0	0	0	0	0.0027	0	0.007	0	0	0	0.0321	0	0	0	0	0	0	0
d__Bacteria|p__Actinomycetota|c__Actinomycetes|o__Actinomycetales|f__Actinomycetaceae|g__Actinomyces|s__Actinomyces oris_E	0	0	0	0	0	0.0107	0	0.0044	0.0068	0	0	0.0221	0.0211	0	0	0	0.0281	0	0	0	0.0166	0.0054	0	0	1.4058	0	0	0.0032	0	0	0	0	0	0	0	0	0	0	0	0	0.0057	0.0138	0	0	0.0064	0	0	0	0
d__Bacteria|p__Actinomycetota|c__Actinomycetes|o__Actinomycetales|f__Actinomycetaceae|g__Actinomyces|s__Actinomyces sp000195595	0	0	0	0	0	0.0139	0	0	0.0365	0	0	0.0105	0.0055	0.0036	0	0	0.022	0.0052	0	0	0.0694	0	0	0	1.2559	0	0	0.0062	0	0	0	0	0	0	0	0	0	0	0	0	0	0.0411	0	0	0.0078	0	0	0	0
d__Bacteria|p__Actinomycetota|c__Actinomycetes|o__Actinomycetales|f__Actinomycetaceae|g__Actinomyces|s__Actinomyces sp000220835	0.0095	0.0017	0	0	0	0.0082	0	0	0.0175	0	0	0.0052	0.0646	0.0026	0	0	0.0192	0.0034	0.0421	0	0.0301	0.0049	0	0	3.1056	0	0	0.0054	0	0	0	0	0.0135	0	0	0.0029	0	0.0097	0	0	0.0084	0	0	0	0.0032	0	0	0	0
d__Bacteria|p__Actinomycetota|c__Actinomycetes|o__Actinomycetales|f__Actinomycetaceae|g__Actinomyces|s__Actinomyces sp002999235	0	0	0	0	0	0	0	0	0	0	0	0	0	0	0	0	0	0	0	0	0	0	0	0	0.0668	0	0	0	0	0	0	0	0	0	0	0	0	0	0	0	0	0	0	0	0	0	0	0	0
d__Bacteria|p__Actinomycetota|c__Actinomycetes|o__Actinomycetales|f__Actinomycetaceae|g__Actinomyces|s__Actinomyces sp900323545	0	0	0	0	0	0	0	0	0	0	0	0.0055	0	0	0	0	0	0.0035	0	0	0	0.0021	0	0	0.3578	0	0	0	0	0	0	0	0	0	0	0	0	0	0	0	0	0	0	0	0	0	0	0	0
d__Bacteria|p__Actinomycetota|c__Actinomycetes|o__Actinomycetales|f__Actinomycetaceae|g__Actinomyces|s__Actinomyces sp915063485	0.0236	0.0084	0	0	0	0	0	0	0.1151	0	0	0	0	0	0	0	0	0	0	0	0	0	0.0043	0	0	0	0	0	0	0	0	0	0	0	0.0107	0	0	0	0	0	0	0.0132	0	0	0.0138	0	0	0	0
d__Bacteria|p__Actinomycetota|c__Actinomycetes|o__Actinomycetales|f__Actinomycetaceae|g__Actinomyces|s__Actinomyces sp915069725	0.0139	0.0044	0	0.0127	0	0.0195	0	0	0.0392	0	0	0.0424	0.0507	0	0	0	0.0571	0	0.0542	0	0.0373	0	0	0	8.4224	0	0	0.0098	0	0	0	0	0.0267	0	0	0.0032	0	0.0102	0	0	0.0136	0.036	0	0	0.0148	0	0	0	0
d__Bacteria|p__Actinomycetota|c__Actinomycetes|o__Actinomycetales|f__Actinomycetaceae|g__Actinomyces|s__Actinomyces urogenitalis	0	0	0.4596	0	0	0	0	0	0	2.6826	0	0	0	0	0.301	0	0	0	0	0	0	0	23.8706	0	0	0	0	0	0	0	0	0	0	0	0	0	0	0	0	0	0	0	0	0.5966	0	0	0	0	0
d__Bacteria|p__Actinomycetota|c__Actinomycetes|o__Actinomycetales|f__Actinomycetaceae|g__Actinotignum|s__Actinotignum sanguinis	0	0	0	0	0	0	0	0	0	0	0	0	0	0	0	0	0	0	0	0	0	0	0	0	0	0	0	0	0	0	0	0	0	0	0	0	0	0	0	0	0	0	0	0.033	0	0	0	0	0
d__Bacteria|p__Actinomycetota|c__Actinomycetes|o__Actinomycetales|f__Actinomycetaceae|g__Actinotignum|s__Actinotignum timonense	0	0	0	0	0	0	0	0	0	0	0	0	0	0	0	0	0	0	0	0	0	0	0.3731	0	0	0	0	0	0	0	0	0	0	0	0	0	0	0	0	0	0	0	0	0	0	0	0	0	0
d__Bacteria|p__Actinomycetota|c__Actinomycetes|o__Actinomycetales|f__Actinomycetaceae|g__Pauljensenia|s__Pauljensenia bouchesdurhonensis	0	0.0393	0	0.0241	0	0.0183	0.0061	0	0.0149	0	0	0.3788	0.0519	0	0	0	0	0.0371	0.1346	0	0	0.0192	0	0	0.0473	0	0	0.0381	0	0	0	0.3669	0.0773	0	0	0	0	0.0072	0	0	0	0.0384	0	0	0	0	0	0	0
d__Bacteria|p__Actinomycetota|c__Actinomycetes|o__Actinomycetales|f__Actinomycetaceae|g__Pauljensenia|s__Pauljensenia georgiae	0	0	0	0	0	0	0	0	0.0059	0	0	0	0	0	0	0	0	0	0	0	0.0083	0	0	0	0.1057	0	0	0	0	0	0	0	0	0	0	0	0	0	0	0	0	0	0	0	0	0	0	0	0
d__Bacteria|p__Actinomycetota|c__Actinomycetes|o__Actinomycetales|f__Actinomycetaceae|g__Pauljensenia|s__Pauljensenia hongkongensis	0	0	0	0	0	0	0	0	0.0095	0	0	0	0.0047	0	0	0	0	0	0	0	0	0.0028	0	0	0.2286	0	0	0	0	0	0	0	0	0	0	0	0	0	0	0	0	0	0	0	0	0	0	0	0
d__Bacteria|p__Actinomycetota|c__Actinomycetes|o__Actinomycetales|f__Actinomycetaceae|g__Pauljensenia|s__Pauljensenia marseillensis	0	0	0	0	0.0066	0	0	0	0	0	0	0	0	0	0	0	0	0	0	0	0	0	0	0	0	0	0	0.0042	0	0	0	0	0	0	0	0	0	0	0	0	0	0	0	0	0	0	0	0	0
d__Bacteria|p__Actinomycetota|c__Actinomycetes|o__Actinomycetales|f__Actinomycetaceae|g__Pauljensenia|s__Pauljensenia meyeri	0	0	0	0	0	0	0	0	0	0	0	0	0	0	0	0	0	0	0	0	0	0	0	0	0.0998	0	0	0	0	0	0	0	0	0	0	0	0	0	0	0	0	0	0	0	0	0	0	0	0
d__Bacteria|p__Actinomycetota|c__Actinomycetes|o__Actinomycetales|f__Actinomycetaceae|g__Pauljensenia|s__Pauljensenia odontolytica_B	0.0482	0	0	0	0	0	0.0037	0	0	0	0	0	0	0	0	0	0	0	0.0318	0	0	0	0	0	0.2076	0	0	0.0219	0	0	0	0	0	0	0	0	0	0	0	0	0	0	0	0	0.0412	0	0	0	0
d__Bacteria|p__Actinomycetota|c__Actinomycetes|o__Actinomycetales|f__Actinomycetaceae|g__Pauljensenia|s__Pauljensenia pyogenes_A	0	0	0	0	0	0	0	0	0	0	0	0	0	0	0	0	0	0	0	0	0	0	0	0	0	0	0	0	0	0.0099	0	0	0	0	0	0	0	0	0	0	0	0.0098	0	0	0	0	0	0	0
d__Bacteria|p__Actinomycetota|c__Actinomycetes|o__Actinomycetales|f__Actinomycetaceae|g__Pauljensenia|s__Pauljensenia radingae_A	0	0	0	0	0	0	0	0	0	0.4761	0	0	0	0	0.0144	0	0	0	0	0	0	0	2.1928	0	0	0	0	0	0	0	0	0	0	0	0	0	0	0	0	0	0	0	0	0	0	0	0	0	0
d__Bacteria|p__Actinomycetota|c__Actinomycetes|o__Actinomycetales|f__Actinomycetaceae|g__Pauljensenia|s__Pauljensenia sp000185285	0	0	0	0	0	0	0	0	0	0	0	0	0	0	0	0	0	0	0	0	0	0	0	0	0.2973	0	0	0	0	0	0	0	0	0	0	0	0	0	0	0	0	0.0066	0	0	0	0	0	0	0
d__Bacteria|p__Actinomycetota|c__Actinomycetes|o__Actinomycetales|f__Actinomycetaceae|g__Pauljensenia|s__Pauljensenia sp000278725	0.0353	0.0129	0	0	0	0.0156	0	0.0124	0.0778	0.024	0	0.0529	0.0347	0.006	0	0	0.0227	0.0199	0.0606	0	0.0708	0.0169	0	0.047	0.0834	0	0	0.0926	0	0	0	0.2499	0.0922	0.0105	0	0.0117	0	0.0181	0	0	0.013	0.0694	0	0	0.0097	0	0	0	0
d__Bacteria|p__Actinomycetota|c__Actinomycetes|o__Actinomycetales|f__Actinomycetaceae|g__Pauljensenia|s__Pauljensenia sp000308055	0	0	0	0	0	0	0	0	0.0116	0	0	0.0203	0	0	0	0	0	0	0	0	0	0	0	0	0.1909	0	0	0	0	0	0	0	0	0	0	0	0	0	0	0	0.0098	0	0	0	0	0	0	0	0
d__Bacteria|p__Actinomycetota|c__Actinomycetes|o__Actinomycetales|f__Actinomycetaceae|g__Pauljensenia|s__Pauljensenia sp000466265	0.036	0.0203	0	0.0183	0	0.0373	0	0	0	0	0	0	0	0	0	0	0	0.0238	0.2929	0	0.0954	0	0	0	0.2137	0	0	0.022	0	0	0	0.2425	0.0994	0.0184	0	0	0	0	0	0	0.0339	0.018	0	0	0	0	0	0	0
d__Bacteria|p__Actinomycetota|c__Actinomycetes|o__Actinomycetales|f__Actinomycetaceae|g__Pauljensenia|s__Pauljensenia sp000758755	0	0	0	0	0	0.0068	0	0	0	0	0	0.0188	0.0018	0	0	0	0	0	0	0	0	0	0	0	0.0477	0	0	0.0067	0	0	0	0.0298	0	0	0	0	0	0	0	0	0	0.0083	0	0	0	0	0	0	0
d__Bacteria|p__Actinomycetota|c__Actinomycetes|o__Actinomycetales|f__Actinomycetaceae|g__Pauljensenia|s__Pauljensenia sp018375675	0	0	0	0	0	0.0299	0	0.0124	0	0	0	0.2969	0	0	0	0	0	0.0243	0	0	0	0	0	0	0	0	0	0	0	0	0	0	0	0	0	0.0058	0	0	0	0	0	0.0487	0	0	0	0	0	0	0
d__Bacteria|p__Actinomycetota|c__Actinomycetes|o__Actinomycetales|f__Actinomycetaceae|g__Pauljensenia|s__Pauljensenia sp018382595	0.0265	0.0155	0	0.0376	0	0	0.0063	0	0	0	0	0.1139	0	0	0	0	0	0.0445	0	0	0	0	0	0	0.9053	0	0	0.0316	0	0.0241	0	0.0265	0.0399	0	0	0	0	0	0	0	0	0	0	0.0161	0	0	0	0	0
d__Bacteria|p__Actinomycetota|c__Actinomycetes|o__Actinomycetales|f__Actinomycetaceae|g__Pauljensenia|s__Pauljensenia sp019425105	0.0501	0	0	0	0	0	0	0	0.0786	0.0515	0	0.0346	0.0457	0	0	0	0.0974	0	0	0	0	0.0077	0	0	0.1883	0	0	0.0256	0	0	0	0	0	0	0	0.0036	0	0	0	0	0.0267	0	0	0	0.0088	0	0	0	0
d__Bacteria|p__Actinomycetota|c__Actinomycetes|o__Actinomycetales|f__Actinomycetaceae|g__Pauljensenia|s__Pauljensenia sp900554605	0	0	0	0	0	0	0	0	0	0	0	0	0	0	0	0	0	0	0	0	0	0	0	0	0	0	0	0	0	0	0	0	0	0	0	0	0	0	0	0	0	0	0	0	0	0	0	0	0
d__Bacteria|p__Actinomycetota|c__Actinomycetes|o__Actinomycetales|f__Actinomycetaceae|g__Pauljensenia|s__Pauljensenia sp900556405	0	0	0	0	0	0	0	0	0	0	0	0	0	0	0	0	0	0	0	0	0.0991	0	0	0	0	0	0	0	0	0	0	0	0	0	0	0	0	0	0	0	0	0.0237	0	0	0	0	0	0	0
d__Bacteria|p__Actinomycetota|c__Actinomycetes|o__Actinomycetales|f__Actinomycetaceae|g__Pauljensenia|s__Pauljensenia sp902373435	0	0	0	0	0	0	0	0	0	0.0263	0	0	0	0	0	0	0	0	0	0	0	0	0	0	0	0	0	0	0	0	0	0	0	0	0	0	0	0	0	0.0437	0	0	0	0	0	0	0	0	0
d__Bacteria|p__Actinomycetota|c__Actinomycetes|o__Actinomycetales|f__Actinomycetaceae|g__Pauljensenia|s__Pauljensenia sp916438365	0	0.0127	0	0.0295	0	0.0254	0.0077	0	0	0	0	0	0	0	0	0	0	0.0288	0	0	0	0.0138	0	0	0	0	0	0	0	0	0	0	0.0821	0	0	0	0	0	0	0	0	0	0	0	0	0	0	0	0
d__Bacteria|p__Actinomycetota|c__Actinomycetes|o__Actinomycetales|f__Actinomycetaceae|g__Pauljensenia|s__Pauljensenia sp916439125	0.0373	0	0	0	0	0	0	0	0	0	0	0	0.0258	0	0	0	0.0926	0	0	0	0	0.0205	0	0	0	0	0	0	0	0	0	0	0	0	0	0	0	0	0	0	0	0	0	0	0.0447	0	0	0	0
d__Bacteria|p__Actinomycetota|c__Actinomycetes|o__Actinomycetales|f__Actinomycetaceae|g__Pauljensenia|s__Pauljensenia turicensis_A	0	0	0	0	0	0	0	0	0	0	0	0	0	0	0	0	0	0.0072	0	0	0	0	0	0	0	0	0	0	0	0	0	0	0	0	0	0	0	0	0	0	0.003	0	0	0	0	0	0	0	0
d__Bacteria|p__Actinomycetota|c__Actinomycetes|o__Actinomycetales|f__Actinomycetaceae|g__Peptidiphaga|s__Peptidiphaga gingivicola	0	0	0	0	0	0	0	0	0	0	0	0	0	0	0	0	0	0	0	0	0.0072	0	0	0	0	0	0	0	0	0	0	0	0	0	0	0	0	0	0	0	0	0	0	0	0	0	0	0	0
d__Bacteria|p__Actinomycetota|c__Actinomycetes|o__Actinomycetales|f__Actinomycetaceae|g__Peptidiphaga|s__Peptidiphaga sp000466165	0.009	0	0	0	0	0	0	0.005	0.0135	0	0	0.0025	0.0035	0	0	0	0.0047	0	0.0121	0	0.0513	0.0052	0	0	1.9685	0	0	0.0047	0	0	0	0	0	0	0	0	0	0	0	0	0	0	0	0	0	0	0	0	0
d__Bacteria|p__Actinomycetota|c__Actinomycetes|o__Actinomycetales|f__Actinomycetaceae|g__Varibaculum|s__Varibaculum cambriense	0	0	0	0	0	0	0	0	0	0.0057	0	0	0	0	0	0	0	0	0	0	0	0	0	0	0	0	0	0	0	0	0	0	0	0	0	0	0	0	0	0	0	0	0	0	0	0	0	0	0
d__Bacteria|p__Actinomycetota|c__Actinomycetes|o__Actinomycetales|f__Actinomycetaceae|g__Varibaculum|s__Varibaculum cambriense_A	0	0	0	0	0	0	0	0	0	0	0	0	0	0	0	0	0	0	0	0	0	0	0	0	0	0	0.6501	0	0	0	0	0	0	0	0	0	0	0	0	0	0	0	0	0	0	0	0	0	0
d__Bacteria|p__Actinomycetota|c__Actinomycetes|o__Actinomycetales|f__Actinomycetaceae|g__Varibaculum|s__Varibaculum cambriense_B	0	0	0	0	0	0	0	0	0	0	0	0	0	0	0	0	0	0	0	0	0	0	0	0	0	0	0	0	0	0	0	0	0	0	0	0	0	0	0	0	0	0	0	0.0237	0	0	0	0	0
d__Bacteria|p__Actinomycetota|c__Actinomycetes|o__Actinomycetales|f__Actinomycetaceae|g__Varibaculum|s__Varibaculum timonense_A	0	0	0	0	0	0	0.0108	0	0	0	0	0	0	0	0	0	0.0079	0	0	0	0	0	0	0	0	0	0	0.0064	0	0	0	0	0	0	0	0	0	0	0	0	0	0	0	0.0117	0	0	0	0	0
d__Bacteria|p__Actinomycetota|c__Actinomycetes|o__Actinomycetales|f__Bifidobacteriaceae|g__Alloscardovia|s__Alloscardovia omnicolens	0	0	0	0	0	0	0	0	0.0082	0	0	0	0	0	0	0	0	0	0	0.0037	0	0	0	0	0	0	0	0	0	0	0	0	0	0	0	0	0	0.0084	0	0	0	0	0	0	0	0	0	0	0
d__Bacteria|p__Actinomycetota|c__Actinomycetes|o__Actinomycetales|f__Bifidobacteriaceae|g__Bifidobacterium|s__Bifidobacterium adolescentis	0.2087	8.3601	0	16.2897	0	13.9048	3.2779	3.0473	4.1593	0	0	0.5939	21.4015	44.5464	0	0	9.3707	16.59	31.7171	0.269	4.3545	35.8992	0	0	0	0	0	5.2806	31.3897	0	0	13.7097	26.3369	0	0.4234	5.7183	0	4.2095	0	0	0.0464	3.6883	0	14.8398	1.4729	0	1.5963	0	0
d__Bacteria|p__Actinomycetota|c__Actinomycetes|o__Actinomycetales|f__Bifidobacteriaceae|g__Bifidobacterium|s__Bifidobacterium angulatum	0	0	0	0	0	0	0	0	0	0	0	0	0	0	0	0	0	0	0	0	0	0	0	0	0	0	0	0	0.0679	0	0	0	0	0	0	4.9559	0	0	0	0	0	0	0	0	0	0	0	0	0
d__Bacteria|p__Actinomycetota|c__Actinomycetes|o__Actinomycetales|f__Bifidobacteriaceae|g__Bifidobacterium|s__Bifidobacterium animalis	0	0	0	0.05	0	5.7447	0.0045	0	0	0	0	0	0.9789	0	0	0	0	0	0	0	0	0	0	0	0	0	0	0	0	0	0	0	0	0	0	0	0	0	0	0	0	0	0	0	0	0	0	0	0
d__Bacteria|p__Actinomycetota|c__Actinomycetes|o__Actinomycetales|f__Bifidobacteriaceae|g__Bifidobacterium|s__Bifidobacterium apousia	0	0	0	0	0	0	0	0	0	0	0	0	0	0	0	0	0	0	0	0	0	0	0	0	0	0	0.1054	0	0	0	0	0	0	0	0	0	0	0	0	0	0	0	0	0	0	0	0	0	0
d__Bacteria|p__Actinomycetota|c__Actinomycetes|o__Actinomycetales|f__Bifidobacteriaceae|g__Bifidobacterium|s__Bifidobacterium bifidum	0	5.9802	0	0.8947	0.5901	3.9168	0	0	0	5.3653	7.469	0	0	8.3715	0	1.4208	0	0	21.5162	18.9548	0	3.2811	0	1.2597	0	11.7687	0	0	0	7.3296	0	65.8318	0	81.823	0	0	43.241	0	16.3632	0	0	0	0	0	0	0	0	0	0.5181
d__Bacteria|p__Actinomycetota|c__Actinomycetes|o__Actinomycetales|f__Bifidobacteriaceae|g__Bifidobacterium|s__Bifidobacterium breve	0	0	0	0	0	0	0	0	0	1.0876	0	0	0	0	0	74.5397	0	0	0	0	0	0	0.0181	22.873	0	86.9976	0	0	0	0.8393	0	1.6426	0	0	15.9189	0	0	0	4.7137	0.2361	0	0	0	0	0	0	0	4.5006	0.0732
d__Bacteria|p__Actinomycetota|c__Actinomycetes|o__Actinomycetales|f__Bifidobacteriaceae|g__Bifidobacterium|s__Bifidobacterium catenulatum	6.677	0	0	0	0	0	0	0	0	0	0	0	0	0.2371	0	0	0.2628	0	0.9457	0	0	0	0	0	0	0	0	1.3896	0	0	0	0	0.127	0	0	0	0	0	0	0	0	0.0809	0	0	0.136	0	9.4746	0	0
d__Bacteria|p__Actinomycetota|c__Actinomycetes|o__Actinomycetales|f__Bifidobacteriaceae|g__Bifidobacterium|s__Bifidobacterium dentium	0	0	0	0	0	0	0	0	0	0	0	0	0.0461	0	0	0	0	0	0	0	0	0	0	0	0.0233	0	0	0	0.1496	0	0	0	0	0	0	0.0564	0	0	0	0	0	0	0	0	0	0	0	0	0
d__Bacteria|p__Actinomycetota|c__Actinomycetes|o__Actinomycetales|f__Bifidobacteriaceae|g__Bifidobacterium|s__Bifidobacterium globosum	0	0	0	0	0	0	0	0	0	0	0	0	0	0	0	0	0	0	0	0	0	0	0	0	0	0	0	0	0	0	0	0	0	0	0	0	0	0	0	0	1.6008	0	0	0	0	0	0	0	0
d__Bacteria|p__Actinomycetota|c__Actinomycetes|o__Actinomycetales|f__Bifidobacteriaceae|g__Bifidobacterium|s__Bifidobacterium infantis	0	0	0	0	88.0718	0	0	0	0	88.817	0.014	0	0	0	0	23.4439	0	0	0	0	0	0	0	74.6522	0	0	0	0	0	85.8336	0	0	0	0	0	0	0	0	76.4964	99.104	0	0	0	0	0	0	0	90.8597	98.9532
d__Bacteria|p__Actinomycetota|c__Actinomycetes|o__Actinomycetales|f__Bifidobacteriaceae|g__Bifidobacterium|s__Bifidobacterium kashiwanohense	0	0	0	0	5.8755	0	0	0	0	0.0577	0	0	0	0	0	0	0	0	0	0	0	0	0	0.469	0	0	0	0	0	0.2159	0	0	0	0	0	0	0	0	0	0	0	0	0	0	0	0	0	0	0
d__Bacteria|p__Actinomycetota|c__Actinomycetes|o__Actinomycetales|f__Bifidobacteriaceae|g__Bifidobacterium|s__Bifidobacterium longum	7.4534	20.6256	82.6376	2.2213	0	16.2549	5.0339	5.0006	11.7139	0.2222	0	2.1276	7.4305	5.1329	82.8953	0	3.8199	11.5262	7.715	77.8808	0.4272	6.9482	0	0	0	0.5188	70.7564	3.3351	41.6108	2.1217	85.4501	0.3052	2.1689	0.0191	53.0441	1.0166	56.5663	1.7759	1.4814	0.0591	0.0334	1.7883	0	58.1141	7.6919	43.0963	75.2302	3.0004	0
d__Bacteria|p__Actinomycetota|c__Actinomycetes|o__Actinomycetales|f__Bifidobacteriaceae|g__Bifidobacterium|s__Bifidobacterium pseudocatenulatum	4.3478	5.2479	3.4057	0	0	0	1.9316	0	5.8569	0	0	0	0	0	13.9076	0	0	0	0	0	0.5463	0.6392	53.2546	0	0	0	0	0	0	0	0	0	0	0	0	0.3239	0	0	0.0439	0	0	7.656	0	0	0	2.8425	0	0	0
d__Bacteria|p__Actinomycetota|c__Actinomycetes|o__Actinomycetales|f__Bifidobacteriaceae|g__Bifidobacterium|s__Bifidobacterium vaginale	0	0	0	0	0	0	0	0	0	0	0	0	0	0	0	0	0	0	0	0	0	0	0	0	0	0	0	0	0	0	0	0	0	0	0	0	0	0	0	0	0	0	0	0	0	0	0	0	0
d__Bacteria|p__Actinomycetota|c__Actinomycetes|o__Actinomycetales|f__Bifidobacteriaceae|g__Scardovia|s__Scardovia denticolens	0	0	0.9699	0	0	0	0	0	0	0	0.0148	0	0	0	0	0	0	0	0	0.0296	0	0	0	0	0.0167	0	0	0	0	0	0	0	0	0	0	0	0.0916	0	0	0	0	0	0	0	0	0	0	0	0
d__Bacteria|p__Actinomycetota|c__Actinomycetes|o__Actinomycetales|f__Bifidobacteriaceae|g__Scardovia|s__Scardovia wiggsiae	0	0	0	0	0	0	0	0	0	0	0.1097	0	0	0	0	0	0	0	0	0	0	0	0.1208	0	0.1225	0	0	0	0	0	0	0	0	0.0062	0	0	0	0.0038	0	0	0.0116	0.0115	0	0.0129	0	0	0	0	0
d__Bacteria|p__Actinomycetota|c__Actinomycetes|o__Actinomycetales|f__Dermabacteraceae|g__Dermabacter|s__Dermabacter hominis	0	0	0	0	0	0	0	0	0	0.0532	0	0	0	0	0	0	0	0	0	0	0	0	0	0	0	0	0	0	0	0	0	0	0	0	0	0	0	0	0	0	0	0	0	0	0	0	0	0	0
d__Bacteria|p__Actinomycetota|c__Actinomycetes|o__Actinomycetales|f__Microbacteriaceae|g__Microbacterium|s__Microbacterium lacticum	0	0	0	0	0	0	0	0	0	0	0	0	0	0	0	0	0	0	0	0	0	0	0	0	0	0	0	0	0	0	0	0.015	0	0	0	0	0	0	0	0	0	0	0	0	0	0	0	0.0025	0
d__Bacteria|p__Actinomycetota|c__Actinomycetes|o__Actinomycetales|f__Microbacteriaceae|g__Microbacterium|s__Microbacterium oxydans	0	0	0	0	0	0	0	0	0	0	0	0	0	0	0	0	0	0	0	0	0	0	0	0	0	0	0	0	0	0	0	0	0	0	0	0	0	0	0	0	0	0	0	0	0	0	0	0	0
d__Bacteria|p__Actinomycetota|c__Actinomycetes|o__Actinomycetales|f__Micrococcaceae|g__Kocuria|s__Kocuria rhizophila	0	0	0	0	0	0	0	0	0	0	0	0	0	0	0	0	0	0	0	0	0	0	0	0	0	0	0	0	0	0	0	0.0029	0	0	0	0	0	0	0	0	0	0	0	0	0	0	0	0.0042	0
d__Bacteria|p__Actinomycetota|c__Actinomycetes|o__Actinomycetales|f__Micrococcaceae|g__Rothia|s__Rothia amarae	0	0	0	0	0	0	0	0	0	0	0	0	0	0	0	0	0	0	0	0	0	0	0	0	0	0	0	0	0	0	0	0	0	0	0	0	0	0	0	0	0	0	0	0	0	0	0	0	0
d__Bacteria|p__Actinomycetota|c__Actinomycetes|o__Actinomycetales|f__Micrococcaceae|g__Rothia|s__Rothia dentocariosa	0	0	0	0	0	0	0	0	0	0	0	0	0	0	0	0	0	0	0	0	0	0	0	0	12.506	0	0	0	0	0	0	0	0	0	0	0	0	0	0	0	0	0.0103	0	0	0	0	0	0	0
d__Bacteria|p__Actinomycetota|c__Actinomycetes|o__Actinomycetales|f__Micrococcaceae|g__Rothia|s__Rothia mucilaginosa	0	0.0159	0	0.0056	0.0026	0	0	0.0152	0	0	0	0.0996	0	0	0.017	0	0	0	0	0	0	0	0	0	0	0	0	0	0	0.0154	0	0	0.045	0	0	0.0136	0	0	0	0	0	0.0609	0	0	0	0	0	0	0
d__Bacteria|p__Actinomycetota|c__Actinomycetes|o__Actinomycetales|f__Micrococcaceae|g__Rothia|s__Rothia mucilaginosa_A	0	0	0	0	0	0.0036	0	0	0.0835	0	0	0	0.3374	0	0	0.0061	0.0281	0	0	0	0.0455	0	0	0	0	0	0	0	0	0	0.0637	0.0082	0	0	0	0.0092	0	0.006	0	0	0	0	0	0	0	0	0	0	0
d__Bacteria|p__Actinomycetota|c__Actinomycetes|o__Actinomycetales|f__Micrococcaceae|g__Rothia|s__Rothia mucilaginosa_B	0	0	0	0	0	0	0	0	0	0	0	0	0	0	0	0	0	0	0	0	0	0	0	0	0	0	0	0	0	0	0	0	0	0	0	0	0	0	0	0	0.0034	0	0	0	0	0	0	0	0
d__Bacteria|p__Actinomycetota|c__Actinomycetes|o__Actinomycetales|f__Micrococcaceae|g__Rothia|s__Rothia sp001808955	0.0362	0	0	0.0037	0	0	0	0	0	0	0	0.0795	0.0448	0	0	0	0.0524	0	0	0	0.0187	0.005	0.1116	0	1.055	0	0.6399	0.0185	0	0	0	0	0	0	0	0	0	0	0	0	0	0.0492	0	0	0.0051	0	0	0	0
d__Bacteria|p__Actinomycetota|c__Actinomycetes|o__Actinomycetales|f__Micrococcaceae|g__Rothia|s__Rothia sp902373285	0	0	0	0	0	0	0	0	0	0	0	0	0	0	0	0	0	0	0	0	0	0	0	0.0165	0	0	0	0	0.0032	0.0088	0	0	0	0.0816	0	0	0	0	0	0.0106	0	0	21.5899	0	0	0	0	0	0.0106
d__Bacteria|p__Actinomycetota|c__Actinomycetes|o__Mycobacteriales|f__Mycobacteriaceae|g__Corynebacterium|s__Corynebacterium accolens	0	0	0	0	0	0	0	0	0	0	0	0	0	0	0	0	0	0	0	0.0153	0	0	0	0	0	0	0	0	0	0	0	0	0	0	0	0	0	0	0	0	0	0	0	0.018	0	0	0.0071	0	0
d__Bacteria|p__Actinomycetota|c__Actinomycetes|o__Mycobacteriales|f__Mycobacteriaceae|g__Corynebacterium|s__Corynebacterium amycolatum	0	0	0	0	0	0	0	0	0	0	0	0	0	0	0	0	0	0	0	0	0	0.0153	0	0	0	0	0	0	0	0	0	0	0	0	0	0	0	0	0	0	0	0	0	0	0	0	0	0	0
d__Bacteria|p__Actinomycetota|c__Actinomycetes|o__Mycobacteriales|f__Mycobacteriaceae|g__Corynebacterium|s__Corynebacterium argentoratense	0	0.0099	0	0	0.0115	0.0141	0	0	0	0.0055	0	0	0	0	0	0	0	0	0	0	0	0.0125	0	0	0	0	0	0	0	0	0	0	0	0	0	0	0	0	0	0	0	0	0	0	0	0	0	0	0
d__Bacteria|p__Actinomycetota|c__Actinomycetes|o__Mycobacteriales|f__Mycobacteriaceae|g__Corynebacterium|s__Corynebacterium bovis	0	0	0.004	0	0	0	0	0	0	0	0	0	0	0	0	0	0	0	0	0	0	0	0	0	0	0	0	0	0	0	0	0	0	0	0	0	0	0	0	0	0	0	0	0	0	0.0186	0.0224	0	0
d__Bacteria|p__Actinomycetota|c__Actinomycetes|o__Mycobacteriales|f__Mycobacteriaceae|g__Corynebacterium|s__Corynebacterium durum	0	0.0018	0	0.0042	0	0.005	0	0.0044	0.0051	0	0	0.0098	0	0	0	0	0	0	0	0	0	0.0035	0	0	1.6047	0	0	0.0061	0	0	0	0	0	0	0	0	0	0	0	0	0.0026	0.0057	0	0	0	0	0	0	0
d__Bacteria|p__Actinomycetota|c__Actinomycetes|o__Mycobacteriales|f__Mycobacteriaceae|g__Corynebacterium|s__Corynebacterium marquesiae	0	0	0	0	0	0	0	0	0	0	0	0	0	0	0	0	0	0	0	0	0	0.035	0	0	0	0	0	0	0	0	0	0	0	0	0	0	0	0	0	0	0	0	0	0	0	0	0.0077	0	0
d__Bacteria|p__Actinomycetota|c__Actinomycetes|o__Mycobacteriales|f__Mycobacteriaceae|g__Corynebacterium|s__Corynebacterium matruchotii	0	0	0	0	0	0	0	0	0	0	0	0	0	0	0	0	0	0	0	0	0	0	0	0	0.2204	0	0	0	0	0	0	0	0	0	0	0	0	0	0	0	0	0	0	0	0	0	0	0	0
d__Bacteria|p__Actinomycetota|c__Actinomycetes|o__Mycobacteriales|f__Mycobacteriaceae|g__Corynebacterium|s__Corynebacterium otitidis	0	0	0	0	0	0	0	0	0	0	0	0	0	0	0	0	0	0	0	0	0	0	0	0	0	0	0	0	0	0	0	0	0	0	0	0	0	0	0	0	0	0	0	0	0	0.0398	0	0	0
d__Bacteria|p__Actinomycetota|c__Actinomycetes|o__Mycobacteriales|f__Mycobacteriaceae|g__Corynebacterium|s__Corynebacterium propinquum	0	0	0	0	0.0096	0	0	0	0	0	0	0	0	0	0	0	0	0	0	0	0	0	0	0	0	0	0	0	0	0	0	0	0	0	0	0	0	0	0	0	0	0	0	0	0	0	0	0	0
d__Bacteria|p__Actinomycetota|c__Actinomycetes|o__Mycobacteriales|f__Mycobacteriaceae|g__Corynebacterium|s__Corynebacterium pseudodiphtheriticum	0	0	0	0	0	0	0	0	0	0	0	0	0	0	0	0	0	0	0	0.0257	0	0	0	0.0196	0	0	0	0	0	0	0	0	0	0	0	0	0	0	0	0	0	0	0.1005	0	0	0	0	0	0
d__Bacteria|p__Actinomycetota|c__Actinomycetes|o__Mycobacteriales|f__Mycobacteriaceae|g__Corynebacterium|s__Corynebacterium pseudokroppenstedtii	0	0	0	0	0	0	0	0	0	0	0	0	0	0	0	0	0	0	0	0.0727	0	0	0	0	0	0	0	0	0	0	0	0	0	0	0	0	0	0	0	0	0	0	0.0297	0	0	0	0	0	0
d__Bacteria|p__Actinomycetota|c__Actinomycetes|o__Mycobacteriales|f__Mycobacteriaceae|g__Corynebacterium|s__Corynebacterium pyruviciproducens	0	0	0	0	0	0	0	0	0	0	0	0	0	0	0	0	0	0	0	0	0	0.0117	0	0	0	0	0	0	0	0	0	0	0	0	0	0	0	0	0	0	0	0	0	0	0	0	0	0	0
d__Bacteria|p__Actinomycetota|c__Actinomycetes|o__Mycobacteriales|f__Mycobacteriaceae|g__Corynebacterium|s__Corynebacterium simulans	0	0	0	0	0	0	0	0	0	0	0	0	0	0	0	0	0	0	0	0	0	0	0	0	0	0	0	0	0	0	0	0	0	0	0	0	0	0	0	0	0	0	0	0	0	0	0	0	0
d__Bacteria|p__Actinomycetota|c__Actinomycetes|o__Mycobacteriales|f__Mycobacteriaceae|g__Corynebacterium|s__Corynebacterium sp900539985	0	0	0	0	0	0	0	0	0	0	0	0	0	0	0	0	0	0	0	0	0	0.0381	0	0	0	0	0	0	0	0	0	0	0	0	0	0	0	0	0	0	0	0	0	0	0	0	0	0	0
d__Bacteria|p__Actinomycetota|c__Actinomycetes|o__Mycobacteriales|f__Mycobacteriaceae|g__Corynebacterium|s__Corynebacterium sp902373425	0	0	0	0	0	0	0	0	0	0	0	0	0	0	0	0	0	0	0	0	0	0	0	0	0	0	0	0	0	0	0	0	0	0	0	0	0	0	0	0	0	0	0	0	0	0	0.0029	0	0
d__Bacteria|p__Actinomycetota|c__Actinomycetes|o__Mycobacteriales|f__Mycobacteriaceae|g__Corynebacterium|s__Corynebacterium sp943913645	0	0	0	0	0	0	0	0	0	0	0	0	0	0	0	0	0	0	0	0	0	0.0042	0	0	0	0	0	0	0	0	0	0	0	0	0	0	0	0	0	0	0	0	0	0	0	0	0	0	0
d__Bacteria|p__Actinomycetota|c__Actinomycetes|o__Mycobacteriales|f__Mycobacteriaceae|g__Corynebacterium|s__Corynebacterium tuberculostearicum	0	0	0	0	0	0	0	0	0	0	0	0	0	0	0	0	0.0059	0	0	0	0	0	0.0069	0	0	0	0	0	0	0	0	0	0	0	0	0	0	0	0	0	0	0	0	0	0	0	0	0	0
d__Bacteria|p__Actinomycetota|c__Actinomycetes|o__Mycobacteriales|f__Mycobacteriaceae|g__Corynebacterium|s__Corynebacterium tuberculostearicum_C	0	0	0	0	0	0	0	0	0	0	0	0	0	0	0	0	0	0	0	0	0	0	0	0	0	0	0	0	0	0	0	0	0	0	0	0	0.0031	0	0	0	0	0	0	0	0	0	0	0	0
d__Bacteria|p__Actinomycetota|c__Actinomycetes|o__Mycobacteriales|f__Mycobacteriaceae|g__Corynebacterium|s__Corynebacterium uberis	0	0	0	0	0	0	0	0	0	0	0	0	0	0	0	0	0	0	0	0	0	0	0.0043	0	0	0	0	0	0	0	0	0	0	0	0	0	0	0	0	0	0	0	0	0	0	0	0	0	0
d__Bacteria|p__Actinomycetota|c__Actinomycetes|o__Mycobacteriales|f__Mycobacteriaceae|g__Lawsonella|s__Lawsonella clevelandensis	0	0	0	0	0	0	0	0	0	0	0	0	0	0	0.0121	0	0	0.0034	0	0	0	0	0	0	0	0	0	0	0	0	0	0	0	0	0	0	0	0	0	0	0	0	0	0	0	0	0	0	0
d__Bacteria|p__Actinomycetota|c__Actinomycetes|o__Mycobacteriales|f__Mycobacteriaceae|g__Lawsonella|s__Lawsonella sp018376445	0	0	0	0	0	0	0	0	0	0	0	0.0084	0	0	0	0	0	0	0	0	0	0.0018	0.0144	0	0	0	0	0	0	0	0	0	0	0	0	0	0	0	0	0	0	0	0	0	0	0	0	0	0
d__Bacteria|p__Actinomycetota|c__Actinomycetes|o__Propionibacteriales|f__Propionibacteriaceae|g__Acidipropionibacterium|s__Acidipropionibacterium acidipropionici	0	0	0	0	0	0	0	0	0	0	0	0	0	0	0	0	0	0	0	0	0	0	0	0	0	0	0	0	0	0	0	0	0	0	0	0	0	0	0	0	0	0	0	0	0	8.3442	0	0	0
d__Bacteria|p__Actinomycetota|c__Actinomycetes|o__Propionibacteriales|f__Propionibacteriaceae|g__Arachnia|s__Arachnia propionica	0	0	0	0	0	0	0	0	0	0	0	0	0	0	0	0	0	0	0	0	0	0	0	0	0.0609	0	0	0	0	0	0	0	0	0	0	0	0	0	0	0	0	0	0	0	0	0	0	0	0
d__Bacteria|p__Actinomycetota|c__Actinomycetes|o__Propionibacteriales|f__Propionibacteriaceae|g__Arachnia|s__Arachnia rubra	0	0	0	0.0026	0	0	0	0	0	0	0	0	0	0	0	0	0	0.0014	0	0	0	0	0	0	0	0	0	0	0	0	0	0	0	0	0	0	0	0	0	0	0	0.003	0	0	0	0	0	0	0
d__Bacteria|p__Actinomycetota|c__Actinomycetes|o__Propionibacteriales|f__Propionibacteriaceae|g__Arachnia|s__Arachnia sp013333945	0	0	0	0	0	0	0	0	0	0	0	0	0	0	0	0	0	0	0	0	0	0	0	0	0.0705	0	0	0	0	0	0	0	0	0	0	0	0	0	0	0	0	0	0	0	0	0	0	0	0
d__Bacteria|p__Actinomycetota|c__Actinomycetes|o__Propionibacteriales|f__Propionibacteriaceae|g__Arachnia|s__Arachnia sp905372155	0	0	0	0	0	0	0	0	0.0027	0	0	0	0	0	0	0	0	0	0	0	0.0087	0	0	0	0	0	0	0	0	0	0	0	0	0	0	0	0	0	0	0	0	0	0	0	0	0	0	0	0
d__Bacteria|p__Actinomycetota|c__Actinomycetes|o__Propionibacteriales|f__Propionibacteriaceae|g__Cutibacterium|s__Cutibacterium acnes	0	0	0	0	0	0	0	0	0	0	0	0	0	0	0	0	0	0	0	0	0	0	0	0	0	0	0	0	0	0	0	0	0	0	0	0	0	0	0	0	0	0	0.0063	0	0	0	0	0	0
d__Bacteria|p__Actinomycetota|c__Actinomycetes|o__Propionibacteriales|f__Propionibacteriaceae|g__Cutibacterium|s__Cutibacterium avidum	0	0	0	0	0	0	0	0	0	0	0	0	0	0	0.1629	0	0	0	0	1.3967	0	0	0.252	0	0	0	0.1627	0	0	0	0	0	0	0	0	0	0	0	0	0	0	0	0	0.0857	0	0.5518	0	0	0
d__Bacteria|p__Actinomycetota|c__Actinomycetes|o__Propionibacteriales|f__Propionibacteriaceae|g__Propionibacterium|s__Propionibacterium acidifaciens	0	0	0	0	0	0.0053	0	0	0	0	0	0	0	0	0	0	0	0	0	0	0.0038	0	0	0	0.4435	0	0	0	0	0	0	0	0	0	0	0	0	0	0	0	0	0	0	0	0	0	0	0	0
d__Bacteria|p__Actinomycetota|c__Actinomycetes|o__Propionibacteriales|f__Propionibacteriaceae|g__Propionimicrobium|s__Propionimicrobium lymphophilum	0	0	0	0	0	0	0	0	0	0.0607	0	0	0	0	0	0	0	0	0	0	0	0	0.0037	0	0	0	0	0	0	0	0	0	0	0	0	0	0	0	0	0	0	0	0	0	0	0	0	0	0
d__Bacteria|p__Actinomycetota|c__Coriobacteriia|o__Coriobacteriales|f__Atopobiaceae|g__Coprovicinus|s__Coprovicinus avistercoris	0	0	0	0	0	0	0.0153	0	0	0	0	0	0	0	0	0	0	0	0	0	0	0	0	0	0	0	0	0	0	0	0	0	0	0	0	0	0	0	0	0	0	0	0	0	0	0	0	0	0
d__Bacteria|p__Actinomycetota|c__Coriobacteriia|o__Coriobacteriales|f__Atopobiaceae|g__Lancefieldella|s__Lancefieldella parvula	0	0	0	0	0	0	0	0	0	0	0	0	0	0	0	0	0	0	0	0	0	0	0	0	0.168	0	0	0	0	0	0	0	0	0	0	0	0	0	0	0	0	0	0	0	0	0	0	0	0
d__Bacteria|p__Actinomycetota|c__Coriobacteriia|o__Coriobacteriales|f__Atopobiaceae|g__Lancefieldella|s__Lancefieldella rimae	0	0	0	0	0	0	0	0	0	0	0	0	0	0	0	0	0	0	0	0	0	0	0	0	0.0685	0	0	0	0	0	0	0	0	0	0	0	0	0	0	0	0	0	0	0	0	0	0	0	0
d__Bacteria|p__Actinomycetota|c__Coriobacteriia|o__Coriobacteriales|f__Atopobiaceae|g__Lancefieldella|s__Lancefieldella sp015258485	0	0	0	0	0	0	0	0	0	0	0	0	0	0	0	0	0	0	0	0	0	0	0	0	0.064	0	0	0	0	0	0	0	0	0	0	0	0	0	0	0	0	0	0	0	0	0	0	0	0
d__Bacteria|p__Actinomycetota|c__Coriobacteriia|o__Coriobacteriales|f__Atopobiaceae|g__Lancefieldella|s__Lancefieldella sp015258715	0	0	0	0	0	0	0	0	0	0	0	0	0	0	0	0.0035	0	0	0	0	0	0	0	0	0	0	0	0	0	0	0	0	0	0	0	0	0	0	0	0	0	0	0	0	0	0	0	0	0
d__Bacteria|p__Actinomycetota|c__Coriobacteriia|o__Coriobacteriales|f__Atopobiaceae|g__Lancefieldella|s__Lancefieldella sp015258785	0	0	0	0	0	0	0	0	0	0	0	0	0	0	0	0	0	0	0	0	0	0	0	0	0	0	0	0	0	0	0	0	0	0	0	0	0	0	0	0	0	0	0	0	0	0	0	0	0
d__Bacteria|p__Actinomycetota|c__Coriobacteriia|o__Coriobacteriales|f__Atopobiaceae|g__Lancefieldella|s__Lancefieldella sp015259035	0	0	0	0	0	0	0	0	0	0	0	0	0	0	0	0	0	0	0	0	0	0	0	0	0	0	0	0.0039	0	0	0	0	0	0	0	0	0	0	0	0	0	0	0	0	0	0	0	0	0
d__Bacteria|p__Actinomycetota|c__Coriobacteriia|o__Coriobacteriales|f__Atopobiaceae|g__Lancefieldella|s__Lancefieldella sp015259045	0	0	0	0	0	0	0	0	0	0	0	0	0	0	0	0	0	0	0	0	0	0	0	0	0	0	0	0	0	0	0	0	0	0	0	0	0	0	0	0	0	0	0.0395	0	0	0	0	0	0
d__Bacteria|p__Actinomycetota|c__Coriobacteriia|o__Coriobacteriales|f__Atopobiaceae|g__Lancefieldella|s__Lancefieldella sp015259105	0	0	0	0	0	0	0	0	0	0	0	0	0	0	0	0	0	0	0	0	0	0	0	0	0	0	0	0	0	0	0	0	0	0	0	0	0	0	0	0	0	0	0	0	0	0	0	0	0
d__Bacteria|p__Actinomycetota|c__Coriobacteriia|o__Coriobacteriales|f__Atopobiaceae|g__Lancefieldella|s__Lancefieldella sp018376005	0	0	0	0	0	0	0	0	0	0	0	0	0	0	0	0	0	0	0	0	0	0	0	0	0	0	0.0101	0	0	0	0	0.0433	0	0	0	0	0	0	0	0	0	0	0	0	0	0	0	0	0
d__Bacteria|p__Actinomycetota|c__Coriobacteriia|o__Coriobacteriales|f__Atopobiaceae|g__Lancefieldella|s__Lancefieldella sp900555335	0	0	0	0	0	0	0	0	0.0153	0	0	0	0	0	0	0	0	0	0	0	0	0	0	0	0	0	0	0	0	0	0	0	0	0	0	0	0	0	0	0	0	0	0	0	0	0	0	0	0
d__Bacteria|p__Actinomycetota|c__Coriobacteriia|o__Coriobacteriales|f__Atopobiaceae|g__Lancefieldella|s__Lancefieldella sp916720015	0	0	0	0	0	0	0	0	0	0	0.0111	0	0	0	0	0	0	0	0	0	0	0	0	0	0	0	0	0	0	0	0	0	0	0	0	0	0	0	0	0	0	0	0	0	0	0	0	0	0
d__Bacteria|p__Actinomycetota|c__Coriobacteriia|o__Coriobacteriales|f__Atopobiaceae|g__Olsenella_F|s__Olsenella_F sp001189515	0	0	0	0	0	0	0	0	0	0	0	0	0	0	0	0	0	0	0	0	0	0.0022	0	0	0.1411	0	0	0	0	0	0	0	0	0	0	0	0	0	0	0	0	0	0	0	0	0	0	0	0
d__Bacteria|p__Actinomycetota|c__Coriobacteriia|o__Coriobacteriales|f__Atopobiaceae|g__Olsenella|s__Olsenella uli	0	0	0	0	0	0	0	0	0	0	0	0	0.008	0	0	0	0	0.005	0	0	0	0	0	0	0	0	0	0	0	0	0	0	0	0	0	0	0	0	0	0	0	0	0	0	0	0	0	0	0
d__Bacteria|p__Actinomycetota|c__Coriobacteriia|o__Coriobacteriales|f__Atopobiaceae|g__Paratractidigestivibacter|s__Paratractidigestivibacter faecalis	0.8592	0	0.6586	0	0	0	0	0	0	0	0	0	0	0	0	0	0	0	0	0	0	0	0	0	0	0	0	0.9343	0	0	0	0	0	0	0	0	0	0	0	0	0	0	0	0	0	0	0	0	0
d__Bacteria|p__Actinomycetota|c__Coriobacteriia|o__Coriobacteriales|f__Atopobiaceae|g__Thermophilibacter|s__Thermophilibacter provencensis	0	0	0	0	0	0	0	0	0	0	0	0	0	0.1803	0	0	0	0	0	0	0	0	0	0	0	0	0	0	0	0	0	0	0	0	0	0	0	0	0	0	0	0	0	0	0	0	0	0	0
d__Bacteria|p__Actinomycetota|c__Coriobacteriia|o__Coriobacteriales|f__Atopobiaceae|g__Tractidigestivibacter|s__Tractidigestivibacter montrealensis	0	0	0	0	0	0	0	0	0.0304	0	0	0	0	0	0	0	0	0	0	0	0	0	0	0	0	0	0	0	0	0	0	0	0	0	0	0	0	0	0	0	0	0	0	0	0	0	0	0	0
d__Bacteria|p__Actinomycetota|c__Coriobacteriia|o__Coriobacteriales|f__Atopobiaceae|g__Tractidigestivibacter|s__Tractidigestivibacter sp000752675	0	0	0	0.8076	0	0	0	0	0	0	0	0	0	0.097	0	0	0	0	0	0	0	0	0	0	0	0	0	0	0	0	0	0	0	0	0	0.0412	0	0	0	0	0	0	0	0	0	0	0	0	0
d__Bacteria|p__Actinomycetota|c__Coriobacteriia|o__Coriobacteriales|f__Coriobacteriaceae|g__Collinsella|s__Collinsella aerofaciens_AG	0	0	0	0	0	0	0	0	0	0	0	0	2.8031	0	0	0	0	0	0	0	0	0	0	0	0	0	0	0	0	0	0	0	0	0	0	0	0	0	0	0	0	0	0	0	0	0	0	0	0
d__Bacteria|p__Actinomycetota|c__Coriobacteriia|o__Coriobacteriales|f__Coriobacteriaceae|g__Collinsella|s__Collinsella aerofaciens_G	0	0	0	0	0	15.6674	0	0	0	0	0	0	3.248	0	0	0	0	0	0	0	0	0	0	0	0	0	0	0	0	0	0	0	0	0	0	0	0	0	0	0	0	0	0	0	0	0	0	0	0
d__Bacteria|p__Actinomycetota|c__Coriobacteriia|o__Coriobacteriales|f__Coriobacteriaceae|g__Collinsella|s__Collinsella aerofaciens_H	0	0	0	0	0	0	0	0	0	0	0	0	0	0	0	0	0	0.2035	0	0	0	0	0	0	0	0	0	0	0	0	0	0	0	0	0	0	0	0	0	0	0	0	0	0	0	0	0	0	0
d__Bacteria|p__Actinomycetota|c__Coriobacteriia|o__Coriobacteriales|f__Coriobacteriaceae|g__Collinsella|s__Collinsella aerofaciens_J	0	0	0	0	0	0	0	0	0	0	0	0	0	0	0	0	0	0	0	0	0	0	0	0	0	0	0	0	0	0	0	0	0	0	0	0	0	0	0	0	0	0	0	0	1.3093	0	6.0246	0	0
d__Bacteria|p__Actinomycetota|c__Coriobacteriia|o__Coriobacteriales|f__Coriobacteriaceae|g__Collinsella|s__Collinsella aerofaciens_P	0	0	0	0	0	0	0	0	0	0	0	0	0	0	0	0	0	0	0	0	0	0	0	0	0	0	0	0	0	0	0	0	0	0	0	0	0	3.8149	0	0	0	0	0	0	0	0	0	0	0
d__Bacteria|p__Actinomycetota|c__Coriobacteriia|o__Coriobacteriales|f__Coriobacteriaceae|g__Collinsella|s__Collinsella bouchesdurhonensis	0	0	0	0	0	0	0	0	0	0	0	0	0	0	0	0	0	0	0	0	0	0	0	0	0	0	0	0.7675	0	0	0	0	0	0	0	0	0	0	0	0	0	0	0	0	0	0	0	0	0
d__Bacteria|p__Actinomycetota|c__Coriobacteriia|o__Coriobacteriales|f__Coriobacteriaceae|g__Collinsella|s__Collinsella sp000434535	0	0	0	0	0	0	0	0	1.5279	0	0	0	0	0	0	0	0	0	0	0	0	0	0	0	0	0	0	0	0	0	0	0	0	0	0	0	0	0	0	0	0	0	0	0	0	0	0	0	0
d__Bacteria|p__Actinomycetota|c__Coriobacteriia|o__Coriobacteriales|f__Coriobacteriaceae|g__Collinsella|s__Collinsella sp003458415	0	0	0	0	0	0	0	0	0	0	0	0	0	1.6499	0	0	0	0	0	0	0	0	0	0	0	0	0	0	0	0	0	0	0	0	0	0	0	0	0	0	0	0	0	0	0	0	0	0	0
d__Bacteria|p__Actinomycetota|c__Coriobacteriia|o__Coriobacteriales|f__Coriobacteriaceae|g__Collinsella|s__Collinsella sp019424905	0	0	0	0	0	0	0	0	0	0	0	0	0	0	0	0	0	0	0	0	0	0	0	0	0	0	0	0	0	0	0	0	0	0	0	0	0	0	0	0	0	0	0	11.3115	0	0	0	0	0
d__Bacteria|p__Actinomycetota|c__Coriobacteriia|o__Coriobacteriales|f__Coriobacteriaceae|g__Collinsella|s__Collinsella sp900541285	0	0	0	0	0	0	0	0	0	0	0	0	0	0	0	0	0	0	0	0	0	0	0	0	0	0	0	0	0	0	0	0	0	0	0	2.9862	0	0	0	0	0	0	0	0	0	0	0	0	0
d__Bacteria|p__Actinomycetota|c__Coriobacteriia|o__Coriobacteriales|f__Coriobacteriaceae|g__Collinsella|s__Collinsella sp900542165	0	0	0	0	0	0	0	0	0	0	0	0	0	0	0	0	0	0	0	0	0	0	0	0	0	0	0	0	10.0273	0	0	0	0	0	0	0	0	0	0	0	0	0	0	0	0	0	0	0	0
d__Bacteria|p__Actinomycetota|c__Coriobacteriia|o__Coriobacteriales|f__Coriobacteriaceae|g__Collinsella|s__Collinsella sp900543275	2.2991	0	0	0	0	0	0	0	0	0	0	0	0	0	0	0	0	0	0	0	0	0	0	0	0	0	0	0	0	0	0	0	0	0	0	0	0	0	0	0	0	0	0	0	0	0	0	0	0
d__Bacteria|p__Actinomycetota|c__Coriobacteriia|o__Coriobacteriales|f__Coriobacteriaceae|g__Collinsella|s__Collinsella sp900543615	0	0	0	0	0	0	0	3.5161	0	0	0	0	0	0	0	0	0	0	0	0	0	0	0	0	0	0	0	0	0	0	0	0	0	0	0	0	0	0	0	0	0	0	0	0	0	0	0	0	0
d__Bacteria|p__Actinomycetota|c__Coriobacteriia|o__Coriobacteriales|f__Coriobacteriaceae|g__Collinsella|s__Collinsella sp900543845	0	0	0	0	0	0	0	0	0	0	0	0	0	0	0	0	0	0	0	0	0	0	0	0	0	0	0	0	0	0	0	0	2.4013	0	0	0	0	0	0	0	0	0	0	0	0	0	0	0	0
d__Bacteria|p__Actinomycetota|c__Coriobacteriia|o__Coriobacteriales|f__Coriobacteriaceae|g__Collinsella|s__Collinsella sp900544725	0	0	0	0	0	0	0	0	0	0	0	0	0	0	0	0	0	0	0	0	0	0	0	0	0	0	0	0	0	0	0	0	0	0	0	0	0	0	0	0	0	0	0	0	0	0	0	0	0
d__Bacteria|p__Actinomycetota|c__Coriobacteriia|o__Coriobacteriales|f__Coriobacteriaceae|g__Collinsella|s__Collinsella sp900545505	0	0	0	0	0	0	0	0	0	0	0	0	0	0	0	0	0	0	0	0	0	0	0	0	0	0	0	0	0	0	0	0	0	0	0	0	0	4.4726	0	0	0	0	0	0	0	0	0	0	0
d__Bacteria|p__Actinomycetota|c__Coriobacteriia|o__Coriobacteriales|f__Coriobacteriaceae|g__Collinsella|s__Collinsella sp900547855	0	0	0	0	0	0	0	0	0	0	0	6.4537	0	0	0	0	0	5.4979	2.143	0	0	0	0	0	0	0	0	0	15.4527	0	0	0	0	0	0	2.605	0	0	0	0	0	0	0	0	0	0	0	0	0
d__Bacteria|p__Actinomycetota|c__Coriobacteriia|o__Coriobacteriales|f__Coriobacteriaceae|g__Collinsella|s__Collinsella sp900549025	0	0	0	0	0	0	0	0	0	0	0	0	0	0	0	0	0	0	0	0	0.8282	0	0	0	0	0	0	0	0	0	0	0	0	0	0	0	0	0	0	0	0	0	0	0	0	0	0	0	0
d__Bacteria|p__Actinomycetota|c__Coriobacteriia|o__Coriobacteriales|f__Coriobacteriaceae|g__Collinsella|s__Collinsella sp900549065	0	0	0	0	0	0	0	0	0	0	0	0	0	0	0	0	0	0	0	0	0	0	0	0	0	0	0	0	0	0	0	0	0	0	0	0	0	0	0	0	0	4.5824	0	0	0	0	0	0	0
d__Bacteria|p__Actinomycetota|c__Coriobacteriia|o__Coriobacteriales|f__Coriobacteriaceae|g__Collinsella|s__Collinsella sp900549085	0	0	0	0	0	0	0	0	0	0	0	0	0	0	0	0	0	0	0	0	0	0	0	0	0	0	0	0	0	0	0	0	2.0915	0	0	0	0	0	0	0	0	0	0	0	0	0	0	0	0
d__Bacteria|p__Actinomycetota|c__Coriobacteriia|o__Coriobacteriales|f__Coriobacteriaceae|g__Collinsella|s__Collinsella sp900549245	0	0	0	0	0	0	0	0	0	0	0	0	0	2.9942	0	0	0	0	0	0	0	0	0	0	0	0	0	0	0	0	0	0	0	0	29.6774	0	0	0	0	0	0	0	0	0	0	39.9787	0	0	0
d__Bacteria|p__Actinomycetota|c__Coriobacteriia|o__Coriobacteriales|f__Coriobacteriaceae|g__Collinsella|s__Collinsella sp900549335	0	3.7834	0	0	0	0	0	0	0	0	0	0	0	0	0	0	0	0	0	0	0	0	0	0	0	0	0	0	0	0	0	0	0	0	0	0	0	0	0	0	0	0	0	0	0	0	0	0	0
d__Bacteria|p__Actinomycetota|c__Coriobacteriia|o__Coriobacteriales|f__Coriobacteriaceae|g__Collinsella|s__Collinsella sp900550205	0	0	0	0	0	0	0	0	0	0	0	0	0	0	0	0	0	0	0	0	0	0	0	0	0	0	0	0	0	0	0	0	0	0	0	0	0	1.9732	0	0	0	1.6206	0	0	0	0	0	0	0
d__Bacteria|p__Actinomycetota|c__Coriobacteriia|o__Coriobacteriales|f__Coriobacteriaceae|g__Collinsella|s__Collinsella sp900551185	0	0	0	0	0	0	0	0	0	0	0	6.6664	0	0	0	0	0	0	0	0	0	0	0	0	0	0	0	0	0	0	0	0	0	0	0	0	0	0	0	0	0	4.1913	0	0	0	0	0	0	0
d__Bacteria|p__Actinomycetota|c__Coriobacteriia|o__Coriobacteriales|f__Coriobacteriaceae|g__Collinsella|s__Collinsella sp900551625	0	0	0	0	0	0	0	0	0	0	0	0	0	0	0	0	0	0	0	0	0	0	0	0	0	0	0	0	0	0	0	0	3.3308	0	0	0	0	0	0	0	0	0	0	0	0	0	0	0	0
d__Bacteria|p__Actinomycetota|c__Coriobacteriia|o__Coriobacteriales|f__Coriobacteriaceae|g__Collinsella|s__Collinsella sp900551635	0	0	0	17.6225	0	0	0	0	0	0	0	0	0	0	0	0	0	0	0	0	0	0	0	0	0	0	0	0	0	0	0	0	0	0	0	0	0	0	0	0	0	0	0	0	0	0	0	0	0
d__Bacteria|p__Actinomycetota|c__Coriobacteriia|o__Coriobacteriales|f__Coriobacteriaceae|g__Collinsella|s__Collinsella sp900552345	0	0	0	0	0	0	0	0	0	0	0	0	0	0	0	0	0	0	0	0	1.0607	0	0	0	0	0	0	0	0	0	0	0	2.8661	0	0	0	0	0	0	0	0	0	0	0	0	0	0	0	0
d__Bacteria|p__Actinomycetota|c__Coriobacteriia|o__Coriobacteriales|f__Coriobacteriaceae|g__Collinsella|s__Collinsella sp900554455	0	0	0	0	0	0	0	0	0	0	0	0	0	0	0	0	0	0	0	0	0	0	0	0	0	0	0	0	0	0	0	0	0	0	0	0	0	0	0	0	0.0127	0	0	0	0	0	0	0	0
d__Bacteria|p__Actinomycetota|c__Coriobacteriia|o__Coriobacteriales|f__Coriobacteriaceae|g__Collinsella|s__Collinsella sp900554905	0	0	0	0	0	0	0	2.891	0	0	0	8.9359	0	0	0	0	0	0	0	0	0.9792	2.7503	0	0	0	0	0	3.0572	0	0	0	0	0	0	0	0	0	0	0	0	0	0	0	0	0	0	0	0	0
d__Bacteria|p__Actinomycetota|c__Coriobacteriia|o__Coriobacteriales|f__Coriobacteriaceae|g__Collinsella|s__Collinsella sp900555355	0	0	0	0	0	0	0	0	0	0	0	0	0	0	0	0	0	0	0	0	0.879	0	0	0	0	0	0	0	0	0	0	0	0	0	0	0	0	0	0	0	0	0	0	0	0	0	0	0	0
d__Bacteria|p__Actinomycetota|c__Coriobacteriia|o__Coriobacteriales|f__Coriobacteriaceae|g__Collinsella|s__Collinsella sp900752215	0	0	0	0	0	0	0	0	0	0	0	0	0	0	0	0	0	0	0	0	0	0	0	0	0	0	0	0	0	0	0	0	0	0	0	0	0	0	0	0	0	0	0	0	0	0	0	0	0
d__Bacteria|p__Actinomycetota|c__Coriobacteriia|o__Coriobacteriales|f__Coriobacteriaceae|g__Collinsella|s__Collinsella sp900758475	0	0	0	0	0	0	0	0	0	0	0	0	0	0	0	0	0	0	0	0	0	0	0	0	0	0	0	0	0	0	0	0	0	0	0	0	0	0	0	0	0	0	0	0	0	0	0	0	0
d__Bacteria|p__Actinomycetota|c__Coriobacteriia|o__Coriobacteriales|f__Coriobacteriaceae|g__Collinsella|s__Collinsella sp900758845	0	0	0	0	0	0	0	0	0	0	0	0	0	0	0	0	0	0	0	0	0	5.6937	0	0	0	0	0	2.6403	0	0	0	0	0	0	0	0	0	0	0	0	0	0	0	0	0	0	0	0	0
d__Bacteria|p__Actinomycetota|c__Coriobacteriia|o__Coriobacteriales|f__Coriobacteriaceae|g__Collinsella|s__Collinsella sp900759565	0	0	0	0	0	0	0	0	0	0	0	0	0	0	0	0	0	0	0	0	0	2.8951	0	0	0	0	0	0	0	0	0	0	0	0	0	0	0	0	0	0	0	0	0	0	0	0	0	0	0
d__Bacteria|p__Actinomycetota|c__Coriobacteriia|o__Coriobacteriales|f__Coriobacteriaceae|g__Collinsella|s__Collinsella sp900768435	0	0	10.7179	0	0	0	0	0	0	0	0	0	0	0	0	0	0	0	0	0	0	0	0	0	0	0	0	0	0	0	0	0	0	0	0	0	0	0	0	0	0	0	0	0	0	0	0	0	0
d__Bacteria|p__Actinomycetota|c__Coriobacteriia|o__Coriobacteriales|f__Coriobacteriaceae|g__Collinsella|s__Collinsella sp902362275	0	0	0	0	0	0	0.1755	0	0	0	0	0	0	0	0	0	0	0	0	0	0	0	0	0	0	0	0	0	0	0	0	0	0	0	0	0	0	0	0	0	0	0	0	0	0	0	0	0	0
d__Bacteria|p__Actinomycetota|c__Coriobacteriia|o__Coriobacteriales|f__Coriobacteriaceae|g__Collinsella|s__Collinsella sp902363125	0	0	0	0	0	0	0	0	0	0	0	0	0	0	0	0	9.2514	0	0	0	0	0	0	0	0	0	0	0	0	0	0	0	0	0	0	0	0	0	0	0	0	0	0	0	0	0	0	0	0
d__Bacteria|p__Actinomycetota|c__Coriobacteriia|o__Coriobacteriales|f__Coriobacteriaceae|g__Collinsella|s__Collinsella sp905204635	0	0	0	0	0	0	0	0	0	0	0	0	0	0	0	0	0	0	0	0	0	0	0	0	0	0	0	0	0	0	0	0	0	0	0	0	0	0	0	0	0	0	0	0	1.3911	0	6.591	0	0
d__Bacteria|p__Actinomycetota|c__Coriobacteriia|o__Coriobacteriales|f__Coriobacteriaceae|g__Collinsella|s__Collinsella sp905207425	0	0	0	0	0	0	0	0	0	0	0	0	0	0	0	0	0	0	3.6003	0	0	0	0	0	0	0.2344	0	0	0	0	0	0	0	0	0	0	0	0	0	0	0	0	0	0	0	0	0	0	0
d__Bacteria|p__Actinomycetota|c__Coriobacteriia|o__Coriobacteriales|f__Coriobacteriaceae|g__Collinsella|s__Collinsella sp905209455	0	0	0	0	0	0	0	0	0	0	0	0	0	0	0	0	0	0	0	0	0	0	0	0	0	0	0	0	0	0	0	0	0	0	0	0	0	0	0	0	0	0	0	7.2643	0	0	0	0	0
d__Bacteria|p__Actinomycetota|c__Coriobacteriia|o__Coriobacteriales|f__Coriobacteriaceae|g__Collinsella|s__Collinsella sp905211615	0	0	0	0	0	0	0	0	1.2732	0	0	0	0	0	0	0	0	0	0	0	0	0	0	0	0	0	0	0	0	0	0	0	0	0	0	0	0	0	0	0	0	0	0	0	0	0	0	0	0
d__Bacteria|p__Actinomycetota|c__Coriobacteriia|o__Coriobacteriales|f__Coriobacteriaceae|g__Collinsella|s__Collinsella sp905216045	0	0	0	0	0	0	0	0	0	0	0	0	2.7586	0	0	0	0	0	0	0	0	0	0	0	0	0	0	0	0	0	0	0	0	0	0	0	0	0	0	0	0	0	0	0	0	0	0	0	0
d__Bacteria|p__Actinomycetota|c__Coriobacteriia|o__Coriobacteriales|f__Coriobacteriaceae|g__Collinsella|s__Collinsella sp934876235	2.3292	0	0	0	0	0	0	0	0	0	0	0	0	0	0	0	0	0	0	0	0	0	0	0	0	0	0	0	0	0	0	0	0	0	0	0	0	0	0	0	0	0	0	0	0	0	0	0	0
d__Bacteria|p__Actinomycetota|c__Coriobacteriia|o__Coriobacteriales|f__Coriobacteriaceae|g__Collinsella|s__Collinsella stercoripullorum	0	0.0262	0	0	0	0	0	0	0	0	0	0	0	0	0	0	0	0	0	0	0	0	0	0	0	0	0	0	0	0	0	0	0	0	0	0	0	0	0	0	0	0	0	0	0	0	0	0	0
d__Bacteria|p__Actinomycetota|c__Coriobacteriia|o__Coriobacteriales|f__Coriobacteriaceae|g__Enorma|s__Enorma massiliensis	0	0	0	0	0	0	0	0	0	0	0	0	0	0	0	0	0	0	0.0092	0	0	0.0323	0	0	0	0	0	0	0	0	0	0	0	0	0	0	0	0	0	0	2.668	0	0	0	0	0	0	0	0
d__Bacteria|p__Actinomycetota|c__Coriobacteriia|o__Coriobacteriales|f__Coriobacteriaceae|g__Enorma|s__Enorma sp000333815	0	0.0946	0	0.079	0	0	0.0576	0	0	0	0	0	0.0094	0	0	0	0	0	0	0	0.5233	0	0	0	0	0	0	0	0	0	0	0	0	0	0	0	0	0	0	0	0	0	0	0	0	0	0	0	0
d__Bacteria|p__Actinomycetota|c__Coriobacteriia|o__Coriobacteriales|f__Eggerthellaceae|g__Adlercreutzia|s__Adlercreutzia equolifaciens	0	0.0852	0	0	0	0	0	0	0	0	0	0	0.1772	0.2246	0	0	0	0.2187	0	0	0	0	0	0	0	0	0	0.0301	0	0	0	0	0	0	0	0	0	0	0	0	1.2959	0.3435	0	0	0	0	0	0	0
d__Bacteria|p__Actinomycetota|c__Coriobacteriia|o__Coriobacteriales|f__Eggerthellaceae|g__Adlercreutzia|s__Adlercreutzia mucosicola	0.0063	0	0	0	0	0.029	0	0	0	0	0	0	0	0	0	0	0	0	0	0	0	0	0	0	0	0	0	0.0133	0	0	0	0	0	0	0	0	0	0	0	0	0	0	0	0	0	0	0	0	0
d__Bacteria|p__Actinomycetota|c__Coriobacteriia|o__Coriobacteriales|f__Eggerthellaceae|g__Adlercreutzia|s__Adlercreutzia muris	0	0	0	0	0	0	0.01	0	0	0	0	0	0	0	0	0	0	0	0	0	0	0	0	0	0	0	0	0	0	0	0	0	0	0	0	0	0	0	0	0	0	0	0	0	0	0	0	0	0
d__Bacteria|p__Actinomycetota|c__Coriobacteriia|o__Coriobacteriales|f__Eggerthellaceae|g__Adlercreutzia|s__Adlercreutzia rubneri	0	0.0685	0	0.2742	0	0.4687	0.4031	0.1478	0.2961	0	0	0.0818	0.2062	0.2977	0	0	1.134	0.3394	0.332	0	0.9191	0.2312	0	0	0	0	0	0.0399	0	0	0	0	1.2394	0	0	0.2397	0	0.064	0	0	0	0	0	0	0.0956	0	0	0	0
d__Bacteria|p__Actinomycetota|c__Coriobacteriia|o__Coriobacteriales|f__Eggerthellaceae|g__Anaerotardibacter|s__Anaerotardibacter sp000434775	0	0	0	0	0	0.012	0	0	0	0	0	0	0.049	0	0	0	0	0	0	0	0	0	0	0	0	0	0	0.0562	0	0	0	0	0.741	0	0	0	0	0.0375	0	0	0	0	0	0	0	0	0	0	0
d__Bacteria|p__Actinomycetota|c__Coriobacteriia|o__Coriobacteriales|f__Eggerthellaceae|g__Anaerotardibacter|s__Anaerotardibacter sp000435475	0	0	0	0.6864	0	0	0	0	0.2454	0	0	0	0	0	0	0	0	0	0	0	0	0	0	0	0	0	0	0	0	0	0	0	0.1281	0	0	0	0	0	0	0	0	0	0	0	0	0	0	0	0
d__Bacteria|p__Actinomycetota|c__Coriobacteriia|o__Coriobacteriales|f__Eggerthellaceae|g__Anaerotardibacter|s__Anaerotardibacter sp000435675	0	0.0089	0	0.0083	0	0	0.0059	0	0.0155	0	0	0.3751	0	0	0	0	0.038	0.491	0.0137	0	0	0.0676	0	0	0	0	0	0	0	0	0	0	0	0	0	0.0259	0	0	0	0	0	0.2381	0	0	0	0	0	0	0
d__Bacteria|p__Actinomycetota|c__Coriobacteriia|o__Coriobacteriales|f__Eggerthellaceae|g__Anaerotardibacter|s__Anaerotardibacter sp000436075	0.7137	0.1158	0	0	0	1.2403	0.5565	0.8994	0	0	0	0	0	0	0	0	0	0	0.1193	0	0	0.772	0	0	0	0	0	0.5157	0	0	0	0	0	0	0	0.3854	0	0.5043	0	0	0	0.6555	0	0	0	0	0	0	0
d__Bacteria|p__Actinomycetota|c__Coriobacteriia|o__Coriobacteriales|f__Eggerthellaceae|g__Anaerotardibacter|s__Anaerotardibacter sp900542265	0	0	0	0	0	0	0	0	0	0	0	0.0059	0	0	0	0	0	0	0	0	0	0	0	0	0	0	0	0	0	0	0	0	0	0	0	0	0	0	0	0	0	0	0	0	0	0	0	0	0
d__Bacteria|p__Actinomycetota|c__Coriobacteriia|o__Coriobacteriales|f__Eggerthellaceae|g__Anaerotardibacter|s__Anaerotardibacter sp900556585	0	0	0	0	0	0	0	0	0	0	0	0	0.0194	0	0	0	0	0	0	0	0	0	0	0	0	0	0	0	0	0	0	0	0	0	0	0	0	0	0	0	0	0	0	0	0	0	0	0	0
d__Bacteria|p__Actinomycetota|c__Coriobacteriia|o__Coriobacteriales|f__Eggerthellaceae|g__Anaerotardibacter|s__Anaerotardibacter sp944321455	0	0	0	0	0	0	0	0	0	0	0	0	0	0	0	0	0	0	0	0	0	0	0	0	0	0	0	0	0	0	0	0	0.0116	0	0	0	0	0	0	0	0	0	0	0	0	0	0	0	0
d__Bacteria|p__Actinomycetota|c__Coriobacteriia|o__Coriobacteriales|f__Eggerthellaceae|g__Aphodovivens|s__Aphodovivens avicola	0	0	0	0	0	0	0	0	0.1592	0	0	0	0	0	0	0	0	0	0	0	0	0	0	0	0	0	0	0	0	0	0	0	0	0	0	0	0	0	0	0	0	0	0	0	0	0	0	0	0
d__Bacteria|p__Actinomycetota|c__Coriobacteriia|o__Coriobacteriales|f__Eggerthellaceae|g__CAJFUR01|s__CAJFUR01 sp023403475	0	0	0	0	0	0	0	0	0	0	0	0	0.3223	0	0	0	0	0	0	0	0	0	0	0	0	0	0	0.0243	0	0	0	0	0	0	0	0	0	0	0	0	0	0	0	0	0	0	0	0	0
d__Bacteria|p__Actinomycetota|c__Coriobacteriia|o__Coriobacteriales|f__Eggerthellaceae|g__CAJFUR01|s__CAJFUR01 sp904420215	0.0213	0.0073	0	0.0092	0	0.0223	0	0	0	0	0	0.0215	0	0.0098	0	0	0	0.0293	0	0	0	0	0	0	0	0	0	0	0	0	0	0	0.0787	0	0	0	0	0	0	0	0	0.0129	0	0	0	0	0	0	0
d__Bacteria|p__Actinomycetota|c__Coriobacteriia|o__Coriobacteriales|f__Eggerthellaceae|g__CAJFUR01|s__CAJFUR01 sp904420575	0.068	0.0203	0	0.0341	0	0.0967	0.0814	0.0115	0.0305	0	0	0.1046	0.1441	0.0107	0	0	0.2126	0.0675	0.1009	0	0.1457	0.0685	0	0	0	0	0	0.0751	0	0	0	0	0.2211	0	0	0.015	0	0.0348	0	0	0.0343	0.056	0	0	0.1266	0	0	0	0
d__Bacteria|p__Actinomycetota|c__Coriobacteriia|o__Coriobacteriales|f__Eggerthellaceae|g__Cryptobacterium|s__Cryptobacterium curtum	0	0	0	0	0	0	0.0088	0	0	0	0	0	0	0	0	0	0	0	0	0	0	0	0	0	0.0465	0	0	0	0	0	0	0	0	0	0	0	0	0	0	0	0	0	0	0	0	0	0	0	0
d__Bacteria|p__Actinomycetota|c__Coriobacteriia|o__Coriobacteriales|f__Eggerthellaceae|g__Eggerthella|s__Eggerthella lenta	0	0	0	0.0283	0	0	0.0165	0.0064	0	0.8988	0	0.0081	0.0192	0.0241	1.9511	0	0.0683	0.3162	0.1078	0	0.5507	0.0259	0	0.0442	0	0	0	0.0101	0	0.1889	0.3222	0	0.0732	0	0	0.0128	0	0	0.5241	0	1.0379	0.1376	0	0.783	0.3509	0.5856	0.5954	0.0527	0
d__Bacteria|p__Actinomycetota|c__Coriobacteriia|o__Coriobacteriales|f__Eggerthellaceae|g__Ellagibacter|s__Ellagibacter isourolithinifaciens	0	0.1906	0	0	0	0	0	0.7198	0	0	0	1.2766	3.782	0	0	0	0	0	0	0	0	0	0	0	0	0	0	0.9505	0	0	0	0	3.021	0	0	0	0	0	0	0	0	0	0	4.7737	0	0	0	0	0
d__Bacteria|p__Actinomycetota|c__Coriobacteriia|o__Coriobacteriales|f__Eggerthellaceae|g__Enterorhabdus|s__Enterorhabdus sp009911695	0	0.005	0	0	0	0.0235	0	0.0132	0	0	0	0.0314	0.0174	0	0	0	0	0	0	0	0	0	0	0	0	0	0	0.0136	0	0	0	0	0	0	0	0	0	0	0	0	0	0	0	0	0	0	0	0	0
d__Bacteria|p__Actinomycetota|c__Coriobacteriia|o__Coriobacteriales|f__Eggerthellaceae|g__Enteroscipio|s__Enteroscipio rubneri	0	0	0	0	0	0	0	0	0	0	0	0	0	0.0454	0	0	0	0.66	0	0	0	0	0	0	0	0	0	0	0	0	0	0	0	0	0	0	0	0	0	0	0.1575	0	0	0	0	0	0	0	0
d__Bacteria|p__Actinomycetota|c__Coriobacteriia|o__Coriobacteriales|f__Eggerthellaceae|g__Gordonibacter|s__Gordonibacter pamelaeae	0.0487	0	0	0.0845	0	0.0361	0.0204	0.0399	0	0	0	0.0105	0.0353	0.1367	0	0	1.0744	0.7716	0.0776	0	0.1133	0.2528	0	0	0	0	0	0	0.0522	0	0	0	0.1476	0	0	0.1072	0	0.0506	0	0	0.6011	0.4177	0	0	0.5374	0	0	0	0
d__Bacteria|p__Actinomycetota|c__Coriobacteriia|o__Coriobacteriales|f__Eggerthellaceae|g__Gordonibacter|s__Gordonibacter urolithinfaciens	0	0	0	0	0	0	0	0	0.0277	0	0	0	0	0	0	0	0	0	0.0325	0	1.2356	0	0	0	0	0	0	0	0	0	0	0	0	0	0	0	0	0.0878	0	0	0	0.0233	0	0	0	0	0	0	0
d__Bacteria|p__Actinomycetota|c__Coriobacteriia|o__Coriobacteriales|f__Eggerthellaceae|g__MGBC163016|s__MGBC163016 sp910589135	0	0	0	0.0037	0	0	0	0	0	0	0	0	0.0043	0	0	0	0	0	0	0	0	0	0	0	0	0	0	0	0	0	0	0	0	0	0	0	0	0	0	0	0	0	0	0	0	0	0	0	0
d__Bacteria|p__Actinomycetota|c__Coriobacteriia|o__Coriobacteriales|f__Eggerthellaceae|g__Parvibacter|s__Parvibacter caecicola	0	0	0	0.0184	0	0.0136	0	0.0137	0	0	0	0	0	0	0	0	0	0	0	0	0	0	0	0	0	0	0	0.0303	0	0	0	0	0	0	0	0.006	0	0	0	0	0	0	0	0	0	0	0	0	0
d__Bacteria|p__Actinomycetota|c__Coriobacteriia|o__Coriobacteriales|f__Eggerthellaceae|g__Raoultibacter|s__Raoultibacter massiliensis	0	0.014	0	0	0	0	0.0082	0	0	0	0	0	0	0	0	0	0	0.0178	0.0338	0	0	0	0	0	0	0	0	0	0	0	0	0	0	0	0	0	0	0	0	0	0.0602	0	0	0	0	0	0	0	0
d__Bacteria|p__Actinomycetota|c__Coriobacteriia|o__Coriobacteriales|f__Eggerthellaceae|g__Raoultibacter|s__Raoultibacter timonensis	0	0	0	0	0	0	0	0	0	0	0	0	0	0	0	0	0	0	0.1043	0	0.0361	0	0	0	0	0	0	0	0	0	0	0	0.0259	0	0	0	0	0	0	0	0.0432	0	0	0	0	0	0	0	0
d__Bacteria|p__Actinomycetota|c__Coriobacteriia|o__Coriobacteriales|f__Eggerthellaceae|g__Rubneribacter|s__Rubneribacter avistercoris	0	0	0	0	0	0	0	0	0	0	0	0	0	0	0	0	0	0	0	0	0	0.0237	0	0	0	0	0	0	0	0	0	0	0	0	0	0	0	0	0	0	0	0.027	0	0	0	0	0	0	0
d__Bacteria|p__Actinomycetota|c__Coriobacteriia|o__Coriobacteriales|f__Eggerthellaceae|g__Rubneribacter|s__Rubneribacter badeniensis	0	0	0	0	0	0	0	0	0	0	0	0.013	0.0153	0	0	0	0	0.0201	0	0	0	0.0101	0	0	0	0	0	0	0	0	0	0	0	0	0	0	0	0	0	0	0	0.0101	0	0	0.0665	0	0	0	0
d__Bacteria|p__Actinomycetota|c__Coriobacteriia|o__Coriobacteriales|f__Eggerthellaceae|g__Senegalimassilia|s__Senegalimassilia anaerobia	0.8292	0.1949	0	0	0	0	0	0.4875	0	0	0	1.3475	6.4516	0.8281	0	0	2.3874	0	3.2574	0	0.6429	0.7238	0	0	0	0.035	0	0.4753	0	0	0.5398	0	7.5138	0	0	0	0	0.1166	0	0	0	1.0059	0	0.1066	0	2.6591	0	0	0
d__Bacteria|p__Actinomycetota|c__Coriobacteriia|o__Coriobacteriales|f__Eggerthellaceae|g__Senegalimassilia|s__Senegalimassilia faecalis	0.4606	0	0	0	0	0	0	0	0	0	0	0	0	0	0	0	0	0	0	0	0	0	0	0	0	0	0	0	0	0	0	0	0	0	0	0	0	0	0	0	0	0	0	0	0	0	0	0	0
d__Bacteria|p__Actinomycetota|c__Coriobacteriia|o__Coriobacteriales|f__Eggerthellaceae|g__Senegalimassilia|s__Senegalimassilia sp900550055	0	0.0783	0	0.3183	0	0	0	0	0	0	0	0	0	0	0	0	0	0	0	0	0	0	0	0	0	0	0	0.6558	0	0	0	0	0	0	0	0	0	0.2144	0	0	0	0	0	0	0	0	0	0	0
d__Bacteria|p__Actinomycetota|c__Coriobacteriia|o__Coriobacteriales|f__Eggerthellaceae|g__Slackia|s__Slackia exigua	0	0	0	0	0	0	0	0	0	0	0	0	0	0	0	0	0	0	0	0	0	0	0	0	0.0347	0	0	0	0	0	0	0	0	0	0	0	0	0	0	0	0	0	0	0	0	0	0	0	0
d__Bacteria|p__Actinomycetota|c__Coriobacteriia|o__Coriobacteriales|f__Eggerthellaceae|g__Slackia|s__Slackia isoflavoniconvertens	0.0884	0.0802	0	0	0	0	0	0	0	0	0	0.7436	1.8242	0	0	0	0	0	0	0	0	0	0	0	0	0	0	0.5662	0	0	0	0	0.4117	0	0	0.1525	0	0.197	0	0	0	0.764	0	0	0	0	0	0	0
d__Bacteria|p__Actinomycetota|c__Coriobacteriia|o__Coriobacteriales|f__Eggerthellaceae|g__Slackia|s__Slackia piriformis	0	0	0	0	0	0	0	0	0	0	0	0	0.3107	0	0	0	0	0	0	0	0	0.0351	0	0	0	0	0	0	0	0	0	0	0	0	0	0	0	0	0	0	0	0	0	0	0	0	0	0	0
d__Bacteria|p__Actinomycetota|c__Coriobacteriia|o__Coriobacteriales|f__Eggerthellaceae|g__Slackia|s__Slackia sp900553655	0	0	0	0	0	0	0.0318	0	0	0	0	0	0	0	0	0	0	0	0	0	0	0	0	0	0	0	0	0	0	0	0	0	0	0	0	0	0	0	0	0	0	0.3654	0	0	0	0	0	0	0
d__Bacteria|p__Actinomycetota|c__Coriobacteriia|o__Coriobacteriales|f__Eggerthellaceae|g__UMGS1519|s__UMGS1519 sp900552585	0	0	0	0	0	0	0	0	0	0	0	0	0	0	0	0	0	0	0	0	0	0	0	0	0	0	0	0	0	0	0	0	0	0	0	0	0	0	0	0	0	0	0	0	1.0951	0	0	0	0
d__Bacteria|p__Actinomycetota|c__Coriobacteriia|o__Coriobacteriales|f__Eggerthellaceae|g__Xiamenia|s__Xiamenia aquisgranensis	0.0183	0	0	0.0086	0	0.0073	0	0.0244	0	0	0	0	0.0238	0	0	0	0	0	0	0	0	0	0	0	0	0	0	0.025	0	0	0	0	0	0	0	0	0	0	0	0	0	0.0196	0	0	0	0	0	0	0
d__Bacteria|p__Actinomycetota|c__Coriobacteriia|o__Coriobacteriales|f__QAMH01|g__CACZQA01|s__CACZQA01 sp900758075	0.7555	0	0	0	0	0	0	0	0	0	0	0	0	0	0	0	0	0	0	0	0	0	0	0	0	0	0	0	0	0	0	0	0	0	0	0	0	0.4041	0	0	0	0	0	0	0	0	0	0	0
d__Bacteria|p__Actinomycetota|c__Coriobacteriia|o__Coriobacteriales|f__QAMH01|g__CACZQA01|s__CACZQA01 sp902783175	0	0	0	0	0	0	0	0	0	0	0	0	0	0	0	0	0	0	1.0389	0	0	0	0	0	0	0	0	0	0	0	0	0	0	0	0	0	0	0	0	0	0	0	0	0	0	0	0	0	0
d__Bacteria|p__Actinomycetota|c__Coriobacteriia|o__Coriobacteriales|f__QAMH01|g__QAMH01|s__QAMH01 sp003149935	0	0	0	0	0	0.0997	0	0	0	0	0	0	0	0	0	0	0	0	0	0	0	0	0	0	0	0	0	0	0	0	0	0	0	0	0	0	0	0	0	0	0	0	0	0	0	0	0	0	0
d__Bacteria|p__Actinomycetota|c__Coriobacteriia|o__Coriobacteriales|f__QAMH01|g__QAMH01|s__QAMH01 sp900544245	0.2283	0	0	0.8982	0	0.6667	0.5212	0	0	0	0	0.0091	0.0768	0	0	0	0	0	0	0	0.1874	0	0	0	0	0	0	0	0	0	0	0	0.0327	0	0	0	0	0	0	0	0	1.6206	0	0	0	0	0	0	0
d__Bacteria|p__Actinomycetota|c__Coriobacteriia|o__Coriobacteriales|f__UMGS124|g__CAIFEU01|s__CAIFEU01 sp902783515	0	0	0	0	0	0	0	0	0	0	0	0.0459	0	0	0	0	0	0	0	0	0	0	0	0	0	0	0	0	0	0	0	0	0	0	0	0	0	0	0	0	0	0	0	0	0	0	0	0	0
d__Bacteria|p__Actinomycetota|c__Coriobacteriia|o__Coriobacteriales|f__UMGS124|g__JAHZGC01|s__JAHZGC01 sp019421015	0.0539	0.0182	0	0.0138	0	0.0173	0.0215	0.0462	0	0	0	0.0123	0.0863	0.0585	0	0	0.1974	0.0156	0	0	0.3941	0	0	0	0	0	0	0.0682	0	0	0	0	0.0736	0	0	0.0238	0	0.0548	0	0	0	0.2457	0	0	0	0	0	0	0
d__Bacteria|p__Actinomycetota|c__Coriobacteriia|o__Coriobacteriales|f__UMGS124|g__UMGS124|s__UMGS124 sp900555105	0	0	0	0	0	0	0	0	0.0258	0	0	0.4144	0	0	0	0	0	0	0	0	0	0	0	0	0	0	0	0	0	0	0	0	0	0	0	0	0	0	0	0	0	0	0	0	0	0	0	0	0
d__Bacteria|p__Bacillota_A|c__Clostridia|o__Christensenellales|f__Aristaeellaceae|g__Alectryocaccomicrobium|s__Alectryocaccomicrobium faecavium	0	0.0196	0	0.0245	0	0	0	0	0	0	0	0	0	0	0	0	0	0.0278	0	0	0	0	0	0	0	0	0	0	0	0	0	0	0.69	0	0	0	0	0	0	0	0	0	0	0	0	0	0	0	0
d__Bacteria|p__Bacillota_A|c__Clostridia|o__Christensenellales|f__Aristaeellaceae|g__Aphodomonas|s__Aphodomonas merdavium	0	0.0172	0	0	0	0	0	0	0	0	0	0	0	0	0	0	0	0.0137	0	0	0	0	0	0	0	0	0	0	0	0	0	0	0	0	0	0	0	0	0	0	0	0	0	0	0	0	0	0	0
d__Bacteria|p__Bacillota_A|c__Clostridia|o__Christensenellales|f__Aristaeellaceae|g__Aphodomonas|s__Aphodomonas sp934615235	0	0.0797	0	0.0545	0	0	0	0.0128	0	0	0	0.7489	0	0	0	0	0	0	0	0	0.0515	0	0	0	0	0	0	0	0	0	0	0	0	0	0	0	0	0	0	0	0	0	0	0	0	0	0	0	0
d__Bacteria|p__Bacillota_A|c__Clostridia|o__Christensenellales|f__Aristaeellaceae|g__Avichristensenella|s__Avichristensenella intestinipullorum	0	0	0	0	0	0	0	0	0	0	0	0	0	0	0	0	0	0.0061	0	0	0	0	0	0	0	0	0	0	0	0	0	0	0	0	0	0	0	0	0	0	0	0	0	0	0	0	0	0	0
d__Bacteria|p__Bacillota_A|c__Clostridia|o__Christensenellales|f__Aristaeellaceae|g__CAKUFI01|s__CAKUFI01 sp934647305	0	0.0329	0	0.016	0	0	0	0	0	0	0	0.312	0	0	0	0	0	0.0529	0	0	0.0801	0	0	0	0	0	0	0	0	0	0	0	0	0	0	0	0	0	0	0	0	0	0	0	0	0	0	0	0
d__Bacteria|p__Bacillota_A|c__Clostridia|o__Christensenellales|f__Aristaeellaceae|g__Egerieenecus|s__Egerieenecus merdigallinarum	0	0.0399	0	0.1376	0	0	0.0497	0.0128	0.0425	0	0	0	0	0	0	0	0	0.1864	0.0721	0	0	0.0228	0	0	0	0	0	0.4022	0	0	0	0	0.0603	0	0	0	0	0.0131	0	0	0.332	0.3019	0	0	0	0	0	0	0
d__Bacteria|p__Bacillota_A|c__Clostridia|o__Christensenellales|f__Aristaeellaceae|g__Egerieenecus|s__Egerieenecus sp900553315	0.0129	0	0	0	0	0.0479	0.1665	0.1194	0.0784	0	0	0.1581	0.3689	0	0	0	0	0	0	0	0	0	0	0	0	0	0	0	0	0	0	0	0.0397	0	0	0.0563	0	0.0421	0	0	0	0	0	0	0	0	0	0	0
d__Bacteria|p__Bacillota_A|c__Clostridia|o__Christensenellales|f__Aristaeellaceae|g__Egerieenecus|s__Egerieenecus sp934631985	0	0.0739	0	0	0	0	0	0	0	0	0	0	0	0	0	0	0	0	0	0	0	0	0	0	0	0	0	0	0	0	0	0	0	0	0	0	0	0	0	0	0	0	0	0	0	0	0	0	0
d__Bacteria|p__Bacillota_A|c__Clostridia|o__Christensenellales|f__Aristaeellaceae|g__Excrementavichristensenella|s__Excrementavichristensenella intestinipullorum	0	0.0141	0	0.0058	0	0	0	0	0	0	0	0	0	0	0	0	0	0.0079	0	0	0	0	0	0	0	0	0	0	0	0	0	0	0.0714	0	0	0	0	0	0	0	0	0.0148	0	0	0	0	0	0	0
d__Bacteria|p__Bacillota_A|c__Clostridia|o__Christensenellales|f__Aristaeellaceae|g__Faecaligallichristensenella|s__Faecaligallichristensenella faecipullorum	0	0	0	0.0652	0	0	0	0	0	0	0	0	0	0	0	0	0	0.0098	0	0	0	0.0047	0	0	0	0	0	0	0	0	0	0	0	0	0	0	0	0	0	0	0.0825	0.0183	0	0	0	0	0	0	0
d__Bacteria|p__Bacillota_A|c__Clostridia|o__Christensenellales|f__Aristaeellaceae|g__Faecivicinus|s__Faecivicinus avistercoris	0	0	0	0.0107	0	0	0.0163	0	0.0176	0	0	0	0.2149	0.0059	0	0	0	0.5116	0	0	0.0701	0	0	0	0	0	0	0	0	0	0	0	0.0564	0	0	0.0114	0	0.0075	0	0	0	0	0	0	0	0	0	0	0
d__Bacteria|p__Bacillota_A|c__Clostridia|o__Christensenellales|f__Aristaeellaceae|g__Faecivicinus|s__Faecivicinus sp900553265	0.1371	0.0506	0	0.0535	0	0	0.0864	0.0421	0.3081	0	0	0.294	0	0	0	0	0	0	0.1425	0	0.7532	0	0	0	0	0	0	0.2449	0	0	0	0	0.4886	0	0	0	0	0.0656	0	0	0	0.2777	0	0	0	0	0	0	0
d__Bacteria|p__Bacillota_A|c__Clostridia|o__Christensenellales|f__Aristaeellaceae|g__Faecivicinus|s__Faecivicinus sp900759005	0.073	0.0173	0	0.125	0	0	0	0.0429	0	0	0	0.3581	0	0	0	0	0	0	0	0	0	0	0	0	0	0	0	0	0	0	0	0	0.0729	0	0	0	0	0	0	0	0	0	0	0	0	0	0	0	0
d__Bacteria|p__Bacillota_A|c__Clostridia|o__Christensenellales|f__Aristaeellaceae|g__Faecivicinus|s__Faecivicinus sp934663595	0	0.0081	0	0.0358	0	0	0.1708	0	0	0	0	0	0	0	0	0	0	0	0	0	0.0695	0	0	0	0	0	0	0.2527	0	0	0	0	0	0	0	0.008	0	0	0	0	0	0	0	0	0	0	0	0	0
d__Bacteria|p__Bacillota_A|c__Clostridia|o__Christensenellales|f__Aristaeellaceae|g__Fimadaptatus|s__Fimadaptatus faecigallinarum	0	0.0105	0	0	0	0	0.0184	0	0	0	0	0	0.0037	0	0	0	0	0	0	0	0	0	0	0	0	0	0	0	0	0	0	0	0	0	0	0	0	0	0	0	0	0	0	0	0	0	0	0	0
d__Bacteria|p__Bacillota_A|c__Clostridia|o__Christensenellales|f__Aristaeellaceae|g__Fimadaptatus|s__Fimadaptatus sp900553645	0	0	0	0.3547	0	0.1091	0	0.0518	0.2439	0	0	0.7733	0	0.0614	0	0	0.1919	0	0.3365	0	0.0581	0	0	0	0	0	0	0.2657	0	0	0	0	0.3222	0	0	0	0	0.0927	0	0	0	0	0	0	0	0	0	0	0
d__Bacteria|p__Bacillota_A|c__Clostridia|o__Christensenellales|f__Aristaeellaceae|g__Firm-10|s__Firm-10 sp004552515	0	0.0088	0	0	0	0	0	0	0	0	0	0	0	0	0	0	0	0	0	0	0	0	0	0	0	0	0	0	0	0	0	0	0	0	0	0	0	0	0	0	0	0	0	0	0	0	0	0	0
d__Bacteria|p__Bacillota_A|c__Clostridia|o__Christensenellales|f__Aristaeellaceae|g__Limiplasma|s__Limiplasma merdipullorum	0	0.0198	0	0.0853	0	0	0.0975	0.0104	0.0175	0	0	0.0097	0.0873	0	0	0	0	0.1534	0.112	0	0	0.0274	0	0	0	0	0	0	0	0	0	0	0.2856	0	0	0	0	0.0538	0	0	0.1315	0.2703	0	0	0	0	0	0	0
d__Bacteria|p__Bacillota_A|c__Clostridia|o__Christensenellales|f__Aristaeellaceae|g__Limiplasma|s__Limiplasma pullistercoris	0	0.034	0	0	0	0	0	0	0	0	0	0	0	0	0	0	0	0	0	0	0	0	0	0	0	0	0	0	0	0	0	0	0	0	0	0	0	0	0	0	0.1918	0	0	0	0	0	0	0	0
d__Bacteria|p__Bacillota_A|c__Clostridia|o__Christensenellales|f__Aristaeellaceae|g__Limiplasma|s__Limiplasma sp004556545	0	0.1043	0	0	0	0	0.0699	0	0	0	0	1.2766	0	0	0	0	0	0	0.0657	0	0	0	0	0	0	0	0	0	0	0	0	0	0	0	0	0	0	0	0	0	0	0.2108	0	0	0	0	0	0	0
d__Bacteria|p__Bacillota_A|c__Clostridia|o__Christensenellales|f__Aristaeellaceae|g__Limiplasma|s__Limiplasma sp022769795	0	0.0295	0	0	0	0	0	0	0	0	0	0	0	0	0	0	0	0.6689	0	0	0.0443	0	0	0	0	0	0	0	0	0	0	0	0	0	0	0	0	0	0	0	0	0	0	0	0	0	0	0	0
d__Bacteria|p__Bacillota_A|c__Clostridia|o__Christensenellales|f__Aristaeellaceae|g__Limiplasma|s__Limiplasma sp900548145	0.1727	0.0252	0	0.0301	0	0.2815	0.2407	0.0641	0.1168	0	0	0.0233	0.3198	0	0	0	0	1.5433	0	0	0	0	0	0	0	0	0	0.2429	0	0	0	0	0.0704	0	0	0.034	0	0.1023	0	0	0	0	0	0	0	0	0	0	0
d__Bacteria|p__Bacillota_A|c__Clostridia|o__Christensenellales|f__Aristaeellaceae|g__Limiplasma|s__Limiplasma sp900550955	0	0	0	0	0	0	0	0	0.0105	0	0	0.0246	0	0	0	0	0	0	0	0	0	0	0	0	0	0	0	0	0	0	0	0	0	0	0	0	0	0	0	0	0	0	0	0	0	0	0	0	0
d__Bacteria|p__Bacillota_A|c__Clostridia|o__Christensenellales|f__Aristaeellaceae|g__Limiplasma|s__Limiplasma sp934621505	0	0.0265	0	0	0	0	0	0	0	0	0	0	0	0	0	0	0	0	0	0	0	0	0	0	0	0	0	0	0	0	0	0	0	0	0	0	0	0	0	0	0	0	0	0	0	0	0	0	0
d__Bacteria|p__Bacillota_A|c__Clostridia|o__Christensenellales|f__Aristaeellaceae|g__Limiplasma|s__Limiplasma sp944333375	0	0.0121	0	0	0	0	0	0	0	0	0	0	0	0	0	0	0	0.0096	0	0	0	0	0	0	0	0	0	0	0	0	0	0	0	0	0	0	0	0	0	0	0	0	0	0	0	0	0	0	0
d__Bacteria|p__Bacillota_A|c__Clostridia|o__Christensenellales|f__Aristaeellaceae|g__Limiplasma|s__Limiplasma sp944349545	0	0.014	0	0	0	0	0	0	0	0	0	0	0	0	0	0	0	0.0235	0	0	0	0	0	0	0	0	0	0	0	0	0	0	0	0	0	0	0	0	0	0	0	0	0	0	0	0	0	0	0
d__Bacteria|p__Bacillota_A|c__Clostridia|o__Christensenellales|f__Aristaeellaceae|g__Limiplasma|s__Limiplasma stercoravium	0	0.0068	0	0.0098	0	0	0	0	0	0	0	0	0	0	0	0	0	0	0	0	0	0	0	0	0	0	0	0	0	0	0	0	0	0	0	0	0	0	0	0	0	0	0	0	0	0	0	0	0
d__Bacteria|p__Bacillota_A|c__Clostridia|o__Christensenellales|f__Aristaeellaceae|g__Onthenecus|s__Onthenecus intestinigallinarum	0	0	0	0.0104	0	0	0	0	0	0	0	0	0	0	0	0	0	0	0	0	0	0	0	0	0	0	0	0	0	0	0	0	0	0	0	0	0	0	0	0	0	0	0	0	0	0	0	0	0
d__Bacteria|p__Bacillota_A|c__Clostridia|o__Christensenellales|f__Aristaeellaceae|g__Onthenecus|s__Onthenecus sp900199405	0	0	0	0	0	0	0	0	0	0	0	0	0	0	0	0	0	0.0388	0	0	0.0232	0	0	0	0	0	0	0	0	0	0	0	0	0	0	0	0	0	0	0	0	0	0	0	0	0	0	0	0
d__Bacteria|p__Bacillota_A|c__Clostridia|o__Christensenellales|f__Aristaeellaceae|g__Onthenecus|s__Onthenecus sp944349855	0	0	0	0.0176	0	0	0	0	0.05	0	0	0	0	0	0	0	0	0	0	0	0	0	0	0	0	0	0	0	0	0	0	0	0.0308	0	0	0	0	0	0	0	0	0	0	0	0	0	0	0	0
d__Bacteria|p__Bacillota_A|c__Clostridia|o__Christensenellales|f__Aristaeellaceae|g__Pullichristensenella|s__Pullichristensenella avicola	0	0.0164	0	0.0255	0	0	0	0	0	0	0	0	0	0	0	0	0	0.0164	0	0	0	0	0	0	0	0	0	0	0	0	0	0	0.0552	0	0	0	0	0	0	0	0	0	0	0	0	0	0	0	0
d__Bacteria|p__Bacillota_A|c__Clostridia|o__Christensenellales|f__Aristaeellaceae|g__Pullichristensenella|s__Pullichristensenella excrementigallinarum	0	0.0146	0	0	0	0	0	0	0	0	0	0	0	0	0	0	0	0.0946	0	0	0	0	0	0	0	0	0	0	0	0	0	0	0.0253	0	0	0	0	0	0	0	0	0	0	0	0	0	0	0	0
d__Bacteria|p__Bacillota_A|c__Clostridia|o__Christensenellales|f__Aristaeellaceae|g__Pullichristensenella|s__Pullichristensenella excrementipullorum	0	0.0376	0	0.066	0	0.0325	0	0	0	0	0	0	0.0236	0	0	0	0	0.0438	0.0603	0	0.0697	0	0	0	0	0	0	0	0	0	0	0	0.3907	0	0	0.0058	0	0.0245	0	0	0.1169	0.0403	0	0	0	0	0	0	0
d__Bacteria|p__Bacillota_A|c__Clostridia|o__Christensenellales|f__Aristaeellaceae|g__Pullichristensenella|s__Pullichristensenella sp904420265	0	0	0	0.016	0	0	0	0	0	0	0	0.0064	0.0094	0.0067	0	0	0	0.0248	0	0	0	0.014	0	0	0	0	0	0	0	0	0	0	0.0364	0	0	0	0	0	0	0	0.0445	0	0	0	0	0	0	0	0
d__Bacteria|p__Bacillota_A|c__Clostridia|o__Christensenellales|f__Aristaeellaceae|g__Pullichristensenella|s__Pullichristensenella stercorigallinarum	0	0.0135	0	0.0264	0	0.013	0.0088	0	0	0	0	0.0277	0.024	0.0135	0	0	0	0.0545	0	0	0.0269	0.0102	0	0	0	0	0	0	0	0	0	0	0.0864	0	0	0.007	0	0.0093	0	0	0.079	0.0333	0	0	0	0	0	0	0
d__Bacteria|p__Bacillota_A|c__Clostridia|o__Christensenellales|f__Aristaeellaceae|g__Pullichristensenella|s__Pullichristensenella stercoripullorum	0	0.0486	0	0.085	0	0	0	0	0	0	0	0	0.0091	0.0252	0	0	0	0.0713	0	0	0.0959	0	0	0	0	0	0	0	0	0	0	0	0.3668	0	0	0	0	0.0259	0	0	0	0	0	0	0	0	0	0	0
d__Bacteria|p__Bacillota_A|c__Clostridia|o__Christensenellales|f__Aristaeellaceae|g__RUG11247|s__RUG11247 sp902767315	0	0.0061	0	0.1038	0	0	0	0.0105	0	0	0	0.6232	0.9789	0	0	0	0	0.0072	0	0	0.0269	0	0	0	0	0	0	0	0	0	0	0	0	0	0	0	0	0	0	0	0	0.0501	0	0	0	0	0	0	0
d__Bacteria|p__Bacillota_A|c__Clostridia|o__Christensenellales|f__Aristaeellaceae|g__RUG563|s__RUG563 sp934667105	0	0	0	0	0	0	0	0	0.0617	0	0	0	0	0	0	0	0	0	0	0	0	0	0	0	0	0	0	0	0	0	0	0	0	0	0	0	0	0	0	0	0	0	0	0	0	0	0	0	0
d__Bacteria|p__Bacillota_A|c__Clostridia|o__Christensenellales|f__Aristaeellaceae|g__SFMI01|s__SFMI01 sp004556155	0	0.4887	0	0	0	0	0	0	0	0	0	1.9857	0	0	0	0	0	0.1462	0	0	0	0	0	0	0	0	0	0	0	0	0	0	0	0	0	0.0341	0	0	0	0	0.0659	0	0	0	0	0	0	0	0
d__Bacteria|p__Bacillota_A|c__Clostridia|o__Christensenellales|f__Aristaeellaceae|g__SFTH01|s__SFTH01 sp934645275	0	0.1853	0	0	0	0	0	0	0	0	0	0	0	0	0	0	0	0	0	0	0	0	0	0	0	0	0	0	0	0	0	0	0	0	0	0	0	0	0	0	0	0	0	0	0	0	0	0	0
d__Bacteria|p__Bacillota_A|c__Clostridia|o__Christensenellales|f__Aristaeellaceae|g__SFTH01|s__SFTH01 sp934663625	0	0	0	0	0	0	0	0	0	0	0	0	0	0	0	0	0	0	0	0	0.0264	0	0	0	0	0	0	0	0	0	0	0	0	0	0	0	0	0	0	0	0	0	0	0	0	0	0	0	0
d__Bacteria|p__Bacillota_A|c__Clostridia|o__Christensenellales|f__Aristaeellaceae|g__SFTH01|s__SFTH01 sp934670175	0	0	0	0	0	0	0	0	0	0	0	0	0	0	0	0	0	0	0	0	0.0752	0	0	0	0	0	0	0	0	0	0	0	0	0	0	0	0	0	0	0	0	0	0	0	0	0	0	0	0
d__Bacteria|p__Bacillota_A|c__Clostridia|o__Christensenellales|f__Aristaeellaceae|g__UBA11524|s__UBA11524 sp000437595	0.1723	2.1968	0	0.8399	0	0.8545	3.1023	3.4379	1.3581	0	0	0.7262	4.6274	1.4054	0	0	0.3878	0	0.0813	0	0.7744	0	0	0	0	0	0	6.7397	0	0	0	0	0.077	0	0	2.2873	0	0.0122	0	0	0	8.3825	0	0	0	0	0	0	0
d__Bacteria|p__Bacillota_A|c__Clostridia|o__Christensenellales|f__Aristaeellaceae|g__Ventricola|s__Ventricola intestinavium	0	0	0	0	0	0	0	0	0	0	0	0	0	0	0	0	0	0.011	0	0	0	0	0	0	0	0	0	0	0	0	0	0	0	0	0	0	0	0	0	0	0	0.0064	0	0	0	0	0	0	0
d__Bacteria|p__Bacillota_A|c__Clostridia|o__Christensenellales|f__Aristaeellaceae|g__Ventricola|s__Ventricola sp900542395	0	0	0	0.3961	0	0.0348	0.0803	0.6363	0.6035	0	0	2.3403	0	0.1016	0	0	0.5452	0	0.4984	0	0	0	0	0	0	0	0	0	0	0	0	0	0.901	0	0	0.2303	0	0.3749	0	0	0	0	0	0	0	0	0	0	0
d__Bacteria|p__Bacillota_A|c__Clostridia|o__Christensenellales|f__Aristaeellaceae|g__Ventricola|s__Ventricola sp900542445	0.1165	0.3763	0	0.1002	0	0.2377	0.5272	0.0849	0.1559	0	0	0.0454	1.1123	0.0526	0	0	0.0371	0.0597	0.6218	0	0.4294	0.166	0	0	0	0	0	0.2523	0	0	0	0	0.0847	0	0	0.0764	0	0.2965	0	0	0	0.374	0	0	0.0167	0	0	0	0
d__Bacteria|p__Bacillota_A|c__Clostridia|o__Christensenellales|f__Aristaeellaceae|g__Ventricola|s__Ventricola sp900548125	0.0925	0	0	0	0	0.1005	0.2226	0	0	0	0	0.0207	0	0	0	0	0	0.0435	0	0	0	0	0	0	0	0	0	0	0	0	0	0	0	0	0	0.0363	0	0.0771	0	0	0	0	0	0	0	0	0	0	0
d__Bacteria|p__Bacillota_A|c__Clostridia|o__Christensenellales|f__Aristaeellaceae|g__Ventricola|s__Ventricola sp934631055	0	0	0	0.0253	0	0	0	0.1155	0	0	0	0	0	0	0	0	0	0	0	0	0	0	0	0	0	0	0	0	0	0	0	0	0	0	0	0	0	0	0	0	0	0	0	0	0	0	0	0	0
d__Bacteria|p__Bacillota_A|c__Clostridia|o__Christensenellales|f__Borkfalkiaceae|g__Borkfalkia|s__Borkfalkia ceftriaxoniphila	0	0	0	0	0	0	0.0036	0	0	0	0	0	0	0	0	0	0	0	0	0	0	0	0	0	0	0	0	0	0	0	0	0	0	0	0	0	0	0	0	0	0	0	0	0	0	0	0	0	0
d__Bacteria|p__Bacillota_A|c__Clostridia|o__Christensenellales|f__Borkfalkiaceae|g__Borkfalkia|s__Borkfalkia excrementavium	0	0	0	0	0	0	0.0052	0	0	0	0	0	0	0	0	0	0	0	0	0	0	0	0	0	0	0	0	0	0	0	0	0	0	0	0	0	0	0	0	0	0	0	0	0	0	0	0	0	0
d__Bacteria|p__Bacillota_A|c__Clostridia|o__Christensenellales|f__Borkfalkiaceae|g__Borkfalkia|s__Borkfalkia sp944359365	0	0	0	0	0	0	0.0047	0	0	0	0	0	0	0	0	0	0	0	0	0	0	0	0	0	0	0	0	0	0	0	0	0	0	0	0	0	0	0	0	0	0	0	0	0	0	0	0	0	0
d__Bacteria|p__Bacillota_A|c__Clostridia|o__Christensenellales|f__Borkfalkiaceae|g__Scatosoma|s__Scatosoma sp003150575	0	0	0	0	0	0	0.0081	0	0	0	0	0	0	0	0	0	0	0	0	0	0	0	0	0	0	0	0	0	0	0	0	0	0	0	0	0	0	0	0	0	0	0	0	0	0	0	0	0	0
d__Bacteria|p__Bacillota_A|c__Clostridia|o__Christensenellales|f__Borkfalkiaceae|g__Scatosoma|s__Scatosoma sp003448195	0	0	0	0	0	0	0.0315	0	0	0	0	0	0	0	0	0	0	0	0	0	0	0	0	0	0	0	0	0	0	0	0	0	0	0	0	0	0	0	0	0	0	0	0	0	0	0	0	0	0
d__Bacteria|p__Bacillota_A|c__Clostridia|o__Christensenellales|f__Borkfalkiaceae|g__Scatosoma|s__Scatosoma sp900542935	0	0	0	0	0	0	0	0	0.0081	0	0	0	0	0	0	0	0	0	0	0	0	0	0	0	0	0	0	0	0	0	0	0	0	0	0	0	0	0	0	0	0	0	0	0	0	0	0	0	0
d__Bacteria|p__Bacillota_A|c__Clostridia|o__Christensenellales|f__Borkfalkiaceae|g__Scatosoma|s__Scatosoma sp900552625	0	0	0	0	0	0	0.0041	0	0	0	0	0	0	0	0	0	0	0	0	0	0	0	0	0	0	0	0	0	0	0	0	0	0	0	0	0	0	0	0	0	0	0.003	0	0	0	0	0	0	0
d__Bacteria|p__Bacillota_A|c__Clostridia|o__Christensenellales|f__Borkfalkiaceae|g__Scatosoma|s__Scatosoma sp900555925	0	0	0	0	0	0	0.016	0	0	0	0	0	0	0	0	0	0	0	0	0	0	0	0	0	0	0	0	0	0	0	0	0	0	0	0	0	0	0	0	0	0	0	0	0	0	0	0	0	0
d__Bacteria|p__Bacillota_A|c__Clostridia|o__Christensenellales|f__Borkfalkiaceae|g__UMGS621|s__UMGS621 sp900543915	0	0	0	0	0	0	0	0	0	0	0	0.0094	0	0	0	0	0	0	0	0	0	0	0	0	0	0	0	0	0	0	0	0	0	0	0	0	0	0	0	0	0	0	0	0	0	0	0	0	0
d__Bacteria|p__Bacillota_A|c__Clostridia|o__Christensenellales|f__CAG-138|g__Aphodomorpha|s__Aphodomorpha sp019416935	0	0.0053	0	0	0	0	0	0	0	0	0	0	0	0	0	0	0	0	0	0	0	0	0	0	0	0	0	0	0	0	0	0	0	0	0	0	0	0	0	0	0	0	0	0	0	0	0	0	0
d__Bacteria|p__Bacillota_A|c__Clostridia|o__Christensenellales|f__CAG-138|g__Aphodomorpha|s__Aphodomorpha sp900540495	0	0	0	0.0264	0	0	0	0	0	0	0	0	0	0	0	0	0	0	0	0	0	0	0	0	0	0	0	0	0	0	0	0	0	0	0	0	0	0	0	0	0	0	0	0	0	0	0	0	0
d__Bacteria|p__Bacillota_A|c__Clostridia|o__Christensenellales|f__CAG-138|g__CAG-1024|s__CAG-1024 sp000432015	0	4.1495	0	0	0	0	0	0	0	0	0	0	0	0	0	0	0	0	0	0	0	0	0	0	0	0	0	0	0	0	0	0	0	0	0	0	0	0	0	0	0	0	0	0	0	0	0	0	0
d__Bacteria|p__Bacillota_A|c__Clostridia|o__Christensenellales|f__CAG-138|g__JAEXFV01|s__JAEXFV01 sp023451115	0	0.004	0	0	0	0	0	0	0	0	0	0	0	0	0	0	0	0	0	0	0	0	0	0	0	0	0	0	0	0	0	0	0	0	0	0	0	0	0	0	0	0	0	0	0	0	0	0	0
d__Bacteria|p__Bacillota_A|c__Clostridia|o__Christensenellales|f__CAG-138|g__PeH17|s__PeH17 sp000435055	0	0.0349	0	0.0106	0	0.0095	0.4239	0	0.0422	0	0	0.0421	0	0	0	0	0	0.0375	0	0	0.099	0	0	0	0	0	0	0.0352	0	0	0	0	0	0	0	0	0	0.0354	0	0	0.0617	0	0	0	0.0451	0	0	0	0
d__Bacteria|p__Bacillota_A|c__Clostridia|o__Christensenellales|f__CAG-138|g__Pelethousia|s__Pelethousia gallinarum	0	0.0078	0	0.0105	0	0	0	0	0	0	0	0	0	0	0	0	0	0.0136	0	0	0	0	0	0	0	0	0	0	0	0	0	0	0.0197	0	0	0	0	0	0	0	0	0	0	0	0	0	0	0	0
d__Bacteria|p__Bacillota_A|c__Clostridia|o__Christensenellales|f__CAG-138|g__Phil1|s__Phil1 sp001940855	0	0.0873	0	0	0	0.1157	0.061	0	0	0	0	3.1914	0	0	0	0	0	0	0	0	0.4243	0	0	0	0	0	0	0	0	0	0	0	0.0701	0	0	0	0	0	0	0	0	0	0	0	0	0	0	0	0
d__Bacteria|p__Bacillota_A|c__Clostridia|o__Christensenellales|f__CAG-138|g__RUG472|s__RUG472 sp900545265	0	6.2853	0	0	0	0	0	0	0	0	0	0	0	0	0	0	0	0	0	0	0	0	0	0	0	0	0	0	0	0	0	0	0	0	0	0	0	0	0	0	0	0	0	0	0	0	0	0	0
d__Bacteria|p__Bacillota_A|c__Clostridia|o__Christensenellales|f__CAG-138|g__SFEL01|s__SFEL01 sp004557245	0	0.3928	0	1.5549	0	0	0.4601	0	0.0304	0	0	0.0372	0.0757	0	0	0	0	1.3503	0.0378	0	0.3134	0	0	0	0	0	0	0	0	0	0	0	0.138	0	0	0.0237	0	0.0329	0	0	0	0	0	0	0	0	0	0	0
d__Bacteria|p__Bacillota_A|c__Clostridia|o__Christensenellales|f__CAG-138|g__UBA1685|s__UBA1685 sp002320595	0	0.0062	0	0.1751	0	0	0	0	0.01	0	0	0.0222	0	0	0	0	0	2.2667	0	0	0	0	0	0	0	0	0	0	0	0	0	0	0.0309	0	0	0	0	0	0	0	0.0067	0	0	0	0	0	0	0	0
d__Bacteria|p__Bacillota_A|c__Clostridia|o__Christensenellales|f__CAG-138|g__UBA1685|s__UBA1685 sp944366945	0	0	0	0.2434	0	0	0	0	0	0	0	0	0	0	0	0	0	0.0071	0	0	0	0	0	0	0	0	0	0	0	0	0	0	0	0	0	0	0	0	0	0	0	0	0	0	0	0	0	0	0
d__Bacteria|p__Bacillota_A|c__Clostridia|o__Christensenellales|f__CAG-314|g__CAG-314|s__CAG-314 sp000437915	0	0	0	0	0	0	0	0	0.0041	0	0	0	0	0	0	0	0	0	0	0	0	0	0	0	0	0	0	0	0	0	0	0	0	0	0	0	0	0	0	0	0	0	0	0	0	0	0	0	0
d__Bacteria|p__Bacillota_A|c__Clostridia|o__Christensenellales|f__CAG-917|g__CAG-349|s__CAG-349 sp003539515	0	0	0	0	0	0	0	0	0.0049	0	0	0	0	0	0	0	0	0	0	0	0	0	0	0	0	0	0	0	0	0	0	0	0	0	0	0	0	0	0	0	0	0	0	0	0	0	0	0	0
d__Bacteria|p__Bacillota_A|c__Clostridia|o__Christensenellales|f__CAG-917|g__CAG-475|s__CAG-475 sp900550915	0	0.0097	0	0	0	0	0	0	0	0	0	0	0	0	0	0	0	0	0	0	0	0	0	0	0	0	0	0	0	0	0	0	0	0	0	0	0	0	0	0	0	0	0	0	0	0	0	0	0
d__Bacteria|p__Bacillota_A|c__Clostridia|o__Christensenellales|f__CALWSW01|g__JAHZEH01|s__JAHZEH01 sp019421925	0	0.0228	0	0.0089	0	0	0.0112	0	0	0	0	0.0064	0	0	0	0	0	0.0138	0	0	0	0	0	0	0	0	0	0.0076	0	0	0	0	0	0	0	0	0	0	0	0	0	0.0078	0	0	0	0	0	0	0
d__Bacteria|p__Bacillota_A|c__Clostridia|o__Christensenellales|f__Christensenellaceae|g__CAJJPW01|s__CAJJPW01 sp905193725	0	0	0	0.0089	0	0	0.0082	0	0	0	0	0	0	0	0	0	0	0	0	0	0	0	0	0	0	0	0	0	0	0	0	0	0	0	0	0	0	0	0	0	0	0	0	0	0	0	0	0	0
d__Bacteria|p__Bacillota_A|c__Clostridia|o__Christensenellales|f__Christensenellaceae|g__Christensenella|s__Christensenella hongkongensis	0	0	0	0	0	0	0	0	0	0	0	0	0	0	0	0	0	0	0	0	0	0	0	0	0	0	0	0	0	0	0	0	0	0	0	0	0	0	0	0	0.0135	0	0	0	0	0	0	0	0
d__Bacteria|p__Bacillota_A|c__Clostridia|o__Christensenellales|f__Christensenellaceae|g__Christensenella|s__Christensenella massiliensis	0	0	0	0.0155	0	0	0.0095	0	0	0	0	0	0.0362	0	0	0	0	0	0.0221	0	0	0	0	0	0	0	0	0	0	0	0	0	0	0	0	0	0	0.0185	0	0	0.0224	0	0	0	0	0	0	0	0
d__Bacteria|p__Bacillota_A|c__Clostridia|o__Christensenellales|f__Christensenellaceae|g__Christensenella|s__Christensenella minuta	0	0	0	0	0	0	0	0	0	0	0	0	0	0	0	0	0	0.0496	0	0	0	0	0	0	0	0	0	0.0299	0	0	0	0	0	0	0	0	0	0	0	0	0	0	0	0	0.0181	0	0	0	0
d__Bacteria|p__Bacillota_A|c__Clostridia|o__Christensenellales|f__Christensenellaceae|g__Guopingia|s__Guopingia tenuis	0	0.0371	0	0.0194	0	0.0103	0.0172	0	0.0051	0	0	0.0137	0.0169	0	0	0	0.0142	0.0459	0.0129	0	0.0231	0.0152	0	0	0	0	0	0.018	0	0	0	0	0	0	0	0	0	0.008	0	0	0.009	0.026	0	0	0.0096	0	0	0	0
d__Bacteria|p__Bacillota_A|c__Clostridia|o__Christensenellales|f__Christensenellaceae|g__HGM11616|s__HGM11616 sp900761075	0	0	0	0	0	0	0.0043	0	0	0	0	0	0.0079	0	0	0	0	0	0.0051	0	0	0	0	0	0	0	0	0	0	0	0	0	0	0	0	0	0	0.0164	0	0	0	0.0028	0	0	0.008	0	0	0	0
d__Bacteria|p__Bacillota_A|c__Clostridia|o__Christensenellales|f__Christensenellaceae|g__HGM11616|s__HGM11616 sp934373295	0	0	0	0	0	0	0.0459	0	0	0	0	0	0	0	0	0	0	0	0	0	0	0	0	0	0	0	0	0	0	0	0	0	0	0	0	0	0	0	0	0	0	0	0	0	0	0	0	0	0
d__Bacteria|p__Bacillota_A|c__Clostridia|o__Christensenellales|f__Christensenellaceae|g__QAKS01|s__QAKS01 sp003343685	0	0.0096	0	0.0193	0	0.0152	0.0172	0	0.0044	0	0	0	0	0	0	0	0	0.0449	0	0	0	0	0	0	0	0	0	0.012	0	0	0	0	0	0	0	0	0	0.0077	0	0	0.0308	0	0	0	0.0634	0	0	0	0
d__Bacteria|p__Bacillota_A|c__Clostridia|o__Christensenellales|f__Christensenellaceae|g__QANA01|s__QANA01 sp003149735	0	0	0	0.0138	0	0	0.0446	0.0315	0	0	0	0	0	0	0	0	0	0	0	0	0	0	0	0	0	0	0	0	0	0	0	0	0	0	0	0	0	0	0	0	0	0	0	0	0	0	0	0	0
d__Bacteria|p__Bacillota_A|c__Clostridia|o__Christensenellales|f__Christensenellaceae|g__QANA01|s__QANA01 sp900554725	0	0	0	0.0289	0	0	0.0308	0	0	0	0	0	0	0	0	0	0	0	0	0	0	0.0405	0	0	0	0	0	0	0	0	0	0	0	0	0	0	0	0	0	0	0	0	0	0	0	0	0	0	0
d__Bacteria|p__Bacillota_A|c__Clostridia|o__Christensenellales|f__Christensenellaceae|g__QANA01|s__QANA01 sp934555865	0	0	0	0	0	0	0	0	0	0	0	0	0	0	0	0	0	0	0	0	0	0	0	0	0	0	0	0.0875	0	0	0	0	0	0	0	0	0	0.0415	0	0	0	0	0	0	0	0	0	0	0
d__Bacteria|p__Bacillota_A|c__Clostridia|o__Christensenellales|f__Christensenellaceae|g__Scybalosoma|s__Scybalosoma faecavium	0	0	0	0	0	0	0	0.981	0	0	0	0	0	0	0	0	0	0	0	0	0	0	0	0	0	0	0	0	0	0	0	0	0	0	0	0	0	0	0	0	0	0	0	0	0	0	0	0	0
d__Bacteria|p__Bacillota_A|c__Clostridia|o__Christensenellales|f__GCA-900066905|g__Luoshenia|s__Luoshenia tenuis	0	0	0	0	0	0	0.0049	0	0	0	0	0.0061	0	0	0	0	0	0	0	0	0	0	0	0	0	0	0	0.0061	0	0	0	0	0	0	0	0	0	0	0	0	0	0.0115	0	0	0	0	0	0	0
d__Bacteria|p__Bacillota_A|c__Clostridia|o__Christensenellales|f__HGM11417|g__HGM11417|s__HGM11417 sp900761895	0	0	0	0	0	0	0	0	0.0037	0	0	0	0	0	0	0	0	0	0	0	0	0	0	0	0	0	0	0	0	0	0	0	0	0	0	0	0	0	0	0	0	0	0	0	0	0	0	0	0
d__Bacteria|p__Bacillota_A|c__Clostridia|o__Christensenellales|f__Maliibacteriaceae|g__Maliibacterium|s__Maliibacterium massiliense	0	0	0	0	0	0	0	0	0	0	0	0	0.0119	0	0	0	0	0.0116	0	0	0	0	0	0	0	0	0	0	0	0	0	0	0	0	0	0	0	0	0	0	0.0121	0	0	0	0	0	0	0	0
d__Bacteria|p__Bacillota_A|c__Clostridia|o__Christensenellales|f__Maliibacteriaceae|g__RGIG9107|s__RGIG9107 sp019420085	0	0.0094	0	0	0	0	0	0	0	0	0	0.0456	0	0	0	0	0	0	0	0	0	0	0	0	0	0	0	0	0	0	0	0	0	0	0	0	0	0	0	0	0	0	0	0	0	0	0	0	0
d__Bacteria|p__Bacillota_A|c__Clostridia|o__Christensenellales|f__Maliibacteriaceae|g__RGIG9107|s__RGIG9107 sp934613185	0	0	0	0.0255	0	0	0	0	0.0135	0	0	0	0	0.0229	0	0	0	0	0	0	0	0	0	0	0	0	0	0	0	0	0	0	0	0	0	0.0126	0	0	0	0	0	0	0	0	0	0	0	0	0
d__Bacteria|p__Bacillota_A|c__Clostridia|o__Christensenellales|f__Pumilibacteraceae|g__Protoclostridium|s__Protoclostridium sp900761765	0	0	0	0	0	0	0.0131	0	0	0	0	0	0	0	0	0	0	0	0	0	0	0	0	0	0	0	0	0	0	0	0	0	0	0	0	0	0	0	0	0	0	0	0	0	0	0	0	0	0
d__Bacteria|p__Bacillota_A|c__Clostridia|o__Christensenellales|f__Pumilibacteraceae|g__UBA10677|s__UBA10677 sp003533505	0	0	0	0	0	0	0.0665	0	0	0	0	0	0	0	0	0	0	0	0	0	0	0	0	0	0	0	0	0	0	0	0	0	0	0	0	0	0	0	0	0	0	0	0	0	0	0	0	0	0
d__Bacteria|p__Bacillota_A|c__Clostridia|o__Christensenellales|f__Pumilibacteraceae|g__UBA10677|s__UBA10677 sp900543755	0	0	0	0	0	0	0	0	0.0067	0	0	0	0	0	0	0	0	0	0	0	0	0	0	0	0	0	0	0	0	0	0	0	0	0	0	0	0	0	0	0	0	0	0	0	0	0	0	0	0
d__Bacteria|p__Bacillota_A|c__Clostridia|o__Christensenellales|f__QALW01|g__Neochristensenella|s__Neochristensenella sp900547955	0	0	0	0	0	0.0056	0	0	0	0	0	0	0	0	0	0	0	0	0	0	0	0	0	0	0	0	0	0	0	0	0	0	0	0	0	0	0	0	0	0	0	0	0	0	0	0	0	0	0
d__Bacteria|p__Bacillota_A|c__Clostridia|o__Christensenellales|f__QALW01|g__UMGS1322|s__UMGS1322 sp934434555	0	0	0	0	0	0.0098	0	0	0	0	0	0	0	0	0	0	0	0	0	0	0	0	0	0	0	0	0	0	0	0	0	0	0	0	0	0	0	0	0	0	0	0	0	0	0	0	0	0	0
d__Bacteria|p__Bacillota_A|c__Clostridia|o__Christensenellales|f__QALW01|g__UMGS1338|s__UMGS1338 sp900550805	0	0	0	0	0	0	0	0	0	0	0	0.0582	0.0381	0	0	0	0	0	0	0	0	0	0	0	0	0	0	0	0	0	0	0	0	0	0	0	0	0	0	0	0	0	0	0	0	0	0	0	0
d__Bacteria|p__Bacillota_A|c__Clostridia|o__Christensenellales|f__QALW01|g__UMGS1338|s__UMGS1338 sp934465535	0	0.0052	0	0	0	0	0	0	0	0	0	0	0	0	0	0	0	0	0	0	0	0	0	0	0	0	0	0	0	0	0	0	0	0	0	0	0	0	0	0	0	0	0	0	0	0	0	0	0
d__Bacteria|p__Bacillota_A|c__Clostridia|o__Christensenellales|f__QAND01|g__Allochristensenella|s__Allochristensenella caecavium	0	0.0038	0	0	0	0	0	0	0	0	0	0	0.0042	0	0	0	0.0075	0.0027	0	0	0	0.0058	0	0	0	0	0	0	0	0	0	0	0	0	0	0	0	0.0056	0	0	0	0	0	0	0	0	0	0	0
d__Bacteria|p__Bacillota_A|c__Clostridia|o__Christensenellales|f__QAND01|g__Allochristensenella|s__Allochristensenella sp019415425	0	0.0033	0	0	0	0	0	0	0	0	0	0	0	0.008	0	0	0	0.0331	0	0	0	0	0	0	0	0	0	0	0	0	0	0	0.0057	0	0	0	0	0.0045	0	0	0.0073	0.011	0	0	0	0	0	0	0
d__Bacteria|p__Bacillota_A|c__Clostridia|o__Christensenellales|f__QAND01|g__QAND01|s__QAND01 sp003150225	0	0.0278	0	0.0427	0	0.0088	0	0	0	0	0	0.031	0.0208	0	0	0	0	0.0532	0.0099	0	0.0127	0	0	0	0	0	0	0.0279	0	0	0	0	0.0073	0	0	0.0029	0	0.0065	0	0	0.0292	0.0228	0	0	0	0	0	0	0
d__Bacteria|p__Bacillota_A|c__Clostridia|o__Christensenellales|f__QAND01|g__UMGS1975|s__UMGS1975 sp900546685	0	0.0282	0	0.0668	0	0.0073	0.103	0.0213	0	0	0	0	0	0.0362	0	0	0	0.0237	0	0	0.0921	0	0	0	0	0	0	0.0133	0	0	0	0	0	0	0	0.0206	0	0.0442	0	0	0.0509	0.075	0	0	0	0	0	0	0
d__Bacteria|p__Bacillota_A|c__Clostridia|o__Christensenellales|f__QAND01|g__UMGS1975|s__UMGS1975 sp900751745	0	0	0	0	0	0	0	0	0	0	0	0.0183	0.0244	0	0	0	0	0	0	0	0	0	0	0	0	0	0	0	0	0	0	0	0.0092	0	0	0	0	0	0	0	0	0	0	0	0.0086	0	0	0	0
d__Bacteria|p__Bacillota_A|c__Clostridia|o__Christensenellales|f__UBA1750|g__CALWRM01|s__CALWRM01 sp944383925	0	0.0041	0	0	0	0	0	0	0	0	0	0	0	0	0	0	0	0	0	0	0	0	0	0	0	0	0	0	0	0	0	0	0	0	0	0	0	0	0	0	0	0	0	0	0	0	0	0	0
d__Bacteria|p__Bacillota_A|c__Clostridia|o__Christensenellales|f__UBA1750|g__Spyradocola|s__Spyradocola merdavium	0	0	0	0.046	0	0.0062	0.0468	0	0	0	0	0.0168	0	0	0	0	0	0.0097	0	0	0.3373	0	0	0	0	0	0	0	0	0	0	0	0	0	0	0	0	0.0073	0	0	0.1173	0.0325	0	0	0	0	0	0	0
d__Bacteria|p__Bacillota_A|c__Clostridia|o__Christensenellales|f__UBA1750|g__Spyradocola|s__Spyradocola sp905193155	0	0.0756	0	0	0	0	0	0.0727	0	0	0	0	0	0	0	0	0	0	0	0	0	0	0	0	0	0	0	0	0	0	0	0	0.0299	0	0	0.0243	0	0	0	0	0	0	0	0	0	0	0	0	0
d__Bacteria|p__Bacillota_A|c__Clostridia|o__Christensenellales|f__UBA1750|g__UBA1428|s__UBA1428 sp002329335	0	0.0042	0	0.0238	0	0	0	0	0	0	0	0	0	0	0	0	0	0.0086	0	0	0	0	0	0	0	0	0	0	0	0	0	0	0	0	0	0	0	0	0	0	0	0	0	0	0	0	0	0	0
d__Bacteria|p__Bacillota_A|c__Clostridia|o__Christensenellales|f__UMGS416|g__CALWDW01|s__CALWDW01 sp944376795	0	0.0046	0	0	0	0	0	0	0	0	0	0	0	0	0	0	0	0.0033	0	0	0	0	0	0	0	0	0	0	0	0	0	0	0	0	0	0	0	0	0	0	0	0	0	0	0	0	0	0	0
d__Bacteria|p__Bacillota_A|c__Clostridia|o__Christensenellales|f__UMGS416|g__Parachristensenella|s__Parachristensenella avicola	0	0	0	0	0	0	0	0	0	0	0	0	0.0497	0	0	0	0	0	0	0	0	0.0024	0	0	0	0	0	0	0	0	0	0	0	0	0	0	0	0	0	0	0.004	0.0027	0	0	0	0	0	0	0
d__Bacteria|p__Bacillota_A|c__Clostridia|o__Christensenellales|f__UMGS416|g__Parachristensenella|s__Parachristensenella sp900542005	0	0.0059	0	0	0	0	0.0225	0	0.0024	0	0	0.0065	0	0	0	0	0	0	0	0	0	0	0	0	0	0	0	0	0	0	0	0	0	0	0	0	0	0	0	0	0	0	0	0	0	0	0	0	0
d__Bacteria|p__Bacillota_A|c__Clostridia|o__Clostridiales|f__Clostridiaceae|g__Clostridium_X|s__Clostridium_X cadaveris	0	0	0	0	0	0	0	0	0	0	0	0	0	0	0	0	0	0	0	0	0	0	0	0	0	0	0	0	0	0	0	0.0102	0	0	0	0	0	0	0	0	0	0	0	0	0	0	0	0	0
d__Bacteria|p__Bacillota_A|c__Clostridia|o__Clostridiales|f__Clostridiaceae|g__Clostridium|s__Clostridium butyricum	0	0	0	0	0	0	0	0	0	0	0	0	0	0	0	0	0	0	0	0	0	0	0.0502	0	0	0	0	0	0	0	0	0.0015	0	0	0	0	0	0	0	0	0	0	0	0	0	0	0	0	0
d__Bacteria|p__Bacillota_A|c__Clostridia|o__Clostridiales|f__Clostridiaceae|g__Clostridium|s__Clostridium hominis	0	0	0	0	0	0	0	0	0	0	0	0	0	0	0	0	0	0	0	0	0	0	0	0	0	0	0	0	0	0	0	0.0022	0	0	0	0	0	0	0	0	0	0	0	0	0	0	0	0	0
d__Bacteria|p__Bacillota_A|c__Clostridia|o__Clostridiales|f__Clostridiaceae|g__Clostridium|s__Clostridium lentum	0	0.0073	0	0	0	0.0082	0	0	0	0	0	0.0059	0	0	0	0	0.0171	0	0	0	0.0305	0.0019	0	0	0	0	0	0	0	0	0	0	0	0	0	0	0	0	0	0	0.0031	0.0119	0	0	0	0	0	0	0
d__Bacteria|p__Bacillota_A|c__Clostridia|o__Clostridiales|f__Clostridiaceae|g__Clostridium|s__Clostridium paraputrificum	0	0	0	0	0.005	0	0	0	0	0	0	0	0	0	0	0	0	0	0	0	0	0	0	0	0	0	0	0	0	0	0	0	0	0	0	0	0	0	0	0	0	0	0	0	0	0	0	0	0
d__Bacteria|p__Bacillota_A|c__Clostridia|o__Clostridiales|f__Clostridiaceae|g__Clostridium|s__Clostridium saudiense	0	0	0	0.0138	0	0.01	0	0	0	0	0	0.0045	0	0	0	0	0	0	0.009	0	0	0	0	0	0	0	0	0	0	0	0	0	0	0	0	0	0	0	0	0	0	0.0598	0	0	0	0	0	0	0
d__Bacteria|p__Bacillota_A|c__Clostridia|o__Clostridiales|f__Clostridiaceae|g__Sarcina|s__Sarcina perfringens	0	0	0	0	0	0	0	0	0	0.0045	0	0	0	0	0	0	0	0	0	0	0	0	0	0	0	0	0	0	0	0	0	0.0022	0	0.0468	0	0	0	0	0	0	0	0	0	0	0	0	0	0.007	0
d__Bacteria|p__Bacillota_A|c__Clostridia|o__Eubacteriales|f__Eubacteriaceae|g__Eubacterium|s__Eubacterium callanderi	0	0	0	0	0	0	0	0	0	0	0	0	0	0	0	0	0	0	0	0	0	0	0	0	0	0	0	0	0	0	0	0	0	0	0	0	0	0	0	0	0.8015	0	0	0	0	0	0	0	0
d__Bacteria|p__Bacillota_A|c__Clostridia|o__HGM11514|f__HGM11514|g__HGM11514|s__HGM11514 sp900757255	0	0	0	0	0	0	0	0	0	0	0	0	0	0	0	0	0	0	0	0	0	0	0	0	0	0	0	0	0	0	0	0	0	0	0	0	0	0	0	0	0.0218	0	0	0	0	0	0	0	0
d__Bacteria|p__Bacillota_A|c__Clostridia|o__Lachnospirales|f__Anaerotignaceae|g__Anaerotignum|s__Anaerotignum faecicola	0	0.0434	0	0	0	0	0.0138	0.0779	0	0	0	0	0.018	0	0	0	0.0405	0	0.0343	0	0.0959	0	0	0	0	0	0	0.0153	0	0	0	0	0	0	0	0	0	0	0	0	0	0	0	0	0	0	0	0	0
d__Bacteria|p__Bacillota_A|c__Clostridia|o__Lachnospirales|f__Anaerotignaceae|g__Anaerotignum|s__Anaerotignum sp001304995	0	0	0	0	0	0	0	0	0	0	0	0	0	0	0	0	0	0	0	0	0	0	0	0	0	0	0	0	0	0	0	0	0	0	0	0	0	0	0	0	0.0229	0	0	0	0	0	0	0	0
d__Bacteria|p__Bacillota_A|c__Clostridia|o__Lachnospirales|f__Anaerotignaceae|g__Metalachnospira|s__Metalachnospira sp900553995	0	0	0	0	0	0	0.0119	0	0	0	0	0	0	0	0	0	0.0031	0	0	0	0.024	0	0	0	0	0	0	0	0	0	0	0	0	0	0	0	0	0.0078	0	0	0	0	0	0	0	0	0	0	0
d__Bacteria|p__Bacillota_A|c__Clostridia|o__Lachnospirales|f__Anaerotignaceae|g__Metalachnospira|s__Metalachnospira sp902406135	0	0.0086	0	0	0	0	0	0	0	0	0	0	0	0	0	0	0	0	0	0	0	0	0	0	0	0	0	0	0	0	0	0	0	0	0	0	0	0	0	0	0	0	0	0	0	0	0	0	0
d__Bacteria|p__Bacillota_A|c__Clostridia|o__Lachnospirales|f__Anaerotignaceae|g__Neoanaerotignum_A|s__Neoanaerotignum_A sp944377425	0	0	0	0	0	0	0	0	0	0	0	0	0	0	0	0	0	0	0	0	0.0119	0	0	0	0	0	0	0	0	0	0	0	0	0	0	0	0	0	0	0	0	0	0	0	0	0	0	0	0
d__Bacteria|p__Bacillota_A|c__Clostridia|o__Lachnospirales|f__Anaerotignaceae|g__Neoanaerotignum_A|s__Neoanaerotignum_A tabaqchaliae	0	0	0	0	0	0	0	0	0	0	0	0	0	0	0	0	0	0	0	0	0	0.0024	0	0	0	0	0	0	0	0	0	0	0	0	0	0	0	0	0	0	0	0	0	0	0	0	0	0	0
d__Bacteria|p__Bacillota_A|c__Clostridia|o__Lachnospirales|f__Anaerotignaceae|g__Neoanaerotignum|s__Neoanaerotignum sp944378105	0	0	0	0	0	0	0	0	0	0	0	0	0	0	0	0	0	0	0	0	0.0048	0	0	0	0	0	0	0	0	0	0	0	0	0	0	0	0	0	0	0	0	0	0	0	0	0	0	0	0
d__Bacteria|p__Bacillota_A|c__Clostridia|o__Lachnospirales|f__Bianqueaceae|g__Bianquea|s__Bianquea renquensis	0	0.0019	0	0.0126	0	0	0	0	0	0	0	0	9e-04	0	0	0	0	0	0	0	0.0091	0.0062	0	0	0	0	0	0	0	0	0	0	0	0	0	0	0	0	0	0	0	0	0	0	0	0	0	0	0
d__Bacteria|p__Bacillota_A|c__Clostridia|o__Lachnospirales|f__Bianqueaceae|g__Bianquea|s__Bianquea sp019423265	0.0187	0	0	0	0	0.0181	0	0	0	0	0	0	0	0	0	0	0	0	0	0	0	0	0	0	0	0	0	0	0	0	0	0	0	0	0	0	0	0.0382	0	0	0	0.0073	0	0	0	0	0	0	0
d__Bacteria|p__Bacillota_A|c__Clostridia|o__Lachnospirales|f__Bianqueaceae|g__Faecimorpha|s__Faecimorpha sp900764045	0	0	0	0	0	0	0.0722	0	0	0	0	0	0	0	0	0	0	0	0	0	0	0	0	0	0	0	0	0	0	0	0	0	0	0	0	0	0	0	0	0	0	0	0	0	0	0	0	0	0
d__Bacteria|p__Bacillota_A|c__Clostridia|o__Lachnospirales|f__Bianqueaceae|g__Faecimorpha|s__Faecimorpha sp944376225	0	0	0	0	0	0	0	0.0209	0	0	0	0.0436	0	0	0	0	0	0	0	0	0	0.042	0	0	0	0	0	0	0	0	0	0	0	0	0	0	0	0	0	0	0	0	0	0	0	0	0	0	0
d__Bacteria|p__Bacillota_A|c__Clostridia|o__Lachnospirales|f__Bianqueaceae|g__Faecimorpha|s__Faecimorpha stercoravium	0	0	0	0	0	0.0152	0	0	0	0	0	0	0.0041	0	0	0	0	0	0.0034	0	0.0104	0	0	0	0	0	0	0	0	0	0	0	0	0	0	0.0111	0	0.0324	0	0	0	0	0	0	0	0	0	0	0
d__Bacteria|p__Bacillota_A|c__Clostridia|o__Lachnospirales|f__CAG-274|g__CAG-274|s__CAG-274 sp000432155	0	0.0043	0	0	0	0	0	0	0	0	0	0	0	0	0	0	0.0248	0	0	0	0	0	0	0	0	0	0	0	0	0	0	0	0	0	0	0	0	0.0095	0	0	0	0	0	0	0	0	0	0	0
d__Bacteria|p__Bacillota_A|c__Clostridia|o__Lachnospirales|f__CAG-274|g__CAG-274|s__CAG-274 sp900545305	0	0	0	0	0	0	0	0.0146	0	0	0	0	0	0.0094	0	0	0	0	0	0	0	0	0	0	0	0	0	0	0	0	0	0	0	0	0	0	0	0	0	0	0	0	0	0	0.0098	0	0	0	0
d__Bacteria|p__Bacillota_A|c__Clostridia|o__Lachnospirales|f__CAG-274|g__Gallispira|s__Gallispira sp900551755	0	0	0	0	0	0	0	0	0	0	0	0	0	0	0	0	0	0	0	0	0	0	0	0	0	0	0	0	0	0	0	0	0	0	0	0	0	0	0	0	0.0073	0	0	0	0	0	0	0	0
d__Bacteria|p__Bacillota_A|c__Clostridia|o__Lachnospirales|f__Lachnospiraceae|g__Acetatifactor|s__Acetatifactor acetigignens	0	0.0355	0	0.0363	0	0	0.0798	0.0539	0.0186	0	0	0.0198	0	0.0137	0	0	0.0476	0	0	0	0	0.0155	0	0	0	0	0	0.4566	0	0	0	0	0	0	0	0.463	0	0.217	0	0	0.3581	0.05	0	0	0.0212	0	0	0	0
d__Bacteria|p__Bacillota_A|c__Clostridia|o__Lachnospirales|f__Lachnospiraceae|g__Acetatifactor|s__Acetatifactor intestinalis	0.0318	0.0136	0	0	0	0	0.0302	2.1096	0	0	0	0	0	0.0149	0	0	0	0	0	0	0.6975	0	0	0	0	0	0	0	0	0	0	0	0.0744	0	0	0.0888	0	0.0307	0	0	0	0.1053	0	0	0	0	0	0	0
d__Bacteria|p__Bacillota_A|c__Clostridia|o__Lachnospirales|f__Lachnospiraceae|g__Acetatifactor|s__Acetatifactor sp003447295	0	0	0	0	0	0	0	0.6469	0	0	0	0.0233	0	0	0	0	0	0	0	0	0	0.0113	0	0	0	0	0	0	0	0	0	0	0	0	0	0	0	0.0461	0	0	0	0	0	0	0	0	0	0	0
d__Bacteria|p__Bacillota_A|c__Clostridia|o__Lachnospirales|f__Lachnospiraceae|g__Acetatifactor|s__Acetatifactor sp900755865	0	0	0	0	0	0	0	0.0078	0	0	0	0	0	0	0	0	0	0	0	0	0.0097	0	0	0	0	0	0	0	0	0	0	0	0	0	0	0	0	0	0	0	0	0	0	0	0	0	0	0	0
d__Bacteria|p__Bacillota_A|c__Clostridia|o__Lachnospirales|f__Lachnospiraceae|g__Acetatifactor|s__Acetatifactor sp900760705	0	0	0	0	0	0	0.0108	0.0293	0	0	0	0	0	0	0	0	0	0	0	0	0	0	0	0	0	0	0	0	0	0	0	0	0	0	0	0.0074	0	0	0	0	0	0	0	0	0	0	0	0	0
d__Bacteria|p__Bacillota_A|c__Clostridia|o__Lachnospirales|f__Lachnospiraceae|g__AF33-28|s__AF33-28 sp003477885	0	0	0	0	0	0	0.0075	0	0	0	0	0	0	0	0	0	0	0	0	0	0	0	0	0	0	0	0	0.0073	0	0	0	0	0	0	0	0	0	0	0	0	0	0.0113	0	0	0	0	0	0	0
d__Bacteria|p__Bacillota_A|c__Clostridia|o__Lachnospirales|f__Lachnospiraceae|g__Agathobacter|s__Agathobacter faecis	0	0.0411	0	0.7599	0	0	0.0822	0.0857	0	0	0	0	0	0	0	0	0	0.0069	0	0	0	0.0386	0	0	0	0	0	0.0305	0	0	0	0	0	0	0	1.5884	0	1.7101	0	0	0	0.1778	0	0	0.0297	0	0	0	0
d__Bacteria|p__Bacillota_A|c__Clostridia|o__Lachnospirales|f__Lachnospiraceae|g__Agathobacter|s__Agathobacter sp000434275	0.0395	0	0	0	0	0	0.0176	0	0.0362	0	0	0	0	0	0	0	0	0	0	0	0	0	0	0	0	0	0	0	0	0	0	0	0	0	0	0.0488	0	0	0	0	0	0	0	0	0.0203	0	0	0	0
d__Bacteria|p__Bacillota_A|c__Clostridia|o__Lachnospirales|f__Lachnospiraceae|g__Agathobacter|s__Agathobacter sp900317585	0	0	0	0	0	0	0	0	0	0	0	0	0	0	0	0	0.2966	0	0	0	1.9793	0	0	0	0	0	0	0	0	0	0	0	0	0	0	0	0	0	0	0	0	0	0	0	0	0	0	0	0
d__Bacteria|p__Bacillota_A|c__Clostridia|o__Lachnospirales|f__Lachnospiraceae|g__Agathobacter|s__Agathobacter sp905209075	0	0	0	0	0	0	0.0078	0	0	0	0	0	0	0	0	0	0	0	0.0211	0	0	0	0	0	0	0	0	0	0	0	0	0	0	0	0	0.0376	0	0	0	0	0	0	0	0	0.0329	0	0	0	0
d__Bacteria|p__Bacillota_A|c__Clostridia|o__Lachnospirales|f__Lachnospiraceae|g__Alitiscatomonas|s__Alitiscatomonas sp900066055	0	0	0	0	0	0	0	0	0	0	0	0	0	0	0	0	0	0	0	0	0.0349	0	0	0	0	0	0	0	0	0	0	0	0	0	0	0.0164	0	0	0	0	0	0	0	0	0	0	0	0	0
d__Bacteria|p__Bacillota_A|c__Clostridia|o__Lachnospirales|f__Lachnospiraceae|g__Alitiscatomonas|s__Alitiscatomonas sp900066535	0	0.0237	0	0	0	0	0.0445	0.1088	0	0	0	0	0	0	0	0	0	0	0	0	0.0337	0	0	0	0	0	0	0	0	0	0	0	0	0	0	0.0234	0	0	0	0	0	0	0	0	0	0	0	0	0
d__Bacteria|p__Bacillota_A|c__Clostridia|o__Lachnospirales|f__Lachnospiraceae|g__Alitiscatomonas|s__Alitiscatomonas sp900066785	0	0.0434	0	0	0	0	0.0272	0.0851	0	0	0	0	0	0	0	0	0	0	0	0	0.0341	0	0	0	0	0	0	0	0	0	0	0	0	0	0	0.0232	0	0	0	0	0	0	0	0	0	0	0	0	0
d__Bacteria|p__Bacillota_A|c__Clostridia|o__Lachnospirales|f__Lachnospiraceae|g__Anaerobutyricum|s__Anaerobutyricum hallii	1.1728	0.0774	0	0.0714	0	0.2535	0.054	0.0328	0.6345	0	0	0.0333	0.0548	0	0	0	0.1175	0.0158	0.0466	0	0.515	0.1408	0	0	0	0	0	0.0699	0	0	0	0	0.6787	0	0	0.3143	0	0.7396	0	0	0	0.0801	0	0	0.9126	0	0	0	0
d__Bacteria|p__Bacillota_A|c__Clostridia|o__Lachnospirales|f__Lachnospiraceae|g__Anaerobutyricum|s__Anaerobutyricum soehngenii	1.6269	0	0	0.0265	0	0	0.04	0	0	0	0	0	0	0.025	0	0	0.018	0	0.0576	0	0.3973	0	0	0	0	0	0	0	0	0	0	0	0.0213	0	0	0	0	0.2072	0	0	0	0.0934	0	0	0	0	0	0	0
d__Bacteria|p__Bacillota_A|c__Clostridia|o__Lachnospirales|f__Lachnospiraceae|g__Anaerobutyricum|s__Anaerobutyricum stercoripullorum	0	0	0	0	0	0	0	0	0	0	0	0	0	0	0	0	0	0	0	0	0	0	0	0	0	0	0	0	0	0	0	0	0	0	0	0	0	0	0	0	0	0.0252	0	0	0	0	0	0	0
d__Bacteria|p__Bacillota_A|c__Clostridia|o__Lachnospirales|f__Lachnospiraceae|g__Anaerostipes|s__Anaerostipes caccae	0	0	0	0	0	0	0	0	0	0	0	0	0	0	0	0	0	0	0	0	0	0	0	0	0	0	0	0	0	0	0	0	0	0	0	0	0	0	0	0	0.0906	0	0	0	0	0	0	0	0
d__Bacteria|p__Bacillota_A|c__Clostridia|o__Lachnospirales|f__Lachnospiraceae|g__Anaerostipes|s__Anaerostipes hadrus	0.1415	0.0425	0	0.0372	0	0.113	0.0397	0.1202	0.058	0	0	0.0322	0.0588	0.0275	0	0	0.1139	0.0276	0.1466	0	0.1193	0.0317	0	0	0	0	0	0.0308	0	0	0	0	2.6337	0	0	0.0447	0	0.2947	0	0	0	0.0763	0	0	0.7628	0	0	0	0
d__Bacteria|p__Bacillota_A|c__Clostridia|o__Lachnospirales|f__Lachnospiraceae|g__Anaerostipes|s__Anaerostipes hominis	0	0	0	0	0	0	0	0	0	0	0	0	0	0	0	0	0	0	0	0	0	0	0	0	0	0	0	0	0	0	0	0	0	0	0	0	0	0	0	0	0.0544	0	0	0	0	0	0	0	0
d__Bacteria|p__Bacillota_A|c__Clostridia|o__Lachnospirales|f__Lachnospiraceae|g__Anaerostipes|s__Anaerostipes sp019423795	0	0	0	0	0	0	0.0301	0	0	0	0	0	0	0.0223	0	0	0.0467	0	0	0	0.1489	0	0	0	0	0	0	0	0	0	0	0	0.1971	0	0	0	0	0	0	0	0	0	0	0	0	0	0	0	0
d__Bacteria|p__Bacillota_A|c__Clostridia|o__Lachnospirales|f__Lachnospiraceae|g__Anthropogastromicrobium|s__Anthropogastromicrobium aceti	0.7327	0.0745	0	0.0569	0	0.0539	0.5361	0.0904	0	0	0	0.0148	0.0091	0.0773	0	0	0.0438	0	0.0261	0	0.5827	0.0771	0	0	0	0	0	0	0	0	0	0	0	0	0	0.7457	0	0.087	0	0	0	0	0	0	0	0	0	0	0
d__Bacteria|p__Bacillota_A|c__Clostridia|o__Lachnospirales|f__Lachnospiraceae|g__Anthropogastromicrobium|s__Anthropogastromicrobium sp905214365	0	0	0	0	0	0	0.0127	0	0	0	0	0	0	0	0	0	0	0	0	0	0	0	0	0	0	0	0	0	0	0	0	0	0	0	0	0.01	0	0	0	0	0	0	0	0	0	0	0	0	0
d__Bacteria|p__Bacillota_A|c__Clostridia|o__Lachnospirales|f__Lachnospiraceae|g__Anthropogastromicrobium|s__Anthropogastromicrobium sp934292725	0.6234	0	0	0	0	0	0	0	0	0	0	0	0	0	0	0	0	0	0	0	0	0	0	0	0	0	0	0	0	0	0	0	0	0	0	0	0	0.0546	0	0	0	0	0	0	0.062	0	0	0	0
d__Bacteria|p__Bacillota_A|c__Clostridia|o__Lachnospirales|f__Lachnospiraceae|g__Bariatricus|s__Bariatricus comes_A	0	0	0	0	0	0	0	0.0547	0	0	0	0	0	0	0	0	0	0	0	0	0	0	0	0	0	0	0	0	0	0	0	0	0	0	0	0	0	0.028	0	0	0	0	0	0	0	0	0	0	0
d__Bacteria|p__Bacillota_A|c__Clostridia|o__Lachnospirales|f__Lachnospiraceae|g__Bariatricus|s__Bariatricus faecipullorum	0	0	0	0	0	0	0.0093	0	0	0	0	0	0	0	0	0	0	0	0	0	0	0	0	0	0	0	0	0	0	0	0	0	0	0	0	0	0	0	0	0	0	0	0	0	0	0	0	0	0
d__Bacteria|p__Bacillota_A|c__Clostridia|o__Lachnospirales|f__Lachnospiraceae|g__Blautia_A|s__Blautia_A acetigignens	0	0.0292	0	0.0808	0	0.0526	0	0.3944	0	0	0	0	0	0	0	0	0	0	0	0	0.6208	0	0	0	0	0	0	0	0	0	0	0	0.0292	0	0	0.0306	0	0.8142	0	0	0	0	0	0	0	0	0	0	0
d__Bacteria|p__Bacillota_A|c__Clostridia|o__Lachnospirales|f__Lachnospiraceae|g__Blautia_A|s__Blautia_A ammoniilytica	0.118	0.0087	0	0.0498	0	0.0352	0.0652	0	0.3108	0	0	0.0226	0.0108	0.009	0	0	0	0.0078	0.018	0	0.025	0	0	0	0	0	0	0.0797	0	0	0	0	0.0145	0	0	0.056	0	0.0966	0	0	0	0.0176	0	0	0.2519	0	0	0	0
d__Bacteria|p__Bacillota_A|c__Clostridia|o__Lachnospirales|f__Lachnospiraceae|g__Blautia_A|s__Blautia_A caecimuris	0	0	0	0	0	0	0	0	0	0	0	0	0	0	0	0	0	0	0	0	0	0	0	0	0	0	0	0	0	0	0	0	0	0	0	0	0	0	0	0	0.427	0	0	0	0	0	0	0	0
d__Bacteria|p__Bacillota_A|c__Clostridia|o__Lachnospirales|f__Lachnospiraceae|g__Blautia_A|s__Blautia_A difficilis	0.5202	0	0	0	0	0	0	0	1.6977	0	0	0	0.04	0	0	0	0	0	0	0	0	0	0	0	0	0	0	0	0	0	0	0	0	0	0	0	0	0.0826	0	0	0	0.0214	0	0	0.6082	0	0	0	0
d__Bacteria|p__Bacillota_A|c__Clostridia|o__Lachnospirales|f__Lachnospiraceae|g__Blautia_A|s__Blautia_A faecipullorum	0	0	0	0	0	0	0	0	0	0	0	0	0	0	0	0	0	0	0	0	0	0	0	0	0	0	0	0	0	0	0	0	0	0	0	0	0	0	0	0	0.0068	0	0	0	0	0	0	0	0
d__Bacteria|p__Bacillota_A|c__Clostridia|o__Lachnospirales|f__Lachnospiraceae|g__Blautia_A|s__Blautia_A faecis	1.9062	0.0149	0	0.0739	0	0.4076	0.2424	0.0623	4.4139	0	0	0.1093	0.0405	0.0416	0	0	0.1797	0.0102	0.0492	0	0.1236	0.012	0	0	0	0	0	0.0702	0	0	0	0	0.1214	0	0	0.6384	0	1.6443	0	0	0.4342	0.041	0	0	0.7224	0	0	0	0
d__Bacteria|p__Bacillota_A|c__Clostridia|o__Lachnospirales|f__Lachnospiraceae|g__Blautia_A|s__Blautia_A fusiformis	1.0358	0.0413	0	0.1053	0	0.3956	0.0443	0.2865	0.0753	0	0	0.0703	0.0189	0.0261	0	0	0	0	1.2858	0	0.071	0.0467	0	0	0	0	0	0.0761	0	0	0	0	0.2551	0	0	0.341	0	1.5128	0	0	0	0.418	0	0	0.8039	0	0	0	0
d__Bacteria|p__Bacillota_A|c__Clostridia|o__Lachnospirales|f__Lachnospiraceae|g__Blautia_A|s__Blautia_A gallistercoris	0	0	0	0.0078	0	0	0	0	0	0	0	0	0	0	0	0	0	0	0	0	0	0	0	0	0	0	0	0	0	0	0	0	0	0	0	0	0	0	0	0	0.0114	0	0	0	0	0	0	0	0
d__Bacteria|p__Bacillota_A|c__Clostridia|o__Lachnospirales|f__Lachnospiraceae|g__Blautia_A|s__Blautia_A hydrogenotrophica	0	0	0	0	0	0.0105	0	0	0	0	0	0	0	0	0	0	0	0.0111	0	0	0	0	0	0	0	0	0	0	0	0	0	0	0	0	0	0	0	0	0	0	0	0	0	0	0.0059	0	0	0	0
d__Bacteria|p__Bacillota_A|c__Clostridia|o__Lachnospirales|f__Lachnospiraceae|g__Blautia_A|s__Blautia_A intestinigallinarum	0	0	0	0	0	0.0079	0	0	0	0	0	0	0	0	0	0	0	0	0	0	0	0	0	0	0	0	0	0	0	0	0	0	0	0	0	0	0	0	0	0	0	0	0	0	0	0	0	0	0
d__Bacteria|p__Bacillota_A|c__Clostridia|o__Lachnospirales|f__Lachnospiraceae|g__Blautia_A|s__Blautia_A luti	0.4691	0.0169	0	0	0	0.0679	0.0888	0.0383	0	0	0	0.0351	0	0.0191	0	0	0.0282	0	0.0669	0	0.3658	0	0	0	0	0	0	0	0	0	0	0	0.3594	0	0	0.1117	0	0.545	0	0	0	0	0	0	0.0333	0	0	0	0
d__Bacteria|p__Bacillota_A|c__Clostridia|o__Lachnospirales|f__Lachnospiraceae|g__Blautia_A|s__Blautia_A schinkii_B	0	0	0	0	0	0	0	0.044	0.1318	0	0	0	0	0	0	0	0	0	0.0275	0	0	0	0	0	0	0	0	0	0	0	0	0	0	0	0	0.0176	0	0	0	0	0	0	0	0	0	0	0	0	0
d__Bacteria|p__Bacillota_A|c__Clostridia|o__Lachnospirales|f__Lachnospiraceae|g__Blautia_A|s__Blautia_A sp000436615	0.5618	0.1067	0	0	0	0	0.014	0.316	0	0	0	0	0.0434	0	0	0	0.4092	0	0.0256	0	0.6465	0.0342	0	0	0	0	0	0.019	0	0	0	0	0.2736	0	0	0.3843	0	2.1048	0	0	0	0.0348	0	0	0.0107	0	0	0	0
d__Bacteria|p__Bacillota_A|c__Clostridia|o__Lachnospirales|f__Lachnospiraceae|g__Blautia_A|s__Blautia_A sp003474435	0	0.013	0	0	0	0	0	0	0	0	0	0	0	0	0	0	0	0	0	0	0.3385	0	0	0	0	0	0	0	0	0	0	0	0.9807	0	0	0	0	0	0	0	0	0	0	0	0	0	0	0	0
d__Bacteria|p__Bacillota_A|c__Clostridia|o__Lachnospirales|f__Lachnospiraceae|g__Blautia_A|s__Blautia_A sp900066205	0.0546	0	0	0.318	0	0.0274	0.4119	0.2923	0.4616	0	0	0.0353	0.0195	0.0667	0	0	0.3271	0.0128	0	0	0	0	0	0	0	0	0	0	0.0883	0	0	0	3.5632	0	0	0.8093	0	0.2882	0	0	0	0.0272	0	0	0.8239	0	0	0	0
d__Bacteria|p__Bacillota_A|c__Clostridia|o__Lachnospirales|f__Lachnospiraceae|g__Blautia_A|s__Blautia_A sp900066335	1.2165	0.0182	0	0.3404	0	1.3056	0.0583	0.8104	0.6843	0	0	0.0236	0.035	0.1042	0	0	0.0642	0	0	0	0.9352	0.0186	0	0	0	0	0	0.4503	0	0	0	0	0.2336	0	0	0.72	0	3.0914	0	0	0	0	0	0	1.0653	0	0	0	0
d__Bacteria|p__Bacillota_A|c__Clostridia|o__Lachnospirales|f__Lachnospiraceae|g__Blautia_A|s__Blautia_A sp900066355	0.7181	0.0338	0	0.328	0	0.0871	0.2362	0.0899	0.8388	0	0	0	0.0204	0	0	0	0	0	0.0569	0	0.3394	0.0384	0	0	0	0	0	0.3446	0	0	0	0	0.0433	0	0	0.2119	0	0.1256	0	0	0	0.0438	0	0	0.0934	0	0	0	0
d__Bacteria|p__Bacillota_A|c__Clostridia|o__Lachnospirales|f__Lachnospiraceae|g__Blautia_A|s__Blautia_A sp900120195	0	0.0329	0	0.0851	0	0	0.0361	0	0	0	0	0.032	0.0109	0	0	0	0.0286	0.0125	0	0	0	0	0	0	0	0	0	0	0	0	0	0	0.0505	0	0	0	0	0	0	0	0	0.0249	0	0	0.0853	0	0	0	0
d__Bacteria|p__Bacillota_A|c__Clostridia|o__Lachnospirales|f__Lachnospiraceae|g__Blautia_A|s__Blautia_A sp900548245	1.6404	0	0	0	0	0.0197	0	0	0.1999	0	0	0	0	0.0171	0	0	0	0	0	0	0	0	0	0	0	0	0	0	0	0	0	0	0.0675	0	0	0	0	0.043	0	0	0	0.0192	0	0	0	0	0	0	0
d__Bacteria|p__Bacillota_A|c__Clostridia|o__Lachnospirales|f__Lachnospiraceae|g__Blautia_A|s__Blautia_A sp900551715	0.7156	0	0	0	0	0	0	0	0	0	0	0	0.0112	0.0098	0	0	0	0	0	0	0.0278	0.0064	0	0	0	0	0	0.0163	0	0	0	0	0.0459	0	0	0.105	0	0.2762	0	0	0	0	0	0	0	0	0	0	0
d__Bacteria|p__Bacillota_A|c__Clostridia|o__Lachnospirales|f__Lachnospiraceae|g__Blautia_A|s__Blautia_A sp900751995	1.308	0	0	0	0	0	0	0	0.1059	0	0	0	0	0	0	0	0	0	0	0	0	0	0	0	0	0	0	0.0498	0	0	0	0	0	0	0	0	0	0	0	0	0	0	0	0	0	0	0	0	0
d__Bacteria|p__Bacillota_A|c__Clostridia|o__Lachnospirales|f__Lachnospiraceae|g__Blautia_A|s__Blautia_A sp900763175	0.0507	0	0	0	0	0	0	0	0	0	0	0	0	0	0	0	0	0	0	0	0	0	0	0	0	0	0	0	0	0	0	0	0	0	0	0.0379	0	0	0	0	0	0	0	0	0	0	0	0	0
d__Bacteria|p__Bacillota_A|c__Clostridia|o__Lachnospirales|f__Lachnospiraceae|g__Blautia_A|s__Blautia_A sp900764225	0	0	0	0	0	0	0.064	0	0	0	0	0	0.0041	0	0	0	0	0	0	0	0	0	0	0	0	0	0	0	0	0	0	0	0.1158	0	0	0	0	0	0	0	0	0	0	0	0	0	0	0	0
d__Bacteria|p__Bacillota_A|c__Clostridia|o__Lachnospirales|f__Lachnospiraceae|g__Blautia_A|s__Blautia_A sp905206915	0	0	0	0	0	0	0.0557	0	0	0	0	0	0	0	0	0	0	0	0	0	0	0	0	0	0	0	0	0	0	0	0	0	0	0	0	0.4312	0	0	0	0	0	0	0	0	0	0	0	0	0
d__Bacteria|p__Bacillota_A|c__Clostridia|o__Lachnospirales|f__Lachnospiraceae|g__Blautia_A|s__Blautia_A sp934364795	0	0	0	0	0	0	0	0	0.0452	0	0	0	0	0	0	0	0	0	0	0	0	0	0	0	0	0	0	0	0	0	0	0	0.022	0	0	0	0	0.1314	0	0	0	0	0	0	0	0	0	0	0
d__Bacteria|p__Bacillota_A|c__Clostridia|o__Lachnospirales|f__Lachnospiraceae|g__Blautia_A|s__Blautia_A sp934394595	0.0342	0	0	0	0	0	0.033	0	0	0	0	0	0	0	0	0	0	0	0	0	0.0241	0	0	0	0	0	0	0	0	0	0	0	0	0	0	0.0272	0	0.1043	0	0	0	0	0	0	0.0145	0	0	0	0
d__Bacteria|p__Bacillota_A|c__Clostridia|o__Lachnospirales|f__Lachnospiraceae|g__Blautia_A|s__Blautia_A sp934426285	0	0	0	0	0	0	0.0853	0	0	0	0	0.033	0	0.0174	0	0	0	0	0	0	0.1007	0	0	0	0	0	0	0	0	0	0	0	0	0	0	0.0638	0	0	0	0	0	0	0	0	0	0	0	0	0
d__Bacteria|p__Bacillota_A|c__Clostridia|o__Lachnospirales|f__Lachnospiraceae|g__Blautia_A|s__Blautia_A wexlerae_B	0	0	0	0.0797	0	0	0.2653	0	0	0	0	0	0	0	0	0	0	0	0.0483	0	0.7229	0	0	0	0	0	0	0	0	0	0	0	0.5655	0	0	0.4227	0	1.5128	0	0	0	0	0	0	0	0	0	0	0
d__Bacteria|p__Bacillota_A|c__Clostridia|o__Lachnospirales|f__Lachnospiraceae|g__Blautia|s__Blautia celeris	0	0	0	0	0	0	0	0	0	0	0	0	0	0	0	0	0	0	0	0	0	0	0	0	0	0	0	0	0	0	0	0	0	0	0	0	0	0	0	0	0.2742	0	0	0	0.014	0	0	0	0
d__Bacteria|p__Bacillota_A|c__Clostridia|o__Lachnospirales|f__Lachnospiraceae|g__Blautia|s__Blautia coccoides	0	0	0	0	0	0	0	0	0	0	0	0	0	0	0	0	0	0	0	0	0	0	0	0	0	0	0	0	0	0	0	0	0	0	0	0	0	0	0	0	0.0516	0	0	0	0	0	0	0	0
d__Bacteria|p__Bacillota_A|c__Clostridia|o__Lachnospirales|f__Lachnospiraceae|g__Blautia|s__Blautia sp000432195	0	0	0	0	0	0	0	0	0	0	0	0	0	0	0	0	0	0	0	0	0	0	0	0	0	0	0	0	0	0	0	0	0	0	0	0	0	0	0	0	0.0353	0	0	0	0	0	0	0	0
d__Bacteria|p__Bacillota_A|c__Clostridia|o__Lachnospirales|f__Lachnospiraceae|g__Blautia|s__Blautia sp900541955	0	0	0	0	0	0	0	0	0	0	0	0	0	0	0	0	0	0	0	0	0	0	0	0	0	0	0	0	0	0	0	0	0	0	0	0	0	0	0	0	0.9506	0	0	0	0	0	0	0	0
d__Bacteria|p__Bacillota_A|c__Clostridia|o__Lachnospirales|f__Lachnospiraceae|g__Blautia|s__Blautia stercoris	0	0	0	0	0	0	0	0	0	0	0	0	0.0084	0	0	0	0	0	0.02	0	0	0	0	0	0	0	0	0	0	0	0	0	0.0756	0	0	0.0553	0	0	0	0	0	0	0	0	0	0	0	0	0
d__Bacteria|p__Bacillota_A|c__Clostridia|o__Lachnospirales|f__Lachnospiraceae|g__Brotaphodocola|s__Brotaphodocola sp003478505	0	0	0	0	0	0	0	0.0393	0	0	0	0	0	0	0	0	0.0141	0	0	0	0.0289	0	0	0	0	0	0	0	0	0	0	0	0	0	0	0.0132	0	0	0	0	0	0	0	0	0	0	0	0	0
d__Bacteria|p__Bacillota_A|c__Clostridia|o__Lachnospirales|f__Lachnospiraceae|g__Brotaphodocola|s__Brotaphodocola sp003480315	0	0.0142	0	0	0	0	0	0.0836	0	0	0	0	0	0	0	0	0.017	0	0	0	0.0161	0	0	0	0	0	0	0	0	0	0	0	0	0	0	0.0208	0	0	0	0	0	0	0	0	0	0	0	0	0
d__Bacteria|p__Bacillota_A|c__Clostridia|o__Lachnospirales|f__Lachnospiraceae|g__Brotaphodocola|s__Brotaphodocola sp003506385	0	0.0137	0	0	0	0	0	0	0	0	0	0	0	0	0	0	0	0	0	0	0	0	0	0	0	0	0	0	0	0	0	0	0	0	0	0	0	0	0	0	0	0	0	0	0	0	0	0	0
d__Bacteria|p__Bacillota_A|c__Clostridia|o__Lachnospirales|f__Lachnospiraceae|g__Brotonthovivens|s__Brotonthovivens avistercoris	0	0.0075	0	0.0107	0	0	0.0142	0	0	0	0	0	0	0	0	0	0.0023	0	0	0	0	0	0	0	0	0	0	0	0	0	0	0	0	0	0	0	0	0.0291	0	0	0	0	0	0	0	0	0	0	0
d__Bacteria|p__Bacillota_A|c__Clostridia|o__Lachnospirales|f__Lachnospiraceae|g__Brotonthovivens|s__Brotonthovivens sp900557275	0.0124	0	0	0	0	0	0	0	0	0	0	0	0	0	0	0	0	0	0	0	0	0	0	0	0	0	0	0.0324	0	0	0	0	0.0149	0	0	0.0258	0	0	0	0	0	0	0	0	0	0	0	0	0
d__Bacteria|p__Bacillota_A|c__Clostridia|o__Lachnospirales|f__Lachnospiraceae|g__Butyribacter|s__Butyribacter hominis	0	0	0	0	0	0	0	0	0	0	0	0	0	0	0	0	0	0	0	0	0	0	0	0	0	0	0	0	0	0	0	0	0	0	0	0.0131	0	0	0	0	0	0	0	0	0	0	0	0	0
d__Bacteria|p__Bacillota_A|c__Clostridia|o__Lachnospirales|f__Lachnospiraceae|g__Butyribacter|s__Butyribacter sp000436755	0	0	0	0	0	0	0	0.0044	0	0	0	0	0	0	0	0	0	0	0	0	0.0623	0	0	0	0	0	0	0	0	0	0	0	0	0	0	0	0	0	0	0	0	0	0	0	0	0	0	0	0
d__Bacteria|p__Bacillota_A|c__Clostridia|o__Lachnospirales|f__Lachnospiraceae|g__Butyribacter|s__Butyribacter sp003529475	0	0.0152	0	0.0096	0	0.0231	0	0.0541	0.0293	0	0	0.0397	0	0.0119	0	0	0	0	0	0	0.092	0	0	0	0	0	0	0.0214	0	0	0	0	0	0	0	0.6228	0	0	0	0	0.0578	0	0	0	0	0	0	0	0
d__Bacteria|p__Bacillota_A|c__Clostridia|o__Lachnospirales|f__Lachnospiraceae|g__CAG-194|s__CAG-194 sp000432915	0	0	0	0	0	0	0	0	0.0154	0	0	0	0	0	0	0	0	0	0	0	0	0	0	0	0	0	0	0	0	0	0	0	0.0154	0	0	0	0	0	0	0	0	0	0	0	0	0	0	0	0
d__Bacteria|p__Bacillota_A|c__Clostridia|o__Lachnospirales|f__Lachnospiraceae|g__CAG-303|s__CAG-303 sp000437755	0	0.0204	0	0	0	0	0	0	0	0	0	0	0	0	0	0	0	0	0	0	0.045	0	0	0	0	0	0	0	0	0	0	0	0	0	0	0	0	0	0	0	0	0	0	0	0	0	0	0	0
d__Bacteria|p__Bacillota_A|c__Clostridia|o__Lachnospirales|f__Lachnospiraceae|g__CAG-411|s__CAG-411 sp000437275	0	0.0084	0	0	0	0	0	0	0	0	0	0	0	0	0	0	0	0	0	0	0.1617	0	0	0	0	0	0	0	0	0	0	0	0	0	0	0	0	0	0	0	0	0	0	0	0	0	0	0	0
d__Bacteria|p__Bacillota_A|c__Clostridia|o__Lachnospirales|f__Lachnospiraceae|g__CAG-882|s__CAG-882 sp003486385	0.0498	0.0092	0	0	0	0	0	0	0	0	0	0	0	0	0	0	0	0	0	0	0	0	0	0	0	0	0	0	0	0	0	0	0	0	0	0.0565	0	0	0	0	0	0	0	0	0	0	0	0	0
d__Bacteria|p__Bacillota_A|c__Clostridia|o__Lachnospirales|f__Lachnospiraceae|g__CAJJNI01|s__CAJJNI01 sp905193085	0	0.0069	0	0	0	0	0	0	0	0	0	0	0	0	0	0	0	0	0	0	0	0	0	0	0	0	0	0	0	0	0	0	0	0	0	0.0094	0	0	0	0	0	0	0	0	0	0	0	0	0
d__Bacteria|p__Bacillota_A|c__Clostridia|o__Lachnospirales|f__Lachnospiraceae|g__CAKQHB01|s__CAKQHB01 sp934234215	0	0	0	0	0	0	0	0	0	0	0	0	0	0	0	0	0	0	0	0	0	0	0	0	0	0	0	0	0	0	0	0	0	0	0	0.0149	0	0	0	0	0	0	0	0	0	0	0	0	0
d__Bacteria|p__Bacillota_A|c__Clostridia|o__Lachnospirales|f__Lachnospiraceae|g__CAKRHR01|s__CAKRHR01 sp934339005	0	0	0	0	0	0.0116	0	0	0.0289	0	0	0	0	0	0	0	0	0	0	0	0	0	0	0	0	0	0	0	0	0	0	0	0	0	0	0.0224	0	0	0	0	0	0	0	0	0	0	0	0	0
d__Bacteria|p__Bacillota_A|c__Clostridia|o__Lachnospirales|f__Lachnospiraceae|g__CAKRJP01|s__CAKRJP01 sp934351835	0.0348	0	0	0	0	0	0	0	0	0	0	0	0	0	0	0	0	0	0	0	0.0159	0	0	0	0	0	0	0	0	0	0	0	0	0	0	0	0	0	0	0	0	0	0	0	0	0	0	0	0
d__Bacteria|p__Bacillota_A|c__Clostridia|o__Lachnospirales|f__Lachnospiraceae|g__Catenibacillus|s__Catenibacillus scindens	0	0.013	0	0	0	0	0.0161	0	0	0	0	0	0	0	0	0	0	0	0	0	0	0	0	0	0	0	0	0	0	0	0	0	0	0	0	0	0	0.0322	0	0	0.0479	0.0139	0	0	0	0	0	0	0
d__Bacteria|p__Bacillota_A|c__Clostridia|o__Lachnospirales|f__Lachnospiraceae|g__Catenibacillus|s__Catenibacillus sp018369015	0	0	0	0.0021	0	0	0	0	0	0	0	0	0	0	0	0	0	0	0	0	0	0	0	0	0	0	0	0.0352	0	0	0	0	0	0	0	0	0	0	0	0	0	0	0	0	0	0	0	0	0
d__Bacteria|p__Bacillota_A|c__Clostridia|o__Lachnospirales|f__Lachnospiraceae|g__Choladousia|s__Choladousia intestinipullorum	0	0	0	0	0	0	0	0	0	0	0	0	0	0	0	0	0	0	0	0	0	0	0	0	0	0	0	0	0	0	0	0	0	0	0	0	0	0.0061	0	0	0	0.0077	0	0	0	0	0	0	0
d__Bacteria|p__Bacillota_A|c__Clostridia|o__Lachnospirales|f__Lachnospiraceae|g__Choladousia|s__Choladousia sp902363135	0.2201	0.0675	0	0.1409	0	0.054	0.1782	0.1334	0.0434	0	0	0.0422	0.0137	0.0101	0	0	0.0185	0.0239	0.021	0	0.077	0.054	0	0	0	0	0	1.1812	0	0	0	0	0.0462	0	0	0.104	0	0.2929	0	0	0	0.261	0	0	0.0411	0	0	0	0
d__Bacteria|p__Bacillota_A|c__Clostridia|o__Lachnospirales|f__Lachnospiraceae|g__Choladousia|s__Choladousia sp902363665	0.2556	0.0119	0	0.1038	0	0.0157	0.0129	0.6536	0	0	0	0	0.0156	0	0	0	0.0166	0	0	0	0.1547	0	0	0	0	0	0	0.042	0	0	0	0	0.0484	0	0	0.263	0	0.2067	0	0	0	0.2202	0	0	0.2659	0	0	0	0
d__Bacteria|p__Bacillota_A|c__Clostridia|o__Lachnospirales|f__Lachnospiraceae|g__Clostridium_AP|s__Clostridium_AP scindens	0	0	0	0	0	0	0	0	0	0	0	0	0	0	0	0	0	0	0	0	0	0	0	0	0	0	0	0	0	0	0	0	0	0	0	0	0	0	0	0	0.1361	0	0	0	0	0	0	0	0
d__Bacteria|p__Bacillota_A|c__Clostridia|o__Lachnospirales|f__Lachnospiraceae|g__Clostridium_AP|s__Clostridium_AP sp000509125	0	0	0	0	0	0	0	0	0	0	0	0	0	0	0	0	0	0	0	0	0	0	0	0	0	0	0	0	0	0	0	0	0	0	0	0	0	0	0	0	0.0973	0	0	0	0	0	0	0	0
d__Bacteria|p__Bacillota_A|c__Clostridia|o__Lachnospirales|f__Lachnospiraceae|g__COE1|s__COE1 sp001916965	0	0	0	0	0	0	0.0271	0	0.0669	0	0	0	0.0011	0	0	0	0.0095	0	0	0	0.0172	0	0	0	0	0	0	0.011	0	0	0	0	0	0	0	0	0	0	0	0	0	0	0	0	0	0	0	0	0
d__Bacteria|p__Bacillota_A|c__Clostridia|o__Lachnospirales|f__Lachnospiraceae|g__Coprococcus_A|s__Coprococcus_A catus	0	0.0262	0	0	0	0	0.081	0	0	0	0	0	0.0075	0	0	0	0.0231	0	0	0	0	0	0	0	0	0	0	0	0	0	0	0	0.0337	0	0	0.1021	0	0.3842	0	0	0	0	0	0	0	0	0	0	0
d__Bacteria|p__Bacillota_A|c__Clostridia|o__Lachnospirales|f__Lachnospiraceae|g__Coprococcus_A|s__Coprococcus_A catus_A	0.7039	0	0	0.4429	0	0.5302	0.1082	0	0.5208	0	0	0.0199	0.0117	0.0098	0	0	0.0505	0	0.1293	0	0.1317	0.0145	0	0	0	0	0	0.0817	0	0	0	0	0.0805	0	0	0.3021	0	0.4011	0	0	0	0.0437	0	0	0.1423	0	0	0	0
d__Bacteria|p__Bacillota_A|c__Clostridia|o__Lachnospirales|f__Lachnospiraceae|g__Coprococcus|s__Coprococcus aceti	0	0.0441	0	0	0	0.2893	2.2828	0	0.1371	0	0	0.0289	0.0142	0.9166	0	0	0	0.0329	0	0	5.7401	0.2235	0	0	0	0	0	0	0	0	0	0	0.1161	0	0	0.0344	0	0.7726	0	0	0	0	0	0	0.1236	0	0	0	0
d__Bacteria|p__Bacillota_A|c__Clostridia|o__Lachnospirales|f__Lachnospiraceae|g__Coprococcus|s__Coprococcus sp000154245	0	0	0	0	0	0	0	0	0	0	0	0.1602	0.0114	0	0	0	0	0	0	0	0	0	0	0	0	0	0	0.0935	0	0	0	0	0	0	0	0	0	0.8902	0	0	0	0	0	0	0	0	0	0	0
d__Bacteria|p__Bacillota_A|c__Clostridia|o__Lachnospirales|f__Lachnospiraceae|g__Copromonas|s__Copromonas avistercoris	0	0	0	0	0	0	0.0051	0	0	0	0	0	0	0	0	0	0	0	0	0	0	0	0	0	0	0	0	0	0	0	0	0	0	0	0	0	0	0	0	0	0	0	0	0	0	0	0	0	0
d__Bacteria|p__Bacillota_A|c__Clostridia|o__Lachnospirales|f__Lachnospiraceae|g__Copromonas|s__Copromonas faecavium	0	0	0	0	0	0	0.0171	0	0	0	0	0	0	0	0	0	0	0	0	0	0	0	0	0	0	0	0	0	0	0	0	0	0	0	0	0	0	0	0	0	0	0	0	0	0	0	0	0	0
d__Bacteria|p__Bacillota_A|c__Clostridia|o__Lachnospirales|f__Lachnospiraceae|g__Cuneatibacter|s__Cuneatibacter caecimuris	0	0	0	0	0	0	0	0	0	0	0	0	0	0	0	0	0	0	0	0	0	0	0	0	0	0	0	0	0	0	0	0	0	0	0	0	0	0	0	0	0.01	0	0	0	0	0	0	0	0
d__Bacteria|p__Bacillota_A|c__Clostridia|o__Lachnospirales|f__Lachnospiraceae|g__Diplocloster|s__Diplocloster agilis	0	0	0	0	0	0	0.0055	0	0	0	0	0	0	0	0	0	0	0	0	0	0	0	0	0	0	0	0	0	0	0	0	0	0	0	0	0	0	0	0	0	0	0	0	0	0	0	0	0	0
d__Bacteria|p__Bacillota_A|c__Clostridia|o__Lachnospirales|f__Lachnospiraceae|g__Dorea_A|s__Dorea_A amylophila	1.031	0	0	0.0587	0	0.3316	0.0321	0.0564	1.3581	0	0	0.0244	0	0.0184	0	0	0.045	0	0.0418	0	0.1089	0	0	0	0	0	0	0.0555	0	0	0	0	0.1314	0	0	0.2735	0	0.0492	0	0	0	0.0594	0	0	0.1266	0	0	0	0
d__Bacteria|p__Bacillota_A|c__Clostridia|o__Lachnospirales|f__Lachnospiraceae|g__Dorea_D|s__Dorea_D hominis	0	0	0	0.0401	0	0.0579	0.0924	0	0.0523	0	0	0	0.0056	0.0119	0	0	0.0169	0	0	0	0.0348	0.0165	0	0	0	0	0	0	0	0	0	0	0	0	0	0.0599	0	0.1055	0	0	0	0	0	0	0	0	0	0	0
d__Bacteria|p__Bacillota_A|c__Clostridia|o__Lachnospirales|f__Lachnospiraceae|g__Dorea_D|s__Dorea_D sp000433535	0	0	0	0	0	0	0	0	0	0	0	0	0	0	0	0	0	0	0	0	0	0	0	0	0	0	0	0	0	0	0	0	0	0	0	0	0	0	0	0	0.0841	0	0	0	0	0	0	0	0
d__Bacteria|p__Bacillota_A|c__Clostridia|o__Lachnospirales|f__Lachnospiraceae|g__Dorea_D|s__Dorea_D sp900543415	0	0	0	0	0	0	0	0	0	0	0	0	0	0	0	0	0	0	0	0	0	0	0	0	0	0	0	0	0	0	0	0	0	0	0	0	0	0	0	0	0.0557	0	0	0	0	0	0	0	0
d__Bacteria|p__Bacillota_A|c__Clostridia|o__Lachnospirales|f__Lachnospiraceae|g__Egerieimonas|s__Egerieimonas intestinavium	0	0	0	0	0	0	0	0	0	0	0	0	0	0	0	0	0	0	0	0	0	0	0	0	0	0	0	0	0	0	0	0	0	0	0	0	0	0	0	0	0.0045	0	0	0	0	0	0	0	0
d__Bacteria|p__Bacillota_A|c__Clostridia|o__Lachnospirales|f__Lachnospiraceae|g__Egerieimonas|s__Egerieimonas sp900552095	0	0	0	0	0	0	0	0	0	0	0	0	0	0	0	0	0	0	0	0	0	0	0	0	0	0	0	0	0	0	0	0	0	0	0	0	0	0	0	0	1.0861	0	0	0	0	0	0	0	0
d__Bacteria|p__Bacillota_A|c__Clostridia|o__Lachnospirales|f__Lachnospiraceae|g__Eisenbergiella|s__Eisenbergiella intestinigallinarum	0	0	0	0	0	0	0	0	0	0	0	0	0	0	0	0	0	0	0	0	0	0.0147	0	0	0	0	0	0	0	0	0	0	0	0	0	0	0	0	0	0	0.1033	0	0	0	0	0	0	0	0
d__Bacteria|p__Bacillota_A|c__Clostridia|o__Lachnospirales|f__Lachnospiraceae|g__Eisenbergiella|s__Eisenbergiella porci	0	0	0	0	0	0	0	0	0	0	0	0	0	0	0	0	0	0	0	0	0	0	0	0	0	0	0	0.0151	0	0	0	0	0	0	0	0	0	0	0	0	0.0153	0	0	0	0	0	0	0	0
d__Bacteria|p__Bacillota_A|c__Clostridia|o__Lachnospirales|f__Lachnospiraceae|g__Eisenbergiella|s__Eisenbergiella sp900555195	0	0	0	0.0053	0	0.0042	0.0152	0	0	0	0	0	0	0	0	0	0	0	0	0	0	0.0096	0	0	0	0	0	0.0031	0	0	0	0	0	0	0	0	0	0	0	0	0.4043	0.0099	0	0	0	0	0	0	0
d__Bacteria|p__Bacillota_A|c__Clostridia|o__Lachnospirales|f__Lachnospiraceae|g__Eisenbergiella|s__Eisenbergiella stercoravium	0	0	0	0	0	0	0	0	0	0	0	0	0	0	0	0	0	0	0	0	0	0.0239	0	0	0	0	0	0	0	0	0	0	0	0	0	0	0	0	0	0	0	0	0	0	0	0	0	0	0
d__Bacteria|p__Bacillota_A|c__Clostridia|o__Lachnospirales|f__Lachnospiraceae|g__Eisenbergiella|s__Eisenbergiella tayi	0	0	0	0.009	0	0	0	0	0	0	0	0	0	0	0	0	0	0	0	0	0	0	0	0	0	0	0	0	0.004	0	0	0	0	0	0	0	0	0	0	0	0	0	0	0	0.0149	0	0	0	0
d__Bacteria|p__Bacillota_A|c__Clostridia|o__Lachnospirales|f__Lachnospiraceae|g__Enterocloster|s__Enterocloster alcoholdehydrogenati	0	0	0	0	0	0	0	0	0	0	0	0	0	0	0	0	0	0	0	0	0	0	0	0	0	0	0	0	0	0	0	0	0	0	0	0	0	0	0	0	0	0	0	0	0	0	0	0.0531	0
d__Bacteria|p__Bacillota_A|c__Clostridia|o__Lachnospirales|f__Lachnospiraceae|g__Enterocloster|s__Enterocloster bolteae	0	0	0	0	0	0	0	0	0	0	0	0	0	0	0	0	0	0	0	0	0	0	0	0	0	0	0	0	0	0	0	0	0	0	0	0	0	0	0	0	0.0066	0	0	0	0	0	0	0	0
d__Bacteria|p__Bacillota_A|c__Clostridia|o__Lachnospirales|f__Lachnospiraceae|g__Enterocloster|s__Enterocloster citroniae	0	0	0	0	0	0	0	0	0	0	0	0	0	0	0	0	0	0	0	0	0	0	0	0	0	0	0	0	0	0	0	0	0	0	0	0	0	0	0	0	0	0	0	0.0068	0	0	0	0	0
d__Bacteria|p__Bacillota_A|c__Clostridia|o__Lachnospirales|f__Lachnospiraceae|g__Enterocloster|s__Enterocloster clostridioformis	0	0	0	0	0	0	0	0	0	0	0	0	0	0	0.0142	0	0	0	0	0	0	0	0	0	0	0	0	0	0	0	0	0	0	0	0	0	0	0	0	0	0.0075	0	0	0	0	0	0	0	0
d__Bacteria|p__Bacillota_A|c__Clostridia|o__Lachnospirales|f__Lachnospiraceae|g__Enterocloster|s__Enterocloster excrementigallinarum	0	0	0	0	0	0	0.0166	0	0	0	0	0	0	0	0	0	0	0	0	0	0	0	0	0	0	0	0	0	0	0	0	0	0	0	0	0	0	0	0	0	0	0	0	0	0	0	0	0	0
d__Bacteria|p__Bacillota_A|c__Clostridia|o__Lachnospirales|f__Lachnospiraceae|g__Enterocloster|s__Enterocloster excrementipullorum	0	0.0034	0	0	0	0	0.0142	0.0035	0	0	0	0	0	0	0	0	0	0	0	0	0	0.0039	0	0	0	0	0	0	0	0	0	0	0	0	0	0	0	0	0	0	0	0	0	0	0	0	0	0	0
d__Bacteria|p__Bacillota_A|c__Clostridia|o__Lachnospirales|f__Lachnospiraceae|g__Enterocloster|s__Enterocloster faecavium	0	0	0	0	0	0	0.0053	0	0	0	0	0	0	0	0	0	0	0	0	0	0	0	0	0	0	0	0	0	0	0	0	0	0	0	0	0	0	0	0	0	0	0	0	0	0	0	0	0	0
d__Bacteria|p__Bacillota_A|c__Clostridia|o__Lachnospirales|f__Lachnospiraceae|g__Enterocloster|s__Enterocloster lavalensis	0	0	0	0	0	0	0	0	0	0	0	0	0	0	0	0	0.0259	0	0	0	0	0	0	0	0	0	0	0	0	0	0	0	0	0	0	0	0	0	0	0	0	0	0	0	0	0	0	0	0
d__Bacteria|p__Bacillota_A|c__Clostridia|o__Lachnospirales|f__Lachnospiraceae|g__Enterocloster|s__Enterocloster pacaense	0	0	0	0	0	0	0.0091	0	0	0	0	0	0	0	0	0	0	0	0	0	0	0	0	0	0	0	0	0	0	0	0	0	0	0	0	0	0	0	0	0	0	0	0	0	0	0	0	0	0
d__Bacteria|p__Bacillota_A|c__Clostridia|o__Lachnospirales|f__Lachnospiraceae|g__Enterocloster|s__Enterocloster sp000431375	0	0	0	0	0	0	0	0	0	0	0	0	0	0	0	0	0.0116	0	0	0	0.0274	0	0	0	0	0	0	0	0	0	0	0	0	0	0	0.0125	0	0	0	0	0	0	0	0	0	0	0	0	0
d__Bacteria|p__Bacillota_A|c__Clostridia|o__Lachnospirales|f__Lachnospiraceae|g__Enterocloster|s__Enterocloster sp900541315	0	0	0	0	0	0	0.0054	0	0	0	0	0	0	0	0	0	0.0084	0	0	0	0.0243	0	0	0	0	0	0	0	0	0	0	0	0	0	0	0.0072	0	0	0	0	0	0	0	0	0	0	0	0	0
d__Bacteria|p__Bacillota_A|c__Clostridia|o__Lachnospirales|f__Lachnospiraceae|g__Enterocloster|s__Enterocloster sp944384065	0	0	0	0	0	0	0.0057	0	0	0	0	0	0	0	0	0	0	0	0	0	0	0	0	0	0	0	0	0	0	0	0	0	0	0	0	0	0	0	0	0	0	0	0	0	0	0	0	0	0
d__Bacteria|p__Bacillota_A|c__Clostridia|o__Lachnospirales|f__Lachnospiraceae|g__Eubacterium_F|s__Eubacterium_F sp000433735	0	0.0072	0	0	0	0	0.1029	0	0.01	0	0	0	0	0	0	0	0	0	0	0	0	0	0	0	0	0	0	0.0239	0	0	0	0	0	0	0	0.0788	0	0.0115	0	0	0	0.0234	0	0	0	0	0	0	0
d__Bacteria|p__Bacillota_A|c__Clostridia|o__Lachnospirales|f__Lachnospiraceae|g__Eubacterium_F|s__Eubacterium_F sp003491505	0	0	0	0	0	0	0.0598	0	0.0106	0	0	0	0	0.0315	0	0	0	0	0	0	0.1171	0	0	0	0	0	0	0	0	0	0	0	0	0	0	0	0	0.0162	0	0	0	0.0373	0	0	0	0	0	0	0
d__Bacteria|p__Bacillota_A|c__Clostridia|o__Lachnospirales|f__Lachnospiraceae|g__Eubacterium_F|s__Eubacterium_F sp900539115	0	0.0191	0	0.0796	0	0	0	0.5177	0	0	0	0	0	0	0	0	0	0	0	0	0	0	0	0	0	0	0	0.0835	0	0	0	0	0	0	0	0.2234	0	0.2723	0	0	0.3161	0	0	0	0	0	0	0	0
d__Bacteria|p__Bacillota_A|c__Clostridia|o__Lachnospirales|f__Lachnospiraceae|g__Eubacterium_F|s__Eubacterium_F sp934322085	0	0	0	0	0	0	0	0	0	0	0	0.0039	0	0	0	0	0	0	0	0	0	0	0	0	0	0	0	0	0	0	0	0	0	0	0	0	0	0	0	0	0	0	0	0	0	0	0	0	0
d__Bacteria|p__Bacillota_A|c__Clostridia|o__Lachnospirales|f__Lachnospiraceae|g__Eubacterium_G|s__Eubacterium_G segne	0	0	0	0.0106	0	0	0	0	0	0	0	0	0	0	0	0	0	0	0	0	0.0397	0.0292	0	0	0	0	0	0	0	0	0	0	0	0	0	0	0	0	0	0	0	0.0411	0	0	0	0	0	0	0
d__Bacteria|p__Bacillota_A|c__Clostridia|o__Lachnospirales|f__Lachnospiraceae|g__Eubacterium_G|s__Eubacterium_G sp000434315	0	0	0	0	0	0	0	0	0	0	0	0	0	0	0	0	0	0	0	0	0.0243	0	0	0	0	0	0	0	0	0	0	0	0	0	0	0.0111	0	0.0159	0	0	0	0	0	0	0	0	0	0	0
d__Bacteria|p__Bacillota_A|c__Clostridia|o__Lachnospirales|f__Lachnospiraceae|g__Eubacterium_G|s__Eubacterium_G sp000435815	0	0	0	0	0	0	0	0.0282	0	0	0	0.0034	0	0.0117	0	0	0	0	0	0	0	0	0	0	0	0	0	0	0	0	0	0	0	0	0	0.0095	0	0	0	0	0	0	0	0	0	0	0	0	0
d__Bacteria|p__Bacillota_A|c__Clostridia|o__Lachnospirales|f__Lachnospiraceae|g__Eubacterium_G|s__Eubacterium_G sp900764695	0	0	0	0	0	0	0	0	0	0	0	0	0	0	0	0	0	0	0	0	0	0	0	0	0	0	0	0.002	0	0	0	0	0	0	0	0	0	0	0	0	0	0	0	0	0	0	0	0	0
d__Bacteria|p__Bacillota_A|c__Clostridia|o__Lachnospirales|f__Lachnospiraceae|g__Eubacterium_G|s__Eubacterium_G sp904420085	0	0	0	0	0	0	0	0	0	0	0	0	0	0	0	0	0	0	0	0	0	0	0	0	0	0	0	0	0	0	0	0	0	0	0	0	0	0	0	0	0.0431	0	0	0	0	0	0	0	0
d__Bacteria|p__Bacillota_A|c__Clostridia|o__Lachnospirales|f__Lachnospiraceae|g__Eubacterium_I|s__Eubacterium_I ramulus	0	0.021	0	0.0663	0	0.042	0.0176	0.0691	0.0456	0	0	0.0143	0	0.0057	0	0	0.039	0	0	0	0.0378	0.0108	0	0	0	0	0	0.0419	0	0	0	0	0.0167	0	0	0.0817	0	0.3833	0	0	0	0	0	0	0.0936	0	0	0	0
d__Bacteria|p__Bacillota_A|c__Clostridia|o__Lachnospirales|f__Lachnospiraceae|g__Eubacterium_I|s__Eubacterium_I ramulus_A	0	0	0	0	0	0.0094	0	0	0.0193	0	0	0	0	0	0	0	0	0	0	0	0	0	0	0	0	0	0	0	0	0	0	0	0	0	0	0	0	0.0392	0	0	0	0	0	0	0.0396	0	0	0	0
d__Bacteria|p__Bacillota_A|c__Clostridia|o__Lachnospirales|f__Lachnospiraceae|g__Eubacterium_I|s__Eubacterium_I sp900546495	0.024	0	0	0.0335	0	0	0	0	0	0	0	0	0	0	0	0	0.0131	0	0	0	0	0	0	0	0	0	0	0.0362	0	0	0	0	0.0121	0	0	0.0558	0	0	0	0	0	0	0	0	0	0	0	0	0
d__Bacteria|p__Bacillota_A|c__Clostridia|o__Lachnospirales|f__Lachnospiraceae|g__F0428|s__F0428 sp003043955	0	0	0	0	0	0	0	0	0	0	0	0	0	0	0	0	0	0	0	0	0	0	0	0	0	0	0	0	0	0	0	0	0	0	0	0	0	0	0	0	0	0	0	0	0	0	0	0	0
d__Bacteria|p__Bacillota_A|c__Clostridia|o__Lachnospirales|f__Lachnospiraceae|g__Faecalimonas|s__Faecalimonas phoceensis	0	0	0	0	0.0151	0	0	0	0	0	0	0	0	0	0	0	0	0	0	0	0	0	0	0	0	0	0	0	0	0	0	0	0	0	0	0	0	0	0	0	0.0478	0	0	0	0	0	0	0	0
d__Bacteria|p__Bacillota_A|c__Clostridia|o__Lachnospirales|f__Lachnospiraceae|g__Faecalimonas|s__Faecalimonas umbilicata	0	0	0	0	0	0	0	0	0	0	0	0	0	0	0.0049	0	0	0	0	0	0	0	0	0	0	0	0	0	0	0	0	0	0	0	0	0	0	0	0	0	0	0	0	0	0	0	0	0.0153	0
d__Bacteria|p__Bacillota_A|c__Clostridia|o__Lachnospirales|f__Lachnospiraceae|g__Fimimorpha|s__Fimimorpha excrementavium	0	0	0	0	0	0	0	0	0	0	0	0	0	0	0	0	0	0	0	0	0	0	0	0	0	0	0	0	0	0	0	0	0	0	0	0	0	0.0022	0	0	0	0	0	0	0	0	0	0	0
d__Bacteria|p__Bacillota_A|c__Clostridia|o__Lachnospirales|f__Lachnospiraceae|g__Frisingicoccus|s__Frisingicoccus caecimuris	0	0	0	0	0	0	0	0	0	0	0	0	0	0	0	0	0	0	0	0	0	0	0	0	0	0	0	0	0	0	0	0	0	0	0	0	0	0	0	0	0.0661	0	0	0	0	0	0	0	0
d__Bacteria|p__Bacillota_A|c__Clostridia|o__Lachnospirales|f__Lachnospiraceae|g__Fusicatenibacter|s__Fusicatenibacter saccharivorans	9.6272	0.3862	0	3.4801	0	1.9584	0.1713	8.8293	4.8383	0	0	0.0604	0.075	0.2979	0	0	0.3941	0	0.5387	0	0.9584	0.2603	0	0	0	0	0	10.2833	0	0	0	0	0.1006	0	0	3.7487	0	3.2887	0	0	2.668	0.3399	0	0	0.8445	0	0	0	0
d__Bacteria|p__Bacillota_A|c__Clostridia|o__Lachnospirales|f__Lachnospiraceae|g__Fusicatenibacter|s__Fusicatenibacter sp900543115	0	0	0	0	0	0	0	0	0	0	0	0	0	0	0	0	0	0	0	0	0	0	0	0	0	0	0	0	0	0	0	0	0	0	0	0	0	0	0	0	12.7303	0	0	0	0	0	0	0	0
d__Bacteria|p__Bacillota_A|c__Clostridia|o__Lachnospirales|f__Lachnospiraceae|g__Gallintestinimicrobium|s__Gallintestinimicrobium propionicum	0	0.0137	0	0.5695	0	0.0907	0.2318	1.6408	0.0215	0	0	0.0387	0.0098	0.0322	0	0	0.0784	0	0	0	0.0481	0.207	0	0	0	0	0	0.0713	0	0	0	0	0.016	0	0	0.3871	0	0.2064	0	0	0	0.4055	0	0	0.0917	0	0	0	0
d__Bacteria|p__Bacillota_A|c__Clostridia|o__Lachnospirales|f__Lachnospiraceae|g__Gallintestinimicrobium|s__Gallintestinimicrobium pullicola	0	0	0	0.0033	0	0	0	0	0	0	0	0	0	0	0	0	0	0	0	0	0	0	0	0	0	0	0	0	0	0	0	0	0	0	0	0	0	0	0	0	0	0	0	0	0	0	0	0	0
d__Bacteria|p__Bacillota_A|c__Clostridia|o__Lachnospirales|f__Lachnospiraceae|g__Hominisplanchenecus|s__Hominisplanchenecus faecis	0	0.0125	0	1.1847	0	0	0.0193	0.0967	0	0	0	0	0	0.0091	0.0095	0	0.0067	0	0	0	0.0835	0.0092	0	0	0	0	0	0.0212	0	0	0	0	0.0166	0	0	0.6941	0	0.6836	0	0	0	0.0177	0	0	0	0	0	0	0
d__Bacteria|p__Bacillota_A|c__Clostridia|o__Lachnospirales|f__Lachnospiraceae|g__Hominiventricola|s__Hominiventricola filiformis	0	0.0107	0	0	0	0	0.0522	0.0445	0	0	0	0	0	0	0	0	0.0131	0	0	0	0.0207	0	0	0	0	0	0	0	0	0	0	0	0	0	0	0.048	0	0	0	0	0	0	0	0	0	0	0	0	0
d__Bacteria|p__Bacillota_A|c__Clostridia|o__Lachnospirales|f__Lachnospiraceae|g__Hominiventricola|s__Hominiventricola sp003480725	0	0.0184	0	0	0	0	0.019	0.0685	0	0	0	0	0	0	0	0	0.0155	0	0	0	0	0	0	0	0	0	0	0	0	0	0	0	0	0	0	0.0479	0	0	0	0	0	0	0	0	0	0	0	0	0
d__Bacteria|p__Bacillota_A|c__Clostridia|o__Lachnospirales|f__Lachnospiraceae|g__Hominiventricola|s__Hominiventricola sp018223365	0	0	0	0.0205	0	0	0.0362	0	0	0	0	0	0	0	0	0	0	0	0	0	0.0183	0	0	0	0	0	0	0	0	0	0	0	0	0	0	0.0265	0	0	0	0	0	0	0	0	0	0	0	0	0
d__Bacteria|p__Bacillota_A|c__Clostridia|o__Lachnospirales|f__Lachnospiraceae|g__Hungatella_A|s__Hungatella_A hathewayi_A	0	0	0	0	0	0	0	0	0	0	0	0	0	0	0	0	0	0	0	0	0.0121	0	0	0	0	0	0	0	0	0	0	0	0	0	0	0	0	0	0	0	0	0	0	0	0	0	0	0	0
d__Bacteria|p__Bacillota_A|c__Clostridia|o__Lachnospirales|f__Lachnospiraceae|g__JAGTTR01|s__JAGTTR01 sp018223385	0.0794	0.0326	0	0.0319	0	0.0733	0.0512	0.2767	0.0174	0	0	0.0529	0.0303	0.0069	0	0	0.0098	0.0143	0.0179	0	0.0283	0.0699	0	0	0	0	0	0.0818	0	0	0	0	0.015	0	0	0.0853	0	0.0788	0	0	0	0.0961	0	0	0.0147	0	0	0	0
d__Bacteria|p__Bacillota_A|c__Clostridia|o__Lachnospirales|f__Lachnospiraceae|g__JAHZHG01|s__JAHZHG01 sp019420425	0	0	0	0	0	0	0	0.0083	0	0	0	0	0	0	0	0	0.0047	0	0	0	0.0117	0	0	0	0	0	0	0	0	0	0	0	0	0	0	0	0	0.0055	0	0	0	0	0	0	0	0	0	0	0
d__Bacteria|p__Bacillota_A|c__Clostridia|o__Lachnospirales|f__Lachnospiraceae|g__Johnsonella|s__Johnsonella sp905373785	0	0	0	0	0	0	0	0	0	0	0	0	0	0	0	0	0	0	0	0	0	0	0	0	0.0279	0	0	0	0	0	0	0	0	0	0	0	0	0	0	0	0	0	0	0	0	0	0	0	0
d__Bacteria|p__Bacillota_A|c__Clostridia|o__Lachnospirales|f__Lachnospiraceae|g__Jutongia|s__Jutongia sp003524945	0	0.0225	0	0.0161	0	0	0.1862	0	0	0	0	0	0	0	0	0	0	0	0	0	0.0409	0	0	0	0	0	0	0	0	0	0	0	0	0	0	0	0	0.3976	0	0	0	0	0	0	0	0	0	0	0
d__Bacteria|p__Bacillota_A|c__Clostridia|o__Lachnospirales|f__Lachnospiraceae|g__Lachnoanaerobaculum|s__Lachnoanaerobaculum orale	0	0	0	0	0	0	0	0	0	0	0	0	0	0	0	0	0	0	0	0	0	0	0	0	0	0	0	0	0	0	0	0	0	0	0	0	0	0	0	0	0	0	0	0	0	0	0	0	0
d__Bacteria|p__Bacillota_A|c__Clostridia|o__Lachnospirales|f__Lachnospiraceae|g__Lachnoanaerobaculum|s__Lachnoanaerobaculum saburreum	0	0	0	0	0	0	0	0	0	0	0	0	0	0	0	0	0	0	0	0	0	0	0	0	0.1211	0	0	0	0	0	0	0	0	0	0	0	0	0	0	0	0	0	0	0	0	0	0	0	0
d__Bacteria|p__Bacillota_A|c__Clostridia|o__Lachnospirales|f__Lachnospiraceae|g__Lachnoanaerobaculum|s__Lachnoanaerobaculum sp000296385	0	0	0	0	0	0	0	0	0	0	0	0	0	0	0	0	0	0	0	0	0	0	0	0	0.0532	0	0	0	0	0	0	0	0	0	0	0	0	0	0	0	0	0	0	0	0	0	0	0	0
d__Bacteria|p__Bacillota_A|c__Clostridia|o__Lachnospirales|f__Lachnospiraceae|g__Lachnoanaerobaculum|s__Lachnoanaerobaculum sp916439285	0	0	0	0	0	0	0	0	0	0	0	0	0	0	0	0	0	0	0	0	0	0	0	0	0	0	0	0	0	0	0	0	0	0	0	0	0	0	0	0	0	0	0	0	0	0	0	0	0
d__Bacteria|p__Bacillota_A|c__Clostridia|o__Lachnospirales|f__Lachnospiraceae|g__Lachnoclostridium_A|s__Lachnoclostridium_A avicola	0	0	0	0	0	0	0	0	0	0	0	0	0	0	0	0	0	0	0	0	0	0.004	0	0	0	0	0	0	0	0	0	0	0	0	0	0	0	0	0	0	0.0043	0	0	0	0	0	0	0	0
d__Bacteria|p__Bacillota_A|c__Clostridia|o__Lachnospirales|f__Lachnospiraceae|g__Lachnoclostridium_A|s__Lachnoclostridium_A stercoravium	0	0	0	0	0	0	0.004	0	0	0	0	0	0	0	0	0	0	0	0	0	0	0	0	0	0	0	0	0	0	0	0	0	0	0	0	0	0	0	0	0	0	0	0	0	0	0	0	0	0
d__Bacteria|p__Bacillota_A|c__Clostridia|o__Lachnospirales|f__Lachnospiraceae|g__Lachnoclostridium_B|s__Lachnoclostridium_B acetigenes	0.0632	0.0142	0	0	0	0	0	0	0	0	0	0	0	0	0	0	0	0	0	0	0	0	0	0	0	0	0	0	0	0	0	0	0	0	0	0	0	0	0	0	0	0	0	0	0	0	0	0	0
d__Bacteria|p__Bacillota_A|c__Clostridia|o__Lachnospirales|f__Lachnospiraceae|g__Lachnoclostridium_B|s__Lachnoclostridium_B ammoniilytica	0.114	0.0162	0	0.0356	0	0.0915	0.0365	0.0513	0.2617	0	0	0	0.0108	0.0084	0	0	0.0271	0	0.0199	0	0.0351	0.0111	0	0	0	0	0	0.054	0	0	0	0	0.0243	0	0	0.085	0	0.1914	0	0	0.0826	0.0196	0	0	0.0273	0	0	0	0
d__Bacteria|p__Bacillota_A|c__Clostridia|o__Lachnospirales|f__Lachnospiraceae|g__Lachnoclostridium_B|s__Lachnoclostridium_B intestinigallinarum	0	0	0	0	0	0	0	0	0	0	0	0	0	0	0	0	0	0	0	0	0	0.0095	0	0	0	0	0	0	0	0	0	0	0	0	0	0	0	0	0	0	0	0	0	0	0	0	0	0	0
d__Bacteria|p__Bacillota_A|c__Clostridia|o__Lachnospirales|f__Lachnospiraceae|g__Lachnospira|s__Lachnospira eligens_A	0.028	0	0	0	0	0	0.0201	0	0	0	0	0.0586	0.0043	0	0	0	0.0388	0	0.1595	0	1.1615	0	0	0	0	0	0	0	0	0	0	0	0.095	0	0	0.0413	0	0.0249	0	0	0	0.0236	0	0	0.0711	0	0	0	0
d__Bacteria|p__Bacillota_A|c__Clostridia|o__Lachnospirales|f__Lachnospiraceae|g__Lachnospira|s__Lachnospira hominis	0	0.0066	0	0	0	0	0	0	0	0	0	0	0.0185	0	0	0	0.0883	0	0.0143	0	0.0519	0.0051	0	0	0	0	0	0	0	0	0	0	0	0	0	0.0228	0	0	0	0	0	0	0	0	0.0303	0	0	0	0
d__Bacteria|p__Bacillota_A|c__Clostridia|o__Lachnospirales|f__Lachnospiraceae|g__Lachnospira|s__Lachnospira pectinoschiza_A	0	0	0	0	0	0	0	0	0	0	0	0.0062	0	0	0	0	0.1837	0	0.0074	0	0.1001	0.0095	0	0	0	0	0	0	0	0	0	0	0.0076	0	0	0	0	0	0	0	0	0.0074	0	0	0.0197	0	0	0	0
d__Bacteria|p__Bacillota_A|c__Clostridia|o__Lachnospirales|f__Lachnospiraceae|g__Lachnospira|s__Lachnospira sp000436475	0	0	0	0	0	0	0	0	0	0	0	0	0	0	0	0	0	0	0	0	0	0	0	0	0	0	0	0	0	0	0	0	0	0	0	0	0	0	0	0	0	0.0127	0	0	0	0	0	0	0
d__Bacteria|p__Bacillota_A|c__Clostridia|o__Lachnospirales|f__Lachnospiraceae|g__Lachnospira|s__Lachnospira sp000436535	0.0186	0.0124	0	0	0	0	0	0.0067	0	0	0	0	0	0	0	0	0	0	0	0	0	0	0	0	0	0	0	0	0	0	0	0	0	0	0	0.03	0	0	0	0	0	0	0	0	0	0	0	0	0
d__Bacteria|p__Bacillota_A|c__Clostridia|o__Lachnospirales|f__Lachnospiraceae|g__Lachnospira|s__Lachnospira sp000437735	0	0	0	0.0141	0	0.0118	0.0881	0	0.0187	0	0	0	0	0.0086	0	0	0	0	0	0	0	0.0051	0	0	0	0	0	0	0	0	0	0	0	0	0	0.0999	0	0.0139	0	0	0	0	0	0	0	0	0	0	0
d__Bacteria|p__Bacillota_A|c__Clostridia|o__Lachnospirales|f__Lachnospiraceae|g__Laedolimicola|s__Laedolimicola ammoniilytica	0	0	0	0	0	0	0.0145	0.081	0	0	0	0	0	0	0	0	0	0	0	0	0	0	0	0	0	0	0	0.03	0	0	0	0	0	0	0	0.0254	0	0	0	0	0	0.0257	0	0	0	0	0	0	0
d__Bacteria|p__Bacillota_A|c__Clostridia|o__Lachnospirales|f__Lachnospiraceae|g__Laedolimicola|s__Laedolimicola faecalis	0	0	0	0	0	0	0	0.015	0	0	0	0	0	0	0	0	0	0	0	0	0	0.0162	0	0	0	0	0	0	0	0	0	0	0	0	0	0	0	0	0	0	0	0	0	0	0	0	0	0	0
d__Bacteria|p__Bacillota_A|c__Clostridia|o__Lachnospirales|f__Lachnospiraceae|g__Laedolimicola|s__Laedolimicola sp900553635	0	0	0	0	0	0	0.0144	0	0	0	0	0	0	0	0	0	0	0	0	0	0	0	0	0	0	0	0	0.0157	0	0	0	0	0	0	0	0.0472	0	0	0	0	0	0.0164	0	0	0	0	0	0	0
d__Bacteria|p__Bacillota_A|c__Clostridia|o__Lachnospirales|f__Lachnospiraceae|g__Laedolimicola|s__Laedolimicola sp934402125	0	0	0	0.0035	0	0	0	0	0	0	0	0	0	0	0	0	0	0	0	0	0	0	0	0	0	0	0	0	0	0	0	0	0	0	0	0	0	0	0	0	0	0	0	0	0	0	0	0	0
d__Bacteria|p__Bacillota_A|c__Clostridia|o__Lachnospirales|f__Lachnospiraceae|g__Lientehia|s__Lientehia caecorum	0	0	0	0	0	0.0056	0	0	0	0	0	0	0	0	0	0	0	0	0	0	0	0	0	0	0	0	0	0	0	0	0	0	0	0	0	0	0	0	0	0	0	0	0	0	0	0	0	0	0
d__Bacteria|p__Bacillota_A|c__Clostridia|o__Lachnospirales|f__Lachnospiraceae|g__Lientehia|s__Lientehia dongpingensis	0	0	0	0.0058	0	0	0	0	0	0	0	0	0	0	0	0	0	0	0	0	0	0	0	0	0	0	0	0	0	0	0	0	0	0	0	0	0	0	0	0	0	0	0	0	0.0061	0	0	0	0
d__Bacteria|p__Bacillota_A|c__Clostridia|o__Lachnospirales|f__Lachnospiraceae|g__Lientehia|s__Lientehia sp934351765	0.0253	0.0175	0	0.0268	0	0	0.0296	0.0438	0.0218	0	0	0.0057	0.0036	0	0	0	0.0078	0	0.0088	0	0.021	0.012	0	0	0	0	0	0.0378	0	0	0	0	0.0046	0	0	0.0136	0	0.0244	0	0	0	0.0209	0	0	0.0121	0	0	0	0
d__Bacteria|p__Bacillota_A|c__Clostridia|o__Lachnospirales|f__Lachnospiraceae|g__Lientehia|s__Lientehia sp944375845	0	0	0	0	0	0.0139	0	0	0	0	0	0	0	0	0	0	0	0	0	0	0	0	0	0	0	0	0	0	0	0	0	0	0	0	0	0	0	0	0	0	0	0	0	0	0	0	0	0	0
d__Bacteria|p__Bacillota_A|c__Clostridia|o__Lachnospirales|f__Lachnospiraceae|g__Limivivens|s__Limivivens faecihominis	0.8494	0.2025	0	0.2139	0	0.1026	0.1022	0.3986	0.1654	0	0	0.024	0.0191	0.0151	0	0	0.0394	0	0.0187	0	0.0222	0	0	0	0	0	0	0.0444	0	0	0	0	0.0157	0	0	0.2316	0	0.2093	0	0	0	0.244	0	0	0.1378	0	0	0	0
d__Bacteria|p__Bacillota_A|c__Clostridia|o__Lachnospirales|f__Lachnospiraceae|g__Limivivens|s__Limivivens merdigallinarum	0	0	0	0	0	0.0117	0	0	0	0	0	0	0	0	0	0	0	0	0	0	0	0	0	0	0	0	0	0	0	0	0	0	0	0	0	0	0	0	0	0	0	0	0	0	0	0	0	0	0
d__Bacteria|p__Bacillota_A|c__Clostridia|o__Lachnospirales|f__Lachnospiraceae|g__Limivivens|s__Limivivens sp900066135	0.1045	0	0	0.056	0	0.0185	0.047	0.0438	0.0637	0	0	0	0	0	0	0	0	0	0.028	0	0	0	0	0	0	0	0	0.0775	0	0	0	0	0.0116	0	0	0.0784	0	0.0535	0	0	0	0.0227	0	0	0	0	0	0	0
d__Bacteria|p__Bacillota_A|c__Clostridia|o__Lachnospirales|f__Lachnospiraceae|g__Limivivens|s__Limivivens sp905214955	0.0142	0.0194	0	0.0219	0	0.0522	0.017	0.0976	0.0354	0	0	0.0118	0	0	0	0	0.0103	0	0	0	0.0304	0.008	0	0	0	0	0	0.0993	0	0	0	0	0.0164	0	0	0.0722	0	0.2209	0	0	0	0.0209	0	0	0.0255	0	0	0	0
d__Bacteria|p__Bacillota_A|c__Clostridia|o__Lachnospirales|f__Lachnospiraceae|g__Massilistercora|s__Massilistercora sp902406105	0	0	0	0.0052	0	0	0	0.0028	0	0	0	0	0	0	0	0	0	0.0032	0	0	0	0	0	0	0	0	0	0	0	0	0	0	0	0	0	0	0	0.0048	0	0	0	0	0	0	0	0	0	0	0
d__Bacteria|p__Bacillota_A|c__Clostridia|o__Lachnospirales|f__Lachnospiraceae|g__Massilistercora|s__Massilistercora timonensis	0	0	0	0.0161	0	0	0	0	0	0	0	0	0	0	0	0	0	0	0	0	0	0	0	0	0	0	0	0	0	0	0	0	0	0	0	0	0	0	0	0	0	0	0	0	0	0	0	0	0
d__Bacteria|p__Bacillota_A|c__Clostridia|o__Lachnospirales|f__Lachnospiraceae|g__Mediterraneibacter_A|s__Mediterraneibacter_A butyricigenes	0.135	0	0	0.0471	0	0.0377	0.0313	0	0.0182	0	0	0	0.0086	0	0	0	0.0129	0	0	0	0	0	0	0	0	0	0	0	0	0	0	0	0	0	0	0.0125	0	0.0316	0	0	0	0	0	0	0.0459	0	0	0	0
d__Bacteria|p__Bacillota_A|c__Clostridia|o__Lachnospirales|f__Lachnospiraceae|g__Mediterraneibacter_A|s__Mediterraneibacter_A sp934418295	0	0	0	0.035	0	0	0	0	0	0	0	0	0.0063	0	0	0	0	0	0.0098	0	0	0	0	0	0	0	0	0.0289	0	0	0	0	0.0102	0	0	0	0	0	0	0	0	0	0	0	0	0	0	0	0
d__Bacteria|p__Bacillota_A|c__Clostridia|o__Lachnospirales|f__Lachnospiraceae|g__Mediterraneibacter|s__Mediterraneibacter excrementigallinarum	0	0	0	0	0	0	0	0	0	0	0	0	0	0	0	0	0	0	0	0	0	0	0	0	0	0	0	0	0	0	0	0	0	0	0	0	0	0	0	0	0.0072	0	0	0	0	0	0	0	0
d__Bacteria|p__Bacillota_A|c__Clostridia|o__Lachnospirales|f__Lachnospiraceae|g__Mediterraneibacter|s__Mediterraneibacter excrementipullorum	0	0	0	0	0	0	0.0101	0	0	0	0	0	0	0	0	0	0	0	0	0	0	0	0	0	0	0	0	0	0	0	0	0	0	0	0	0	0	0	0	0	0	0	0	0	0.0107	0	0	0	0
d__Bacteria|p__Bacillota_A|c__Clostridia|o__Lachnospirales|f__Lachnospiraceae|g__Mediterraneibacter|s__Mediterraneibacter faecis	0.6073	0.0773	0	0.0578	0	0.5267	0.0456	0.0428	0.8779	0	0	0.0197	0.0251	0.015	0	0	0.2653	0.0122	0.0206	0	0.6366	0.01	0	0	0	0	0	0	0	0	11.6204	0	0.1296	0	0	0.2709	0	0.4689	0	0	0	0.0415	0	0	2.373	0	0	0	0
d__Bacteria|p__Bacillota_A|c__Clostridia|o__Lachnospirales|f__Lachnospiraceae|g__Mediterraneibacter|s__Mediterraneibacter intestinigallinarum	0	0	0	0	0	0	0	0	0	0	0	0	0	0	0	0	0	0	0	0	0	0	0	0	0	0	0	0	0	0	0	0	0	0	0	0	0	0	0	0	0.0098	0	0	0	0	0	0	0	0
d__Bacteria|p__Bacillota_A|c__Clostridia|o__Lachnospirales|f__Lachnospiraceae|g__Mediterraneibacter|s__Mediterraneibacter massiliensis	0	0	0	0	0	0.0073	0	0	0	0	0	0	0	0	0	0	0	0	0	0	0	0	0	0	0	0	0	0	0	0	0	0	0	0	0	0	0	0	0	0	0	0	0	0	0	0	0	0	0
d__Bacteria|p__Bacillota_A|c__Clostridia|o__Lachnospirales|f__Lachnospiraceae|g__Mediterraneibacter|s__Mediterraneibacter norwichensis	0	0	0	0.0564	0	0.0155	0	0	0	0	0	0	0	0	0	0	0	0	0	0	0	0	0	0	0	0	0	0	0	0	0	0	0	0	0	0	0	0	0	0	0.0151	0	0	0	0	0	0	0	0
d__Bacteria|p__Bacillota_A|c__Clostridia|o__Lachnospirales|f__Lachnospiraceae|g__Mediterraneibacter|s__Mediterraneibacter sp019418195	0	0	0	0	0	0	0	0	0	0	0	0	0	0	0	0	0	0	0	0	0	0.0033	0	0	0	0	0	0	0	0	0	0	0	0	0	0	0	0	0	0	0	0	0	0	0	0	0	0	0
d__Bacteria|p__Bacillota_A|c__Clostridia|o__Lachnospirales|f__Lachnospiraceae|g__Mediterraneibacter|s__Mediterraneibacter sp019420405	0	0	0	0	0	0	0	0	0	0	0	0	0	0	0	0	0	0	0	0	0	0	0	0	0	0	0	0	0	0	0	0	0	0	0	0	0	0	0	0	0	0	0	0	0.0047	0	0	0	0
d__Bacteria|p__Bacillota_A|c__Clostridia|o__Lachnospirales|f__Lachnospiraceae|g__Mediterraneibacter|s__Mediterraneibacter sp900120155	0	0	0	0.0088	0	0.0076	0.0142	0	0.0026	0	0	0	0	0	0	0	0	0	0	0	0	0	0	0	0	0	0	0.0083	0	0	0	0	0	0	0	0	0	0.0077	0	0	0.0182	0.0205	0	0	0.0103	0	0	0	0
d__Bacteria|p__Bacillota_A|c__Clostridia|o__Lachnospirales|f__Lachnospiraceae|g__Mediterraneibacter|s__Mediterraneibacter sp900541505	0	0	0	0	0	0	0	0	0	0	0	0	0	0	0	0	0	0	0	0	0	0	0	0	0	0	0	0	0	0	0	0	0	0	0	0	0	0	0	0	0	0	0	0	0.0073	0	0	0	0
d__Bacteria|p__Bacillota_A|c__Clostridia|o__Lachnospirales|f__Lachnospiraceae|g__Mediterraneibacter|s__Mediterraneibacter sp900752395	0	0	0	0	0	0	0	0	0	0	0	0	0	0	0	0	0	0.0035	0	0	0	0	0	0	0	0	0	0	0	0	0	0	0	0	0	0	0	0	0	0	0	0	0	0	0	0	0	0	0
d__Bacteria|p__Bacillota_A|c__Clostridia|o__Lachnospirales|f__Lachnospiraceae|g__Mediterraneibacter|s__Mediterraneibacter torques	0	0	0	0	0	0.0341	0	0	0.2484	0	0	0	0	0	0	0	0.0231	0	0	0	0.0667	0	0	0	0	0	0	0	0	0	0	0	0	0	0	0	0	0	0	0	0	0.0719	0	0	0.0228	0	0	0	0
d__Bacteria|p__Bacillota_A|c__Clostridia|o__Lachnospirales|f__Lachnospiraceae|g__Mediterraneibacter|s__Mediterraneibacter turbiniformis	0	0	0	0	0	0	0	0	0	0	0	0	0	0	0	0	0	0	0	0	0	0	0	0	0	0	0	0	0	0	0	0	0	0	0	0	0	0	0	0	0	0.0172	0	0	0	0	0	0	0
d__Bacteria|p__Bacillota_A|c__Clostridia|o__Lachnospirales|f__Lachnospiraceae|g__Mediterraneibacter|s__Mediterraneibacter vanvlietii	0	0	0	0	0	0	0	0	0	0	0	0	0	0	0	0	0	0	0	0	0	0	0	0	0	0	0	0	0	0	0	0	0	0	0	0	0	0	0	0	0.0071	0	0	0	0	0	0	0	0
d__Bacteria|p__Bacillota_A|c__Clostridia|o__Lachnospirales|f__Lachnospiraceae|g__Merdimonas|s__Merdimonas faecis	0	0	0	0	0	0	0.0558	0	0	0	0	0	0	0	0	0	0	0.0123	0	0	0	0.0072	0	0	0	0	0	0	0	0	0	0	0	0	0	0	0	0	0	0	0.0237	0	0	0	0	0	0	0	0
d__Bacteria|p__Bacillota_A|c__Clostridia|o__Lachnospirales|f__Lachnospiraceae|g__Merdiplasma|s__Merdiplasma sp934371475	0	0	0	0	0	0	0	0	0	0	0	0.0082	0	0	0	0	0	0	0	0	0	0	0	0	0	0	0	0	0	0	0	0	0.0064	0	0	0.0506	0	0.0619	0	0	0	0	0	0	0	0	0	0	0
d__Bacteria|p__Bacillota_A|c__Clostridia|o__Lachnospirales|f__Lachnospiraceae|g__Muricomes|s__Muricomes contortus_B	0	0	0	0.0096	0	0	0.0083	0	0	0	0	0	0	0	0	0	0.0067	0	0	0	0	0	0	0	0	0	0	0	0	0	0	0	0	0	0	0	0	0	0	0	0	0	0	0	0	0	0	0	0
d__Bacteria|p__Bacillota_A|c__Clostridia|o__Lachnospirales|f__Lachnospiraceae|g__Muricomes|s__Muricomes fissicatena_A	0	0	0	0	0	0	0	0	0	0	0	0	0	0	0	0	0	0	0	0	0	0	0	0	0	0	0	0	0	0	0	0	0	0	0	0	0	0	0	0	0.008	0	0	0	0	0	0	0	0
d__Bacteria|p__Bacillota_A|c__Clostridia|o__Lachnospirales|f__Lachnospiraceae|g__Muricomes|s__Muricomes sp000509105	0	0	0	0	0	0	0	0	0	0	0	0	0	0	0	0	0	0	0	0	0.012	0	0	0	0	0	0	0	0	0	0	0	0	0	0	0	0	0.008	0	0	0.0497	0	0	0	0.0189	0	0	0	0
d__Bacteria|p__Bacillota_A|c__Clostridia|o__Lachnospirales|f__Lachnospiraceae|g__Muricoprocola|s__Muricoprocola aceti	0.4587	0	0	0.0351	0	0.0384	0.0369	0.0367	0.2944	0	0	0.0153	0	0	0	0	0.0089	0	0	0	0.0508	0	0	0	0	0	0	0.0311	0	0	0	0	0	0	0	0.0753	0	0	0	0	0	0	0	0	0	0	0	0	0
d__Bacteria|p__Bacillota_A|c__Clostridia|o__Lachnospirales|f__Lachnospiraceae|g__Muricoprocola|s__Muricoprocola shaoxingensis	0.0537	0	0	0	0	0	0	0	0.0902	0	0	0	0	0	0	0	0	0	0	0	0	0	0	0	0	0	0	0	0	0	0	0	0	0	0	0	0	0	0	0	0	0	0	0	0	0	0	0	0
d__Bacteria|p__Bacillota_A|c__Clostridia|o__Lachnospirales|f__Lachnospiraceae|g__Muricoprocola|s__Muricoprocola sp900544685	0.0906	0	0	0	0	0	0	0	0	0	0	0	0	0	0	0	0	0	0	0	0	0	0	0	0	0	0	0	0	0	0	0	0.0116	0	0	0.0411	0	0.0435	0	0	0	0	0	0	0	0	0	0	0
d__Bacteria|p__Bacillota_A|c__Clostridia|o__Lachnospirales|f__Lachnospiraceae|g__Oliverpabstia|s__Oliverpabstia faecicola	2.3292	0	0	0	0	0.788	0.024	0.7274	0	0	0	0	0	0	0	0	0	0	0	0	0	0	0	0	0	0	0	0	0	0	0	0	0.0414	0	0	0	0	0	0	0	0	0	0	0	0	0	0	0	0
d__Bacteria|p__Bacillota_A|c__Clostridia|o__Lachnospirales|f__Lachnospiraceae|g__Oliverpabstia|s__Oliverpabstia intestinalis	0.5458	0.0742	0	0.7665	0	0	0.3613	0.0844	1.3581	0	0	0.0135	0.0319	0.0267	0	0	0.0906	0.0536	0.0524	0	0.1531	0.0257	0	0	0	0	0	0.079	0	0	0	0	0.0262	0	0	0.4815	0	0.6699	0	0	0	0.2113	0	0	0.9289	0	0	0	0
d__Bacteria|p__Bacillota_A|c__Clostridia|o__Lachnospirales|f__Lachnospiraceae|g__Oliverpabstia|s__Oliverpabstia sp000432335	0	0	0	0	0	0	0	0	0	0	0	0	0	0	0	0	0	0	0	0	0	0	0	0	0	0	0	0	0	0	0	0	0	0	0	0	0	0	0	0	0	0	0	0	0	0	0	0	0
d__Bacteria|p__Bacillota_A|c__Clostridia|o__Lachnospirales|f__Lachnospiraceae|g__Oribacterium|s__Oribacterium sinus	0	0	0	0	0	0	0	0	0	0	0	0	0	0	0	0	0	0	0	0	0	0	0	0	0.032	0	0	0	0	0	0	0	0	0	0	0	0	0	0	0	0	0	0	0	0	0	0	0	0
d__Bacteria|p__Bacillota_A|c__Clostridia|o__Lachnospirales|f__Lachnospiraceae|g__Oribacterium|s__Oribacterium sp000160135	0	0	0	0	0	0	0	0	0	0	0	0	0	0	0	0	0	0	0	0	0	0	0	0	0.0594	0	0	0	0	0	0	0	0	0	0	0	0	0	0	0	0	0	0	0	0	0	0	0	0
d__Bacteria|p__Bacillota_A|c__Clostridia|o__Lachnospirales|f__Lachnospiraceae|g__Otoolea|s__Otoolea fessa	0	0.0197	0	0	0	0	0.2317	0.1253	0	0	0	0	0	0.0122	0	0	0.0319	0	0	0	0.1045	0.0474	0	0	0	0	0	0	0	0	0	0	0	0	0	0.0832	0	0	0	0	0	0	0	0	0	0	0	0	0
d__Bacteria|p__Bacillota_A|c__Clostridia|o__Lachnospirales|f__Lachnospiraceae|g__Otoolea|s__Otoolea saccharolyticum_A	0	0	0	0	0	0	0.0156	0	0	0	0	0	0	0	0	0	0	0	0	0	0	0	0	0	0	0	0	0	0	0	0	0	0	0	0	0	0	0	0	0	0	0	0	0	0	0	0	0	0
d__Bacteria|p__Bacillota_A|c__Clostridia|o__Lachnospirales|f__Lachnospiraceae|g__Otoolea|s__Otoolea sp019423835	0	0	0	0	0	0	0.0057	0	0	0	0	0	0	0	0	0	0.0058	0	0	0	0	0	0	0	0	0	0	0	0	0	0	0	0	0	0	0	0	0	0	0	0	0	0	0	0	0	0	0	0
d__Bacteria|p__Bacillota_A|c__Clostridia|o__Lachnospirales|f__Lachnospiraceae|g__Otoolea|s__Otoolea symbiosa	0	0	0	0.0042	0	0	0.0079	0	0	0	0	0	0	0	0	0	0	0	0	0	0	0	0	0	0	0	0	0	0	0	0	0	0	0	0	0	0	0	0	0	0	0	0	0	0	0	0	0	0
d__Bacteria|p__Bacillota_A|c__Clostridia|o__Lachnospirales|f__Lachnospiraceae|g__Pararoseburia|s__Pararoseburia lenta	0.0204	0.0312	0	0	0	0	0.0114	0.0681	0	0	0	0.0072	0	0	0	0	0	0	0	0	0.0816	0	0	0	0	0	0	0	0	0	0	0	0	0	0	0	0	0.013	0	0	0.037	0	0	0	0.0214	0	0	0	0
d__Bacteria|p__Bacillota_A|c__Clostridia|o__Lachnospirales|f__Lachnospiraceae|g__Pararoseburia|s__Pararoseburia sp900546435	0	0	0	0	0	0	0	0	0	0	0	0	0.0206	0	0	0	0	0	0	0	0	0	0	0	0	0	0	0	0	0	0	0	0	0	0	0	0	0	0	0	0	0.0157	0	0	0	0	0	0	0
d__Bacteria|p__Bacillota_A|c__Clostridia|o__Lachnospirales|f__Lachnospiraceae|g__Pseudolachnospira|s__Pseudolachnospira avium	0	0	0	0.0043	0	0	0	0	0	0	0	0	0	0	0	0	0	0	0	0	0	0	0	0	0	0	0	0	0	0	0	0	0	0	0	0	0	0	0	0	0	0	0	0	0	0	0	0	0
d__Bacteria|p__Bacillota_A|c__Clostridia|o__Lachnospirales|f__Lachnospiraceae|g__Pseudolachnospira|s__Pseudolachnospira sp022867805	0	0	0	0	0	0	0	0	0	0	0	0	0	0	0	0	0	0	0	0	0	0	0	0	0	0	0	0	0	0	0	0	0	0	0	0	0	0	0	0	0.063	0.0353	0	0	0	0	0	0	0
d__Bacteria|p__Bacillota_A|c__Clostridia|o__Lachnospirales|f__Lachnospiraceae|g__Pullilachnospira_A|s__Pullilachnospira_A gallistercoris	0	0	0	0.0089	0	0.1218	0.0127	0.0058	0.008	0	0	0.0114	0	0	0	0	0.0103	0	0.0079	0	0	0.0585	0	0	0	0	0	0.0316	0	0	0	0	0	0	0	0.0059	0	0.031	0	0	0	0	0	0	0	0	0	0	0
d__Bacteria|p__Bacillota_A|c__Clostridia|o__Lachnospirales|f__Lachnospiraceae|g__Pullilachnospira|s__Pullilachnospira stercoravium	0	0	0	0	0	0	0	0	0	0	0	0	0	0	0	0	0	0	0	0	0	0.0091	0	0	0	0	0	0	0	0	0	0	0	0	0	0	0	0	0	0	0	0	0	0	0	0	0	0	0
d__Bacteria|p__Bacillota_A|c__Clostridia|o__Lachnospirales|f__Lachnospiraceae|g__RGIG7193|s__RGIG7193 sp944381515	0	0	0	0	0	0	0.0106	0.0034	0	0	0	0	0	0	0	0	0	0	0	0	0	0.0065	0	0	0	0	0	0	0	0	0	0	0	0	0	0.0018	0	0	0	0	0	0	0	0	0	0	0	0	0
d__Bacteria|p__Bacillota_A|c__Clostridia|o__Lachnospirales|f__Lachnospiraceae|g__Robinsoniella|s__Robinsoniella peoriensis	0	0	0	0	0	0	0	0	0	0	0	0	0	0	0	0	0	0	0	0	0	0	0	0	0	0	0	0	0	0	0	0.0356	0	0	0	0	0	0	0	0	0	0	0	0	0	0	0	0	0
d__Bacteria|p__Bacillota_A|c__Clostridia|o__Lachnospirales|f__Lachnospiraceae|g__Roseburia_C|s__Roseburia_C amylophila	0.0319	0	0	0	0	0	0	0	0.0163	0	0	0	0	0	0	0	0	0	0.0259	0	0.7161	0	0	0	0	0	0	0	0	0	0	0	0	0	0	1.0166	0	0.0877	0	0	0	0	0	0	0	0	0	0	0
d__Bacteria|p__Bacillota_A|c__Clostridia|o__Lachnospirales|f__Lachnospiraceae|g__Roseburia_D|s__Roseburia_D yibonii	0.0875	0.0482	0	0	0	0.0149	0.0444	0	0.0381	0	0	0	0.0209	0	0	0	0	0	0.022	0	0.1731	0	0	0	0	0	0	0	0	0	0	0	0	0	0	0	0	0.0103	0	0	0	0	0	0	0.2411	0	0	0	0
d__Bacteria|p__Bacillota_A|c__Clostridia|o__Lachnospirales|f__Lachnospiraceae|g__Roseburia|s__Roseburia hominis	0.0293	0.0899	0	0.3197	0	0.0275	0.6514	0.3551	0	0	0	0	0	0.012	0.0156	0	0.0725	0.0355	0.023	0	0.1251	0.06	0	0	0	0	0	0	0	0	0	0	0.0234	0	0	0.0136	0	0.3496	0	0	0.2306	0	0	0	0.3834	0	0	0	0
d__Bacteria|p__Bacillota_A|c__Clostridia|o__Lachnospirales|f__Lachnospiraceae|g__Roseburia|s__Roseburia intestinalis	0.059	0	0	0.0502	0	0.0405	0	0.4605	0	0	0	0	0.0141	0.0126	0	0	0.0305	0	0	0	0.0295	0.0335	0	0	0	0	0	0	0	0	0	0	0	0	0	0.8463	0	0.547	0	0	0	0	0	0	0	0	0	0	0
d__Bacteria|p__Bacillota_A|c__Clostridia|o__Lachnospirales|f__Lachnospiraceae|g__Roseburia|s__Roseburia inulinivorans	0	0	0.0239	0	0	0	0	0	0	0	0	0	0	0	0	0	0	0	0	0	0.0283	0	0	0	0	0	0	0	0	0	0	0	0	0	0	0.0937	0	0.0584	0	0	0.074	0	0	0	0	0	0	0	0
d__Bacteria|p__Bacillota_A|c__Clostridia|o__Lachnospirales|f__Lachnospiraceae|g__Roseburia|s__Roseburia sp019411365	0	0	0	0	0	0	0	0	0	0	0	0.0094	0	0.0053	0	0	0	0	0	0	0.0284	0	0	0	0	0	0	0	0	0	0	0	0	0	0	0.2241	0	0.0549	0	0	0	0.0136	0	0	0	0	0	0	0
d__Bacteria|p__Bacillota_A|c__Clostridia|o__Lachnospirales|f__Lachnospiraceae|g__Roseburia|s__Roseburia sp900550935	0	0	0	0	0	0	0	0	0	0	0	0.0128	0	0	0	0	0	0	0	0	0	0	0	0	0	0	0	0	0	0	0	0	0	0	0	0	0	0	0	0	0	0	0	0	0	0	0	0	0
d__Bacteria|p__Bacillota_A|c__Clostridia|o__Lachnospirales|f__Lachnospiraceae|g__Ruminococcus_B|s__Ruminococcus_B gnavus	0	0	0	0	0.0948	0.0176	0	0	0	0	0	0	0	0	0	0	0	0	0	0	0	0	0	0.003	0	0	0	0	0.0901	0	0	6.6337	0	2.8438	0	0	0	0	0	0	0.5514	0	0	0.8941	0	0.0646	0	0	0
d__Bacteria|p__Bacillota_A|c__Clostridia|o__Lachnospirales|f__Lachnospiraceae|g__Scatomonas|s__Scatomonas hejianensis	0.0663	0.0081	0	0.0281	0	0.0395	0.0147	0.0193	0.0186	0	0	0	0.0052	0	0	0	0.0096	0	0	0	0.011	0.0136	0	0	0	0	0	0.0166	0	0	0	0	0.0042	0	0	0.0104	0	0.0219	0	0	0.0464	0.0294	0	0	0.0496	0	0	0	0
d__Bacteria|p__Bacillota_A|c__Clostridia|o__Lachnospirales|f__Lachnospiraceae|g__Scatomonas|s__Scatomonas merdavium	0	0	0	0	0	0.0176	0	0.0108	0	0	0	0	0	0	0	0	0	0.0171	0	0	0	0.0031	0	0	0	0	0	0	0	0	0	0	0	0	0	0	0	0.0114	0	0	0	0	0	0	0	0	0	0	0
d__Bacteria|p__Bacillota_A|c__Clostridia|o__Lachnospirales|f__Lachnospiraceae|g__Scatomonas|s__Scatomonas pullistercoris	0	0	0	0	0	0.0109	0	0	0	0	0	0	0	0	0	0	0	0.0039	0	0	0	0	0	0	0	0	0	0	0	0	0	0	0	0	0	0	0	0	0	0	0	0	0	0	0	0	0	0	0
d__Bacteria|p__Bacillota_A|c__Clostridia|o__Lachnospirales|f__Lachnospiraceae|g__Schaedlerella|s__Schaedlerella glycyrrhizinilytica_A	0	0	0	0	0	0	0	0	0	0	0	0	0	0	0	0	0	0	0	0	0	0	0	0	0	0	0	0	0	0	0	0	0	0	0	0	0	0.0091	0	0	0.1284	0	0	0	0	0	0	0	0
d__Bacteria|p__Bacillota_A|c__Clostridia|o__Lachnospirales|f__Lachnospiraceae|g__Schaedlerella|s__Schaedlerella hominis	0.5045	0	0	0	0	0	0	0	0	0	0	0	0	0	0	0	0	0	0	0	0	0	0	0	0	0	0	0	0	0	0	0	0	0	0	0	0	0	0	0	0	0	0	0	0	0	0	0	0
d__Bacteria|p__Bacillota_A|c__Clostridia|o__Lachnospirales|f__Lachnospiraceae|g__Sellimonas|s__Sellimonas intestinalis	0	0	0	0	0	0	0	0	0	0.0527	0	0	0	0	0	0	0	0	0	0	0	0.0179	0	0	0	0	0	0	0	0.1233	0	0	0	0	0	0	0	0	0	0	0.7771	0	0	0	0	0	0	0	0
d__Bacteria|p__Bacillota_A|c__Clostridia|o__Lachnospirales|f__Lachnospiraceae|g__Shuttleworthia|s__Shuttleworthia satelles	0	0	0	0	0	0	0	0	0	0	0	0	0	0	0	0	0	0	0	0	0	0	0	0	0.0281	0	0	0	0	0	0	0	0	0	0	0	0	0	0	0	0	0	0	0	0	0	0	0	0
d__Bacteria|p__Bacillota_A|c__Clostridia|o__Lachnospirales|f__Lachnospiraceae|g__Suilimivivens|s__Suilimivivens aceti	0	0	0	0	0	0	0	0	0.0116	0	0	0.0606	0	0	0	0	0	0	0	0	0.038	0	0	0	0	0	0	0.0389	0	0	0	0	0	0	0	0	0	0	0	0	0	0	0	0	0	0	0	0	0
d__Bacteria|p__Bacillota_A|c__Clostridia|o__Lachnospirales|f__Lachnospiraceae|g__Suilimivivens|s__Suilimivivens sp000438155	0	0	0	0	0	0	0.0083	0	0.0239	0	0	0.0092	0	0	0	0	0	0	0	0	0.0074	0	0	0	0	0	0	0	0	0	0	0	0	0	0	0.0033	0	0.0042	0	0	0	0	0	0	0.0088	0	0	0	0
d__Bacteria|p__Bacillota_A|c__Clostridia|o__Lachnospirales|f__Lachnospiraceae|g__UBA11774|s__UBA11774 sp003507655	0	0.05	0	0.0691	0	0.3695	0.9365	0.03	0.2779	0	0	0.0894	0.0209	0	0	0	0	0.0123	0.1183	0	2.2762	0.0037	0	0	0	0	0	0.2527	0	0	0	0	0.0132	0	0	0.3135	0	1.7101	0	0	0	0.065	0	0	0.0967	0	0	0	0
d__Bacteria|p__Bacillota_A|c__Clostridia|o__Lachnospirales|f__Lachnospiraceae|g__UBA11957|s__UBA11957 sp934394565	0	0	0	0	0	0	0	0	0	0	0	0	0	0	0	0	0.0105	0	0	0	0	0	0	0	0	0	0	0	0	0	0	0	0	0	0	0	0	0	0	0	0	0	0	0	0	0	0	0	0
d__Bacteria|p__Bacillota_A|c__Clostridia|o__Lachnospirales|f__Lachnospiraceae|g__UBA3402|s__UBA3402 sp003478355	0	0	0	0	0	0	0.0487	0	0	0	0	0	0	0	0	0	0.0151	0	0	0	0	0	0	0	0	0	0	0	0	0	0	0	0	0	0	0	0	0	0	0	0	0	0	0	0	0	0	0	0
d__Bacteria|p__Bacillota_A|c__Clostridia|o__Lachnospirales|f__Lachnospiraceae|g__UBA4285|s__UBA4285 sp900542465	0	0	0	0	0	0	0	0	0	0	0	0	0	0	0	0	0	0	0	0	0	0	0	0	0	0	0	0	0	0	0.0125	0	0	0	0	0	0	0	0	0	0	0	0	0	0	0	0	0	0
d__Bacteria|p__Bacillota_A|c__Clostridia|o__Lachnospirales|f__Lachnospiraceae|g__UBA4285|s__UBA4285 sp900545225	0	0	0	0	0	0	0	0	0	0	0	0	0	0	0	0	0.0121	0	0.0103	0	0	0	0	0	0	0	0	0	0	0	0	0	0	0	0	0	0	0	0	0	0	0	0	0	0	0	0	0	0
d__Bacteria|p__Bacillota_A|c__Clostridia|o__Lachnospirales|f__Lachnospiraceae|g__UMGS1370|s__UMGS1370 sp904395885	0	0	0	0	0	0	0.0035	0	0	0	0	0	0	0	0	0	0	0	0	0	0	0	0	0	0	0	0	0	0	0	0	0	0	0	0	0	0	0	0	0	0	0	0	0	0	0	0	0	0
d__Bacteria|p__Bacillota_A|c__Clostridia|o__Lachnospirales|f__Lachnospiraceae|g__V9D3004|s__V9D3004 sp002349525	0	0	0	0	0	0	0	0	0	0	0	0	0	0	0	0	0	0	0	0	0	0	0	0	0	0	0	0	0	0	0	0	0	0	0	0.0158	0	0	0	0	0	0	0	0	0	0	0	0	0
d__Bacteria|p__Bacillota_A|c__Clostridia|o__Lachnospirales|f__Lachnospiraceae|g__V9D3004|s__V9D3004 sp900760345	0	0	0	0	0	0	0	0	0	0	0	0.0026	0	0	0	0	0	0	0	0	0	0	0	0	0	0	0	0	0	0	0	0	0	0	0	0	0	0	0	0	0	0	0	0	0	0	0	0	0
d__Bacteria|p__Bacillota_A|c__Clostridia|o__Lachnospirales|f__Lachnospiraceae|g__Ventrisoma|s__Ventrisoma faecale	0	0.0105	0	0	0	0	0	0	0	0	0	0.0138	0.012	0	0	0	0	0.0046	0	0	0	0	0	0	0	0	0	0.0276	0	0	0	0	0	0	0	0	0	0	0	0	0.0078	0	0	0	0	0	0	0	0
d__Bacteria|p__Bacillota_A|c__Clostridia|o__Lachnospirales|f__Lachnospiraceae|g__Wujia|s__Wujia chipingensis	0	0.0257	0	0	0	0.0149	0.254	0	0	0	0	0.0207	0.0605	0	0	0	0	0	0	0	0	0	0	0	0	0	0	0	0	0	0	0	0.0426	0	0	1.5249	0	0	0	0	0	0	0	0	0	0	0	0	0
d__Bacteria|p__Bacillota_A|c__Clostridia|o__Monoglobales|f__Monoglobaceae|g__Monoglobus|s__Monoglobus pectinilyticus	0	0	0	0	0	0.0677	0	0	0.1132	0	0	0.0099	0	0	0	0	0	0	0	0	0.0346	0	0	0	0	0	0	0.0194	0	0	0	0	0	0	0	0	0	0.222	0	0	0.0547	0	0	0	0.2999	0	0	0	0
d__Bacteria|p__Bacillota_A|c__Clostridia|o__Monoglobales|f__Monoglobaceae|g__Ructibacterium|s__Ructibacterium sp900550775	0	0	0	0	0	0	0	0	0	0	0	0.0337	0	0	0	0	0	0	0	0	0.0103	0	0	0	0	0	0	0	0	0	0	0	0	0	0	0	0	0	0	0	0	0	0	0	0	0	0	0	0
d__Bacteria|p__Bacillota_A|c__Clostridia|o__Monoglobales|f__Monoglobaceae|g__UMGS1494|s__UMGS1494 sp900552305	0	0	0	0	0	0	0	0	0	0	0	0.025	0	0	0	0	0	0	0	0	0	0	0	0	0	0	0	0	0	0	0	0	0	0	0	0	0	0	0	0	0	0	0	0	0	0	0	0	0
d__Bacteria|p__Bacillota_A|c__Clostridia|o__Monoglobales|f__Monoglobaceae|g__UMGS1820|s__UMGS1820 sp900545865	0	0	0	0.0089	0	0.0075	0	0	0	0	0	0	0	0	0	0	0	0	0	0	0.067	0	0	0	0	0	0	0	0	0	0	0	0	0	0	0	0	0.0184	0	0	0	0	0	0	0	0	0	0	0
d__Bacteria|p__Bacillota_A|c__Clostridia|o__Monoglobales|f__Monoglobaceae|g__UMGS1820|s__UMGS1820 sp905201285	0	0	0	0	0	0	0	0	0	0	0	0	0	0	0	0	0	0	0	0	0.0306	0.0215	0	0	0	0	0	0	0	0	0	0	0	0	0	0	0	0	0	0	0	0	0	0	0	0	0	0	0
d__Bacteria|p__Bacillota_A|c__Clostridia|o__Oscillospirales|f__Acutalibacteraceae|g__Acutalibacter|s__Acutalibacter ornithocaccae	0	0.0111	0	0.0235	0	0.0349	0.0704	0	0	0	0	0	0	0.0239	0	0	0	0	0	0	0	0.023	0	0	0	0	0	0	0	0	0	0	0	0	0	0	0	0.0402	0	0	0.2159	0	0	0	0	0	0	0	0
d__Bacteria|p__Bacillota_A|c__Clostridia|o__Oscillospirales|f__Acutalibacteraceae|g__Acutalibacter|s__Acutalibacter sp900548545	0	0	0	0.0316	0	0	0.017	0	0	0	0	0	0	0	0	0	0	0.013	0	0	0	0	0	0	0	0	0	0.0153	0	0	0	0	0	0	0	0	0	0	0	0	0	0	0	0	0	0	0	0	0
d__Bacteria|p__Bacillota_A|c__Clostridia|o__Oscillospirales|f__Acutalibacteraceae|g__Acutalibacter|s__Acutalibacter sp904391645	0	0.0095	0	0	0	0.0115	0	0	0	0	0	0	0	0	0	0	0	0	0	0	0.008	0.0218	0	0	0	0	0	0	0	0	0	0	0	0	0	0.0042	0	0.0093	0	0	0.0284	0.0116	0	0	0	0	0	0	0
d__Bacteria|p__Bacillota_A|c__Clostridia|o__Oscillospirales|f__Acutalibacteraceae|g__Acutalibacter|s__Acutalibacter sp905215055	0	0.0142	0	0.0279	0	0	0	0	0	0	0	0	0	0	0	0	0	0	0	0	0	0.0087	0	0	0	0	0	0	0	0	0	0	0	0	0	0	0	0	0	0	0	0	0	0	0	0	0	0	0
d__Bacteria|p__Bacillota_A|c__Clostridia|o__Oscillospirales|f__Acutalibacteraceae|g__Acutalibacter|s__Acutalibacter stercoravium	0	0	0	0.0315	0	0.0089	0	0	0	0	0	0.0037	0	0.0452	0	0	0	0.0472	0	0	0.0344	0.0145	0	0	0	0	0	0	0	0	0	0	0	0	0	0	0	0	0	0	0	0.0071	0	0	0	0	0	0	0
d__Bacteria|p__Bacillota_A|c__Clostridia|o__Oscillospirales|f__Acutalibacteraceae|g__Acutalibacter|s__Acutalibacter stercorigallinarum	0	0	0	0.0547	0	0	0	0	0	0	0	0	0	0	0	0	0	0	0	0	0	0	0	0	0	0	0	0	0	0	0	0	0	0	0	0	0	0	0	0	0	0	0	0	0	0	0	0	0
d__Bacteria|p__Bacillota_A|c__Clostridia|o__Oscillospirales|f__Acutalibacteraceae|g__Acutalibacter|s__Acutalibacter timonensis	0	0	0	0.0171	0	0	0	0	0	0	0	0	0	0	0	0	0	0	0	0	0	0	0	0	0	0	0	0	0	0	0	0	0	0	0	0	0	0	0	0	0	0	0	0	0	0	0	0	0
d__Bacteria|p__Bacillota_A|c__Clostridia|o__Oscillospirales|f__Acutalibacteraceae|g__Anaeromassilibacillus|s__Anaeromassilibacillus stercoravium	0	0	0	0	0	0.0177	0.0896	0	0.0163	0	0	0.0218	0.0356	0.0202	0	0	0	0.0189	0.0296	0	0	0.0207	0	0	0	0	0	0	0	0	0	0	0	0	0	0.0186	0	0.0169	0	0	0.0413	0.017	0	0	0	0	0	0	0
d__Bacteria|p__Bacillota_A|c__Clostridia|o__Oscillospirales|f__Acutalibacteraceae|g__Avimonas_A|s__Avimonas_A narfia	0	0.0156	0	0.0158	0	0.009	0.0167	0.0063	0.0182	0	0	0	0.0548	0.0076	0	0	0.0494	0.0135	0	0	0	0.0179	0	0	0	0	0	0.0093	0	0	0	0	0	0	0	0.0048	0	0.0119	0	0	0	0.0723	0	0	0.0136	0	0	0	0
d__Bacteria|p__Bacillota_A|c__Clostridia|o__Oscillospirales|f__Acutalibacteraceae|g__Avimonas|s__Avimonas sp900551425	0	0.0128	0	0	0	0	0.0064	0	0	0	0	0.0077	0.004	0	0	0	0	0.0043	0	0	0	0	0	0	0	0	0	0	0	0	0	0	0	0	0	0	0	0	0	0	0	0	0	0	0	0	0	0	0
d__Bacteria|p__Bacillota_A|c__Clostridia|o__Oscillospirales|f__Acutalibacteraceae|g__Caccousia|s__Caccousia avistercoris	0	0	0	0	0	0	0	0	0	0	0	0	0	0	0	0	0	0	0	0	0	0.0093	0	0	0	0	0	0	0	0	0	0	0	0	0	0	0	0	0	0	0	0	0	0	0	0	0	0	0
d__Bacteria|p__Bacillota_A|c__Clostridia|o__Oscillospirales|f__Acutalibacteraceae|g__Caccousia|s__Caccousia sp900752115	0	0	0	0.0631	0	0	0	0	0	0	0	0	0	0	0	0	0	0	0	0	0	0	0	0	0	0	0	0	0	0	0	0	0	0	0	0	0	0	0	0	0	0	0	0	0	0	0	0	0
d__Bacteria|p__Bacillota_A|c__Clostridia|o__Oscillospirales|f__Acutalibacteraceae|g__CAG-177|s__CAG-177 sp000431775	0	0.4156	0	0	0	0	0	0	0.0236	0	0	0.4395	0	0	0	0	0	0	0	0	0	0	0	0	0	0	0	0	0	0	0	0	0	0	0	0	0	0	0	0	0	0	0	0	0	0	0	0	0
d__Bacteria|p__Bacillota_A|c__Clostridia|o__Oscillospirales|f__Acutalibacteraceae|g__CAG-177|s__CAG-177 sp003514385	0	0	0	0.8168	0	0	0	0	0	0	0	0.2566	1.1568	0	0	0	0	0	0.9208	0	0	0.0125	0	0	0	0	0	0.3214	0	0	0	0	0.041	0	0	0	0	0	0	0	0	1.2853	0	0	0.2454	0	0	0	0
d__Bacteria|p__Bacillota_A|c__Clostridia|o__Oscillospirales|f__Acutalibacteraceae|g__CAG-177|s__CAG-177 sp003538135	0	0	0	0	0	0	0	0	0	0	0	0	0	0.0581	0	0	0	0	0	0	0	0	0	0	0	0	0	0	0	0	0	0	0	0	0	0	0	0	0	0	0	0	0	0	0	0	0	0	0
d__Bacteria|p__Bacillota_A|c__Clostridia|o__Oscillospirales|f__Acutalibacteraceae|g__CAG-217|s__CAG-217 sp000436335	0	1.4035	0	5.1831	0	0	0	0.7741	0	0	0	0	0	0	0	0	0	9.8383	0.9298	0	0	0	0	0	0	0	0	5.1416	0	0	0	0	1.3168	0	0	0	0	0	0	0	0.0428	0	0	0	0	0	0	0	0
d__Bacteria|p__Bacillota_A|c__Clostridia|o__Oscillospirales|f__Acutalibacteraceae|g__CAG-488|s__CAG-488 sp000434055	0	0	0	0	0	0	0	0	0	0	0	0.0156	0	0	0	0	0	0	0	0	0	0	0	0	0	0	0	0	0	0	0	0	0	0	0	0	0	0	0	0	0	0	0	0	0	0	0	0	0
d__Bacteria|p__Bacillota_A|c__Clostridia|o__Oscillospirales|f__Acutalibacteraceae|g__CAG-557|s__CAG-557 sp000435275	0	0	0	0	0	0	0	0	0	0	0	0.0097	0	0	0	0	0	0	0	0	0	0	0	0	0	0	0	0	0	0	0	0	0	0	0	0	0	0	0	0	0	0	0	0	0	0	0	0	0
d__Bacteria|p__Bacillota_A|c__Clostridia|o__Oscillospirales|f__Acutalibacteraceae|g__CAJFUH01|s__CAJFUH01 sp934717555	0	0	0	0.0139	0	0	0	0	0	0	0	0	0	0	0	0	0	0	0	0	0	0	0	0	0	0	0	0	0	0	0	0	0	0	0	0	0	0.0121	0	0	0.0121	0	0	0	0	0	0	0	0
d__Bacteria|p__Bacillota_A|c__Clostridia|o__Oscillospirales|f__Acutalibacteraceae|g__CAKTXU01|s__CAKTXU01 sp934615635	0	0.0044	0	0.0061	0	0.0094	0	0	0	0	0	0.0078	0.0166	0.0094	0	0	0	0	0	0	0.0234	0	0	0	0	0	0	0	0	0	0	0	0	0	0	0.0027	0	0	0	0	0.0069	0	0	0	0.0067	0	0	0	0
d__Bacteria|p__Bacillota_A|c__Clostridia|o__Oscillospirales|f__Acutalibacteraceae|g__CAKXIK01|s__CAKXIK01 sp019421725	0	0	0	0.0059	0	0	0	0	0	0	0	0	0	0	0	0	0	0.0025	0	0	0	0	0	0	0	0	0	0	0	0	0	0	0	0	0	0	0	0	0	0	0	0	0	0	0	0	0	0	0
d__Bacteria|p__Bacillota_A|c__Clostridia|o__Oscillospirales|f__Acutalibacteraceae|g__Clostridium_A|s__Clostridium_A leptum	0.0379	0.0226	0	0.0845	0	0.0355	0.0347	0.0437	0.007	0	0	0.0303	0.0224	0.0019	0	0	0.0122	0.2855	0.01	0	0.039	0.0151	0	0	0	0	0	0.0811	0	0	0	0	0	0	0	0.0083	0	0.0269	0	0	0.07	0.0209	0	0	0.0237	0	0	0	0
d__Bacteria|p__Bacillota_A|c__Clostridia|o__Oscillospirales|f__Acutalibacteraceae|g__Eubacterium_R|s__Eubacterium_R sp000433975	0	0	0	0.0958	0	0	0	0	0	0	0	0	0	0	0	0	0	0	0	0	0	0	0	0	0	0	0	0	0	0	0	0	0	0	0	0.1036	0	0	0	0	0	0	0	0	0	0	0	0	0
d__Bacteria|p__Bacillota_A|c__Clostridia|o__Oscillospirales|f__Acutalibacteraceae|g__Eubacterium_R|s__Eubacterium_R sp000434995	0	0	0	0	0	0	0	0	0	0	0	0	0	0.1075	0	0	0	0	0.1618	0	0.663	0	0	0	0	0	0	0	0	0	0	0	0	0	0	0	0	0	0	0	0	0.3998	0	0	0.4298	0	0	0	0
d__Bacteria|p__Bacillota_A|c__Clostridia|o__Oscillospirales|f__Acutalibacteraceae|g__Eubacterium_R|s__Eubacterium_R sp000436835	0.5356	0	0	0	0	0	0	0	1.3581	0	0	0	0.588	0	0	0	0	0	0	0	0	0.1073	0	0	0	0	0	0	0	0	0	0	0	0	0	0	0	0	0	0	0	0	0	0	0	0	0	0	0
d__Bacteria|p__Bacillota_A|c__Clostridia|o__Oscillospirales|f__Acutalibacteraceae|g__Eubacterium_R|s__Eubacterium_R sp003526845	0	0	0	0	0	0	0.5625	0.8195	0	0	0	0	0	0	0	0	0	0	0	0	0	0.0143	0	0	0	0	0	0	0	0	0	0	0	0	0	0	0	0	0	0	0	0	0	0	0	0	0	0	0
d__Bacteria|p__Bacillota_A|c__Clostridia|o__Oscillospirales|f__Acutalibacteraceae|g__Eubacterium_R|s__Eubacterium_R sp009774735	0	0	0	0	0	0	0	0	0	0	0	0	0	0	0	0	0.171	0	0	0	0	0	0	0	0	0	0	0	0	0	0	0	0	0	0	0	0	0	0	0	0	0	0	0	0	0	0	0	0
d__Bacteria|p__Bacillota_A|c__Clostridia|o__Oscillospirales|f__Acutalibacteraceae|g__Fimenecus|s__Fimenecus sp000432435	0	0	0	0.0286	0	0.9792	1.5804	0	0	0	0	0.701	0	0	0	0	0	0	0.0191	0	0	0.0906	0	0	0	0	0	0	0	0	0	0	0	0	0	0.0102	0	3.8149	0	0	0	0	0	0	0	0	0	0	0
d__Bacteria|p__Bacillota_A|c__Clostridia|o__Oscillospirales|f__Acutalibacteraceae|g__Fimivicinus|s__Fimivicinus sp900544375	0	0	0	0	0	0	0	0	0	0	0	0	0	0	0	0	0	0	0	0	0	0	0	0	0	0	0	0	0	0	0	0	0	0	0	0	0	0	0	0	2.2107	0	0	0	0	0	0	0	0
d__Bacteria|p__Bacillota_A|c__Clostridia|o__Oscillospirales|f__Acutalibacteraceae|g__Heritagella|s__Heritagella caecorum	0	0	0	0	0	0	0	0	0	0	0	0.0135	0	0	0	0	0	0	0	0	0	0	0	0	0	0	0	0	0	0	0	0	0	0	0	0	0	0	0	0	0	0	0	0	0	0	0	0	0
d__Bacteria|p__Bacillota_A|c__Clostridia|o__Oscillospirales|f__Acutalibacteraceae|g__Heritagella|s__Heritagella intestinalis	0	0	0	0	0	0.0245	0	0	0	0	0	0.0142	0	0	0	0	0	0	0	0	0	0	0	0	0	0	0	0	0	0	0	0	0	0	0	0	0	0	0	0	0	0	0	0	0	0	0	0	0
d__Bacteria|p__Bacillota_A|c__Clostridia|o__Oscillospirales|f__Acutalibacteraceae|g__Heritagella|s__Heritagella sp905200265	0	0	0	0.0175	0	0	0.0083	0	0	0	0	0	0	0	0	0	0	0	0.0071	0	0.0078	0	0	0	0	0	0	0	0	0	0	0	0	0	0	0	0	0	0	0	0	0	0	0	0	0	0	0	0
d__Bacteria|p__Bacillota_A|c__Clostridia|o__Oscillospirales|f__Acutalibacteraceae|g__Heritagella|s__Heritagella sp905215105	0	0	0	0	0	0	0	0	0	0	0	0	0	0	0	0	0.0129	0	0	0	0	0	0	0	0	0	0	0	0	0	0	0	0	0	0	0	0	0	0	0	0	0.0108	0	0	0	0	0	0	0
d__Bacteria|p__Bacillota_A|c__Clostridia|o__Oscillospirales|f__Acutalibacteraceae|g__Heritagella|s__Heritagella sp944384915	0	0	0	0	0	0	0.0122	0	0	0	0	0	0	0	0	0	0	0	0	0	0	0	0	0	0	0	0	0	0	0	0	0	0	0	0	0	0	0	0	0	0	0	0	0	0	0	0	0	0
d__Bacteria|p__Bacillota_A|c__Clostridia|o__Oscillospirales|f__Acutalibacteraceae|g__Hominenteromicrobium|s__Hominenteromicrobium gallistercoris	0	0	0	0.1336	0	0	0	0	0	0	0	0	0	0	0	0	0	0	0	0	0	0.1787	0	0	0	0	0	0	0	0	0	0	0	0	0	0	0	0	0	0	0.0676	0	0	0	0	0	0	0	0
d__Bacteria|p__Bacillota_A|c__Clostridia|o__Oscillospirales|f__Acutalibacteraceae|g__Hominenteromicrobium|s__Hominenteromicrobium mulieris	0.8088	0.2486	0	0.6663	0	0.4847	0.225	0.6458	0.0762	0	0	0.1119	0.2535	0.046	0	0	0.0481	0.0318	0.1368	0	0	0.8203	0	0	0	0	0	3.1267	0	0	0	0	0.0394	0	0	0.4841	0	0.4524	0	0	0	1.7883	0	0	0.1521	0	0	0	0
d__Bacteria|p__Bacillota_A|c__Clostridia|o__Oscillospirales|f__Acutalibacteraceae|g__Hominenteromicrobium|s__Hominenteromicrobium sp900549945	0	0	0	0	0	0	0	0	0	0	0	0	0	0	0	0	0	0	0	0	0	0	0	0	0	0	0	0	0	0	0	0	0	0	0	0	0	0	0	0	0.1773	0	0	0	0	0	0	0	0
d__Bacteria|p__Bacillota_A|c__Clostridia|o__Oscillospirales|f__Acutalibacteraceae|g__Hominenteromicrobium|s__Hominenteromicrobium sp934643185	0	0	0	0	0	0	0	0	0	0	0	0	0	0	0	0	0	0	0	0	0.0216	0	0	0	0	0	0	0	0	0	0	0	0	0	0	0	0	0	0	0	0	0	0	0	0	0	0	0	0
d__Bacteria|p__Bacillota_A|c__Clostridia|o__Oscillospirales|f__Acutalibacteraceae|g__Howiella|s__Howiella sp900543525	0	0	0	0.0296	0	0	0	0	0	0	0	0	0.0054	0	0	0	0	0	0	0	0.066	0	0	0	0	0	0	0	0	0	0	0	0	0	0	0	0	0.0035	0	0	0	0	0	0	0.0071	0	0	0	0
d__Bacteria|p__Bacillota_A|c__Clostridia|o__Oscillospirales|f__Acutalibacteraceae|g__Hydrogeniiclostridium|s__Hydrogeniiclostridium mannosilyticum	0	0	0	0.0089	0	0.0184	0.0255	0	0	0	0	0	0.0142	0	0	0	0.0345	0.0184	0	0	0	0.0147	0	0	0	0	0	0	0	0	0	0	0	0	0	0	0	0.0164	0	0	0.0559	0	0	0	0.0202	0	0	0	0
d__Bacteria|p__Bacillota_A|c__Clostridia|o__Oscillospirales|f__Acutalibacteraceae|g__JAGZMM01|s__JAGZMM01 sp018364155	0	0	0	0.0112	0	0.0026	0.0119	0	0	0.0162	0	0	0	0	0	0	0	0	0	0	0	0	0	0	0	0	0	0	0	0	0	0	0	0	0	0	0	0	0	0	0	0	0	0	0	0	0	0	0
d__Bacteria|p__Bacillota_A|c__Clostridia|o__Oscillospirales|f__Acutalibacteraceae|g__JAHZIE01|s__JAHZIE01 sp019419895	0	0	0	0	0	0	0	0	0	0	0	0	0.0071	0	0	0	0.0025	0	0	0	0	0	0	0	0	0	0	0	0	0	0	0	0	0	0	0	0	0	0	0	0.0129	0	0	0	0	0	0	0	0
d__Bacteria|p__Bacillota_A|c__Clostridia|o__Oscillospirales|f__Acutalibacteraceae|g__Pseudoruminococcus|s__Pseudoruminococcus massiliensis	0	0.0461	0	0	0	0	0	0	0	0	0	0	0	0	0	0	0	0	0	0	0	0	0	0	0	0	0	0	0	0	0	0	0	0	0	0	0	0	0	0	0	0.0217	0	0	0	0	0	0	0
d__Bacteria|p__Bacillota_A|c__Clostridia|o__Oscillospirales|f__Acutalibacteraceae|g__RGIG4076|s__RGIG4076 sp905198155	0	0	0	0	0	0	0.0271	0	0	0	0	0.0063	0	0	0	0	0	0	0	0	0.3278	0	0	0	0	0	0	0.0075	0	0	0	0	0.0106	0	0	0	0	0	0	0	0	0	0	0	0	0	0	0	0
d__Bacteria|p__Bacillota_A|c__Clostridia|o__Oscillospirales|f__Acutalibacteraceae|g__RGIG7265|s__RGIG7265 sp944384905	0	0	0	0	0	0	0	0	0	0	0	0	0	0	0	0	0	0	0	0	0	0	0	0	0	0	0	0	0	0	0	0	0	0	0	0	0	0	0	0	0	0.0291	0	0	0	0	0	0	0
d__Bacteria|p__Bacillota_A|c__Clostridia|o__Oscillospirales|f__Acutalibacteraceae|g__RUG14215|s__RUG14215 sp934729465	0	0	0	0	0	0	0	0	0	0	0	0.0087	0	0	0	0	0	0	0	0	0	0	0	0	0	0	0	0	0	0	0	0	0	0	0	0	0	0	0	0	0	0	0	0	0	0	0	0	0
d__Bacteria|p__Bacillota_A|c__Clostridia|o__Oscillospirales|f__Acutalibacteraceae|g__Ruminococcus_E|s__Ruminococcus_E bromii	0.0082	0	0	0	0	0	0	0.8899	0	0	0	0	0.4861	0	0	0	0	0	0	0	0	0	0	0	0	0	0	0	0	0	0	0	0	0	0	7.3067	0	0	0	0	0	0.5321	0	0	0	0	0	0	0
d__Bacteria|p__Bacillota_A|c__Clostridia|o__Oscillospirales|f__Acutalibacteraceae|g__Ruminococcus_E|s__Ruminococcus_E bromii_B	0	0	0	1.7771	0	2.6112	15.57	0	0.7336	0	0	0	0	1.4054	0	0	0	0.5032	0.0211	0	13.5584	0.8203	0	0	0	0	0	0.331	0	0	0	0	1.0589	0	0	0	0	0.2914	0	0	0.4541	0	0	0	6.3008	0	0	0	0
d__Bacteria|p__Bacillota_A|c__Clostridia|o__Oscillospirales|f__Acutalibacteraceae|g__Ruminococcus_E|s__Ruminococcus_E intestinalis	0	0	0	0	0	0	0	0	0	0	0	0.024	0	0	0	0	0	0	0	0	0	0	0	0	0	0	0	0	0	0	0	0	0	0	0	0	0	0	0	0	0	0	0	0	0	0	0	0	0
d__Bacteria|p__Bacillota_A|c__Clostridia|o__Oscillospirales|f__Acutalibacteraceae|g__Solibaculum|s__Solibaculum mannosilyticum	0	0	0	0.0166	0	0	0.0116	0	0	0	0	0	0	0	0	0	0	0	0	0	0	0	0	0	0	0	0	0	0	0	0	0	0	0	0	0	0	0	0	0	0	0	0	0	0	0	0	0	0
d__Bacteria|p__Bacillota_A|c__Clostridia|o__Oscillospirales|f__Acutalibacteraceae|g__UBA5905|s__UBA5905 sp900764115	0	0.0195	0	0	0	0	0	0	0	0	0	0	0	0	0	0	0	0	0	0	0	0	0	0	0	0	0	0	0	0	0	0	0	0	0	0	0	0	0	0	0	0	0	0	0	0	0	0	0
d__Bacteria|p__Bacillota_A|c__Clostridia|o__Oscillospirales|f__Acutalibacteraceae|g__UBA737|s__UBA737 sp002431945	0	0	0	0	0	0	0	0	0.0984	0	0	0	0	0	0	0	0	0	0	0	0	0	0	0	0	0	0	0	0	0	0	0	0	0	0	0	0	0	0	0	0	0	0	0	0	0	0	0	0
d__Bacteria|p__Bacillota_A|c__Clostridia|o__Oscillospirales|f__Acutalibacteraceae|g__UBA737|s__UBA737 sp900549055	0	0.0681	0	0.0133	0	0	0.1794	0	0	0	0	0	0.0389	0	0	0	0	0.0166	0	0	0	0	0	0	0	0	0	0.0161	0	0	0	0	0	0	0	0.0168	0	0.0235	0	0	0	0	0	0	0	0	0	0	0
d__Bacteria|p__Bacillota_A|c__Clostridia|o__Oscillospirales|f__Acutalibacteraceae|g__UBA737|s__UBA737 sp900549755	0	0	0	0	0	0	0	0	0	0	0	0	0.0316	0	0	0	0	0	0	0	0	0	0	0	0	0	0	0	0	0	0	0	0.008	0	0	0	0	0	0	0	0	0	0	0	0	0	0	0	0
d__Bacteria|p__Bacillota_A|c__Clostridia|o__Oscillospirales|f__Acutalibacteraceae|g__UBA737|s__UBA737 sp905193585	0	0	0	0.0156	0	0	0	0	0	0	0	0	0	0	0	0	0	0	0	0	0.0082	0	0	0	0	0	0	0	0	0	0	0	0	0	0	0	0	0	0	0	0	0	0	0	0	0	0	0	0
d__Bacteria|p__Bacillota_A|c__Clostridia|o__Oscillospirales|f__Acutalibacteraceae|g__UBA737|s__UBA737 sp944384845	0	0	0	0	0	0	0	0	0	0	0	0	0	0	0	0	0	0	0.0349	0	0	0	0	0	0	0	0	0	0	0	0	0	0	0	0	0	0	0	0	0	0	0	0	0	0	0	0	0	0
d__Bacteria|p__Bacillota_A|c__Clostridia|o__Oscillospirales|f__Acutalibacteraceae|g__UMGS1071|s__UMGS1071 sp900541905	0	0	0	0	0	0	0	0	0	0	0	0	0	0	0	0	0	0	0	0	0	0	0	0	0	0	0	0	0	0	0	0.0309	0	0	0	0	0	0.0461	0	0	0	0	0	0	0	0	0	0	0
d__Bacteria|p__Bacillota_A|c__Clostridia|o__Oscillospirales|f__Acutalibacteraceae|g__UMGS1071|s__UMGS1071 sp900542375	0	0	0	0.0195	0	0.0163	0	0.0058	0	0	0	0	0	0	0	0	0	0.0053	0	0	0.0159	0	0.1104	0	0	0	0	0.0107	0	0	0	0	0	0	0	0.0352	0	0	0	0	0	0.0116	0	0	0.0826	0.0297	0.0027	0	0
d__Bacteria|p__Bacillota_A|c__Clostridia|o__Oscillospirales|f__Acutalibacteraceae|g__UMGS1071|s__UMGS1071 sp934476545	0	0.0277	0	0	0	0	0	0	0	0	0	0	0	0	0	0	0	0	0	0	0	0	0	0	0	0	0	0	0	0	0	0	0	0	0	0	0	0	0	0	0	0	0	0	0	0	0	0	0
d__Bacteria|p__Bacillota_A|c__Clostridia|o__Oscillospirales|f__Acutalibacteraceae|g__UMGS1264|s__UMGS1264 sp904399395	0	0.0058	0	0.0111	0	0	0.0282	0	0	0	0	0	0.0024	0	0	0	0	0	0.0054	0	0	0	0	0	0	0	0	0.0068	0	0	0	0	0	0	0	0	0	0.0068	0	0	0.0541	0.0038	0	0	0	0	0	0	0
d__Bacteria|p__Bacillota_A|c__Clostridia|o__Oscillospirales|f__Acutalibacteraceae|g__UMGS1264|s__UMGS1264 sp944380875	0	0	0	0	0	0	0	0	0	0	0	0	0	0	0	0	0.0022	0	0	0	0	0	0	0	0	0	0	0	0	0	0	0	0	0	0	0	0	0	0	0	0	0	0	0	0	0	0	0	0
d__Bacteria|p__Bacillota_A|c__Clostridia|o__Oscillospirales|f__Acutalibacteraceae|g__UMGS1279|s__UMGS1279 sp900550315	0	0	0	0.0033	0	0	0	0	0	0	0	0	0	0	0	0	0	0	0	0	0.0101	0.008	0	0	0	0	0	0.0546	0	0	0	0	0	0	0	0	0	0.0375	0	0	0	0	0	0	0	0	0	0	0
d__Bacteria|p__Bacillota_A|c__Clostridia|o__Oscillospirales|f__Acutalibacteraceae|g__UMGS1279|s__UMGS1279 sp900761625	0	0.0164	0	0	0	0	0	0	0	0	0	0	0	0	0	0	0	0	0	0	0	0	0	0	0	0	0	0	0	0	0	0	0	0	0	0	0	0	0	0	0	0	0	0	0	0	0	0	0
d__Bacteria|p__Bacillota_A|c__Clostridia|o__Oscillospirales|f__Acutalibacteraceae|g__UMGS1484|s__UMGS1484 sp900552285	0.0287	0.0079	0	0.0768	0	0	0.1342	0.0188	0.03	0	0	0	0	0	0	0	0.0087	0	0	0	0.0164	0	0	0	0	0	0	0	0	0	0	0	0.0045	0	0	0	0	0.0893	0	0	0	0	0	0	0.0205	0	0	0	0
d__Bacteria|p__Bacillota_A|c__Clostridia|o__Oscillospirales|f__Acutalibacteraceae|g__UMGS1484|s__UMGS1484 sp905193225	0	0	0	0	0	0	0	0	0	0	0	0	0	0	0	0	0	0	0	0	0	0	0	0	0	0	0	0	0	0	0	0	0	0	0	0.0108	0	0	0	0	0	0	0	0	0	0	0	0	0
d__Bacteria|p__Bacillota_A|c__Clostridia|o__Oscillospirales|f__Acutalibacteraceae|g__UMGS1591|s__UMGS1591 sp905198295	0	0	0	0	0	0	0	0	0	0	0	0.0076	0	0.0041	0	0	0	0	0.0162	0	0	0.0154	0	0	0	0	0	0	0	0	0	0	0	0	0	0	0	0	0	0	0	0	0	0	0	0	0	0	0
d__Bacteria|p__Bacillota_A|c__Clostridia|o__Oscillospirales|f__Acutalibacteraceae|g__UMGS1623|s__UMGS1623 sp934647945	0	0.0105	0	0.0036	0	0.0057	0.0289	0.0218	0.0082	0	0	0.0108	0	0	0	0	0	0	0	0	0.0124	0	0	0	0	0	0	0.0053	0	0	0	0	0	0	0	0.006	0	0.0159	0	0	0	0.0993	0	0	0.0156	0	0	0	0
d__Bacteria|p__Bacillota_A|c__Clostridia|o__Oscillospirales|f__Acutalibacteraceae|g__UMGS172|s__UMGS172 sp900539855	0	0	0	0	0	0	0	0	0	0	0	0	0	0	0	0	0	0	0	0	0.0458	0	0	0	0	0	0	0	0	0	0	0	0	0	0	0	0	0	0	0	0	0	0	0	0	0	0	0	0
d__Bacteria|p__Bacillota_A|c__Clostridia|o__Oscillospirales|f__Acutalibacteraceae|g__UMGS856|s__UMGS856 sp900546265	0	0.013	0	0.0172	0	0.0101	0.0685	0	0.0122	0	0	0.0999	0.0091	0.0148	0	0	0.0347	0.0053	0.0151	0	0.0522	0.0113	0	0	0	0	0	0	0	0	0	0	0	0	0	0.0122	0	0.0095	0	0	0.0109	0.0784	0	0	0.0106	0	0	0	0
d__Bacteria|p__Bacillota_A|c__Clostridia|o__Oscillospirales|f__Acutalibacteraceae|g__UMGS856|s__UMGS856 sp900760305	0	0.044	0	0	0	0	0	0	0	0	0	0	0	0	0	0	0	0.0104	0.03	0	0	0	0	0	0	0	0	0.0072	0	0	0	0	0	0	0	0	0	0	0	0	0	0	0	0	0	0	0	0	0
d__Bacteria|p__Bacillota_A|c__Clostridia|o__Oscillospirales|f__Acutalibacteraceae|g__Yeguia|s__Yeguia hominis	0	0.0252	0	0.0376	0	0.0138	0.0195	0.0161	0	0	0	0.0272	0	0	0	0	0	0.0147	0	0	0.0249	0.0102	0	0	0	0	0	0.0245	0	0	0	0	0.021	0	0	0.0118	0	0.0288	0	0	0	0	0	0	0	0	0	0	0
d__Bacteria|p__Bacillota_A|c__Clostridia|o__Oscillospirales|f__Butyricicoccaceae|g__Agathobaculum|s__Agathobaculum ammoniilyticum	0	0	0	0.0064	0	0	0	0.0134	0	0	0	0	0.0205	0.0215	0	0	0	0.0089	0	0	0.0522	0.0105	0	0	0	0	0	0.0078	0	0	0	0	0	0	0	0	0	0.0097	0	0	0.0451	0.0117	0	0	0	0	0	0	0
d__Bacteria|p__Bacillota_A|c__Clostridia|o__Oscillospirales|f__Butyricicoccaceae|g__Agathobaculum|s__Agathobaculum butyriciproducens	0	0.2687	0	0.3982	0	0.185	0.0313	1.0377	0.0816	0	0	0.3344	0.053	0.0677	0	0	0.0385	0.0413	0.0616	0	0.0739	0.3247	0	0	0	0	0	0.2895	0	0	0	0	0.047	0	0	0.5388	0	0.1232	0	0	0.6773	0.311	0	0	0.0673	0	0	0	0
d__Bacteria|p__Bacillota_A|c__Clostridia|o__Oscillospirales|f__Butyricicoccaceae|g__Agathobaculum|s__Agathobaculum sp900544475	0	0	0	0.0145	0	0	0	0	0	0	0	0	0	0	0	0	0.2919	0	0.0212	0	0	0	0	0	0	0	0	0	0	0	0	0	0	0	0	0	0	0	0	0	0	0	0	0	0	0	0	0	0
d__Bacteria|p__Bacillota_A|c__Clostridia|o__Oscillospirales|f__Butyricicoccaceae|g__Agathobaculum|s__Agathobaculum stercoravium	0	0	0	0	0	0	0	0	0	0	0	0	0	0	0	0	0	0	0	0	0	0	0	0	0	0	0	0	0	0	0	0	0.0094	0	0	0	0	0	0	0	0	0	0	0	0	0	0	0	0
d__Bacteria|p__Bacillota_A|c__Clostridia|o__Oscillospirales|f__Butyricicoccaceae|g__Butyricicoccus_A|s__Butyricicoccus_A intestinisimiae	0.0132	0	0	0	0	0	0	0	0	0	0	0	0	0	0	0	0	0	0	0	0	0	0	0	0	0	0	0	0	0	0	0	0.0688	0	0	0	0	0	0	0	0	0	0	0	0	0	0	0	0
d__Bacteria|p__Bacillota_A|c__Clostridia|o__Oscillospirales|f__Butyricicoccaceae|g__Butyricicoccus_A|s__Butyricicoccus_A sp022775385	0	0.0113	0	0.0089	0	0	0	0	0	0	0	0.0434	0	0	0	0	0	0	0	0	0	0	0	0	0	0	0	0	0	0	0	0	0	0	0	0	0	0	0	0	0	0	0	0	0	0	0	0	0
d__Bacteria|p__Bacillota_A|c__Clostridia|o__Oscillospirales|f__Butyricicoccaceae|g__Butyricicoccus_A|s__Butyricicoccus_A sp934532985	0	0	0	0.0092	0	0	0	0	0	0	0	0	0	0	0	0	0	0	0	0	0	0	0	0	0	0	0	0	0	0	0	0	0	0	0	0.007	0	0	0	0	0	0	0	0	0	0	0	0	0
d__Bacteria|p__Bacillota_A|c__Clostridia|o__Oscillospirales|f__Butyricicoccaceae|g__CAKTWY01|s__CAKTWY01 sp934630445	0	0.0049	0	0	0	0	0	0	0	0	0	0.0078	0	0	0	0	0	0	0	0	0	0	0	0	0	0	0	0	0	0	0	0	0	0	0	0	0	0	0	0	0.0034	0	0	0	0	0	0	0	0
d__Bacteria|p__Bacillota_A|c__Clostridia|o__Oscillospirales|f__Butyricicoccaceae|g__Pseudobutyricicoccus|s__Pseudobutyricicoccus lothianensis	0	0	0	0.0076	0	0.0142	0.1103	0.0156	0	0	0	0.0199	0	0	0	0	0.2975	0	0	0	0.0209	0.0144	0	0	0	0	0	0.0443	0	0	0	0	0	0	0	0	0	0	0	0	0	0	0	0	0	0	0	0	0
d__Bacteria|p__Bacillota_A|c__Clostridia|o__Oscillospirales|f__Butyricicoccaceae|g__Pseudobutyricicoccus|s__Pseudobutyricicoccus sp003477405	0	0.0334	0	0	0	0	0	0	0	0	0	0	0	0	0	0	0	0	0	0	0	0	0	0	0	0	0	0	0	0	0	0	0	0	0	0	0	0	0	0	0	0.0147	0	0	0	0	0	0	0
d__Bacteria|p__Bacillota_A|c__Clostridia|o__Oscillospirales|f__Butyricicoccaceae|g__Pseudobutyricicoccus|s__Pseudobutyricicoccus sp016901775	0	0	0	0	0	0	0	0	0	0	0	0	0	0	0	0	0	0	0	0	0	0	0	0	0	0	0	0	0	0	0	0	0	0	0	0	0	0.013	0	0	0	0	0	0	0	0	0	0	0
d__Bacteria|p__Bacillota_A|c__Clostridia|o__Oscillospirales|f__Butyricicoccaceae|g__RGIG1902|s__RGIG1902 sp934636325	0	0.0241	0	0	0	0	0	0	0	0	0	0	0	0	0	0	0	0	0	0	0	0	0	0	0	0	0	0	0	0	0	0	0	0	0	0.0094	0	0	0	0	0	0	0	0	0	0	0	0	0
d__Bacteria|p__Bacillota_A|c__Clostridia|o__Oscillospirales|f__Butyricicoccaceae|g__UBA4644|s__UBA4644 sp900555855	0	0	0	0	0	0.0056	0	0	0	0	0	0	0	0	0	0	0	0	0	0	0	0	0	0	0	0	0	0	0	0	0	0	0	0	0	0	0	0	0	0	0	0	0	0	0	0	0	0	0
d__Bacteria|p__Bacillota_A|c__Clostridia|o__Oscillospirales|f__Butyricicoccaceae|g__Ventrousia|s__Ventrousia excrementavium	0	0.0139	0	0.0052	0	0	0	0	0	0	0	0	0	0	0	0	0	0.0083	0	0	0	0	0	0	0	0	0	0	0	0	0	0	0	0	0	0	0	0	0	0	0	0	0	0	0	0	0	0	0
d__Bacteria|p__Bacillota_A|c__Clostridia|o__Oscillospirales|f__CAG-272|g__Avispirillum|s__Avispirillum faecium	0	0	0	0.0152	0	0	0	0	0	0	0	0	0.0131	0	0	0	0	0	0	0	0	0	0	0	0	0	0	0	0	0	0	0	0	0	0	0	0	0	0	0	0	0	0	0	0	0	0	0	0
d__Bacteria|p__Bacillota_A|c__Clostridia|o__Oscillospirales|f__CAG-272|g__Avispirillum|s__Avispirillum sp900555345	0	0	0	0	0	0	0.0142	0.0059	0	0	0	0	0	0	0	0	0	0	0	0	0	0	0	0	0	0	0	0	0	0	0	0	0.0127	0	0	0	0	0	0	0	0	0	0	0	0	0	0	0	0
d__Bacteria|p__Bacillota_A|c__Clostridia|o__Oscillospirales|f__CAG-272|g__CAG-272|s__CAG-272 sp000433515	0	0	0	0	0	0	0	0	0.0056	0	0	0.0133	0	0	0	0	0	0	0	0	0	0	0	0	0	0	0	0	0	0	0	0	0	0	0	0	0	0	0	0	0	0	0	0	0	0	0	0	0
d__Bacteria|p__Bacillota_A|c__Clostridia|o__Oscillospirales|f__CAG-272|g__CAG-390|s__CAG-390 sp000437015	0	0	0	0	0	0.0063	0	0	0	0	0	0	0	0	0	0	0	0	0	0	0	0	0	0	0	0	0	0	0	0	0	0	0	0	0	0	0	0	0	0	0	0	0	0	0	0	0	0	0
d__Bacteria|p__Bacillota_A|c__Clostridia|o__Oscillospirales|f__CAG-272|g__CAG-448|s__CAG-448 sp003150135	0	0	0	0	0	0	0.0573	0	0.0454	0	0	0	0.0327	0	0	0	0	0	0	0	0.0216	0	0	0	0	0	0	0	0	0	0	0	0	0	0	0	0	0	0	0	0	0	0	0	0	0	0	0	0
d__Bacteria|p__Bacillota_A|c__Clostridia|o__Oscillospirales|f__CAG-272|g__CAKTAA01|s__CAKTAA01 sp019415985	0	0	0	0	0	0	0	0	0	0	0	0	0	0	0	0	0	0	0	0	0.0371	0	0	0	0	0	0	0	0	0	0	0	0.0054	0	0	0	0	0	0	0	0	0	0	0	0	0	0	0	0
d__Bacteria|p__Bacillota_A|c__Clostridia|o__Oscillospirales|f__CAG-272|g__Firm-07|s__Firm-07 sp900548735	0	0	0	0	0	0	0.0152	0	0	0	0	0.0105	0	0	0	0	0	0	0	0	0	0	0	0	0	0	0	0	0	0	0	0	0	0	0	0	0	0	0	0	0	0	0	0	0	0	0	0	0
d__Bacteria|p__Bacillota_A|c__Clostridia|o__Oscillospirales|f__CAG-272|g__Firm-07|s__Firm-07 sp905187695	0	0	0	0	0	0	0	0	0	0	0	0.0042	0	0	0	0	0	0	0	0	0	0	0	0	0	0	0	0	0	0	0	0	0	0	0	0	0	0	0	0	0	0	0	0	0	0	0	0	0
d__Bacteria|p__Bacillota_A|c__Clostridia|o__Oscillospirales|f__CAG-272|g__Flemingibacterium|s__Flemingibacterium sp900546315	0	0.0105	0	0.0091	0	0	0.027	0.0297	0.0039	0	0	0.0085	0	0	0	0	0	0	0	0	0.0104	0.0351	0	0	0	0	0	0.0073	0	0	0	0	0	0	0	0.0059	0	0	0	0	0	0.0081	0	0	0.0048	0	0	0	0
d__Bacteria|p__Bacillota_A|c__Clostridia|o__Oscillospirales|f__CAG-272|g__HGM12669|s__HGM12669 sp900761935	0	0	0	0.0224	0	0	0	0	0	0	0	0	0.0107	0	0	0	0	0.0215	0	0	0	0.0146	0	0	0	0	0	0	0	0	0	0	0	0	0	0	0	0	0	0	0	0	0	0	0	0	0	0	0
d__Bacteria|p__Bacillota_A|c__Clostridia|o__Oscillospirales|f__CAG-272|g__QALR01|s__QALR01 sp900553085	0	0	0	0	0	0	0	0	0	0	0	0	0.0154	0	0	0	0	0	0	0	0	0	0	0	0	0	0	0	0	0	0	0	0	0	0	0	0	0	0	0	0	0	0	0	0	0	0	0	0
d__Bacteria|p__Bacillota_A|c__Clostridia|o__Oscillospirales|f__CAG-272|g__RGIG8399|s__RGIG8399 sp934365155	0	0	0	0	0	0	0	0	0.0151	0	0	0	0	0	0	0	0	0	0	0	0	0	0	0	0	0	0	0	0	0	0	0	0	0	0	0	0	0	0	0	0	0	0	0	0	0	0	0	0
d__Bacteria|p__Bacillota_A|c__Clostridia|o__Oscillospirales|f__CAG-272|g__UBA1740|s__UBA1740 sp004558975	0	0	0	0	0	0	0	0	0.007	0	0	0	0	0	0	0	0	0	0	0	0	0	0	0	0	0	0	0	0	0	0	0	0	0	0	0	0	0	0	0	0	0	0	0	0	0	0	0	0
d__Bacteria|p__Bacillota_A|c__Clostridia|o__Oscillospirales|f__CAG-272|g__UBA1740|s__UBA1740 sp934432675	0	0.0035	0	0	0	0	0	0	0	0	0	0	0	0	0	0	0	0	0	0	0	0	0	0	0	0	0	0	0	0	0	0	0	0	0	0	0	0	0	0	0	0	0	0	0	0	0	0	0
d__Bacteria|p__Bacillota_A|c__Clostridia|o__Oscillospirales|f__CAG-272|g__UMGS1312|s__UMGS1312 sp900550625	0	0.0122	0	0	0	0	0	0.0239	0.0204	0	0	0.0847	0.017	0	0	0	0	0	0.0337	0	0	0	0	0	0	0	0	0.1118	0	0	0	0	0	0	0	0.013	0	0	0	0	0	0	0	0	0.0087	0	0	0	0
d__Bacteria|p__Bacillota_A|c__Clostridia|o__Oscillospirales|f__CAG-272|g__UMGS1312|s__UMGS1312 sp934446065	0	0	0	0	0	0	0.0164	0	0	0	0	0	0	0	0	0	0	0	0	0	0	0	0	0	0	0	0	0	0	0	0	0	0	0	0	0	0	0	0	0	0	0	0	0	0	0	0	0	0
d__Bacteria|p__Bacillota_A|c__Clostridia|o__Oscillospirales|f__CAG-272|g__UMGS1696|s__UMGS1696 sp900554225	0	0.0279	0	0	0	0	0	0	0	0	0	0	0	0	0	0	0	0	0	0	0	0	0	0	0	0	0	0	0	0	0	0	0	0	0	0	0	0	0	0	0	0	0	0	0	0	0	0	0
d__Bacteria|p__Bacillota_A|c__Clostridia|o__Oscillospirales|f__CAG-272|g__UMGS1696|s__UMGS1696 sp900753285	0	0.0109	0	0	0	0.009	0.0057	0.0272	0	0	0	0.0044	0	0	0	0	0	0	0	0	0.0686	0	0	0	0	0	0	0.0111	0	0	0	0	0	0	0	0.0179	0	0.0028	0	0	0	0	0	0	0.0057	0	0	0	0
d__Bacteria|p__Bacillota_A|c__Clostridia|o__Oscillospirales|f__CAG-272|g__UMGS902|s__UMGS902 sp003343845	0	0.0267	0	0	0	0	0	0	0.3642	0	0	0.0555	0	0	0	0	0	0	0	0	0	0	0	0	0	0	0	0	0	0	0	0	0	0	0	0	0	0	0	0	0	0	0	0	0	0	0	0	0
d__Bacteria|p__Bacillota_A|c__Clostridia|o__Oscillospirales|f__CAG-272|g__UMGS902|s__UMGS902 sp900761025	0	0.0401	0	0	0	0	0.0769	0	0	0	0	0	0	0	0	0	0	0	0	0	0	0	0	0	0	0	0	0	0	0	0	0	0	0	0	0.0338	0	0	0	0	0	0	0	0	0	0	0	0	0
d__Bacteria|p__Bacillota_A|c__Clostridia|o__Oscillospirales|f__CAG-272|g__UMGS911|s__UMGS911 sp003343545	0	0	0	0.0175	0	0	0.0118	0.0217	0	0	0	0	0	0	0	0	0	0	0	0	0	0	0	0	0	0	0	0	0	0	0	0	0	0	0	0	0	0	0	0	0	0	0	0	0	0	0	0	0
d__Bacteria|p__Bacillota_A|c__Clostridia|o__Oscillospirales|f__CAG-272|g__UMGS911|s__UMGS911 sp900545935	0	0.0101	0	0	0	0.1277	0	0	0	0	0	0	0.2009	0	0	0	0	0	0	0	0.0808	0	0	0	0	0	0	0	0	0	0	0	0.011	0	0	0.0762	0	0	0	0	0	0	0	0	0.0476	0	0	0	0
d__Bacteria|p__Bacillota_A|c__Clostridia|o__Oscillospirales|f__CAG-382|g__UBA1206|s__UBA1206 sp000433115	0	0	0	0	0	0.0075	0	0	0	0	0	0	0	0	0	0	0	0	0	0	0.1374	0	0	0	0	0	0	0	0	0	0	0	0	0	0	0	0	0	0	0	0	0	0	0	0	0	0	0	0
d__Bacteria|p__Bacillota_A|c__Clostridia|o__Oscillospirales|f__CAG-382|g__UBA1752|s__UBA1752 sp900554405	0	0.0962	0	0	0	0	0.0838	0	0	0	0	0	0	0	0	0	0	0	0	0	0	0	0	0	0	0	0	0	0	0	0	0	0	0	0	0	0	0	0	0	0	0	0	0	0	0	0	0	0
d__Bacteria|p__Bacillota_A|c__Clostridia|o__Oscillospirales|f__CAG-382|g__UMGS882|s__UMGS882 sp900546385	0	0	0	0	0	0	0	0	0	0	0	0	0	0	0	0	0	0	0	0	0	0	0	0	0	0	0	0	0	0	0	0	0	0	0	0.0064	0	0	0	0	0	0.0266	0	0	0	0	0	0	0
d__Bacteria|p__Bacillota_A|c__Clostridia|o__Oscillospirales|f__CAG-382|g__UMGS882|s__UMGS882 sp900757905	0	0.0132	0	0	0	0	0.0599	0.0092	0	0	0	0	0.0035	0	0	0	0	0	0	0	0	0	0	0	0	0	0	0	0	0	0	0	0	0	0	0	0	0	0	0	0	0	0	0	0	0	0	0	0
d__Bacteria|p__Bacillota_A|c__Clostridia|o__Oscillospirales|f__CAG-382|g__UMGS882|s__UMGS882 sp934479825	0	0	0	0	0	0	0	0	0	0	0	0	0	0	0	0	0	0	0	0	0.0271	0	0	0	0	0	0	0.0045	0	0	0	0	0	0	0	0	0	0	0	0	0	0	0	0	0	0	0	0	0
d__Bacteria|p__Bacillota_A|c__Clostridia|o__Oscillospirales|f__CAG-382|g__Woodwardibium|s__Woodwardibium sp900760275	0	0	0	0.0335	0	0	0	0	0	0	0	0.0685	0.072	0	0	0	0	0.1779	0	0	0	0	0	0	0	0	0	0.0322	0	0	0	0	0.1357	0	0	0	0	0	0	0	0.0373	0	0	0	0	0	0	0	0
d__Bacteria|p__Bacillota_A|c__Clostridia|o__Oscillospirales|f__Feifaniaceae|g__CAJFTX01|s__CAJFTX01 sp904420075	0	0	0	0.0068	0	0	0	0	0	0	0	0	0.0058	0.0024	0	0	0	0.0057	0	0	0	0.0021	0	0	0	0	0	0	0	0	0	0	0	0	0	0	0	0.0039	0	0	0	0.0034	0	0	0	0	0	0	0
d__Bacteria|p__Bacillota_A|c__Clostridia|o__Oscillospirales|f__Feifaniaceae|g__Feifania|s__Feifania hominis	0	0.0063	0	0.0027	0	0	0	0	0	0	0	0	0	0	0	0	0	0.0052	0.0134	0	0	0	0	0	0	0	0	0.0064	0	0	0	0	0	0	0	0	0	0	0	0	0	0.011	0	0	0	0	0	0	0
d__Bacteria|p__Bacillota_A|c__Clostridia|o__Oscillospirales|f__Feifaniaceae|g__Galloscillospira_B|s__Galloscillospira_B excrementipullorum	0	0.1095	0	0.0098	0	0	0	0	0	0	0	0	0	0	0	0	0	0	0	0	0	0	0	0	0	0	0	0	0	0	0	0	0	0	0	0	0	0	0	0	0	0	0	0	0	0	0	0	0
d__Bacteria|p__Bacillota_A|c__Clostridia|o__Oscillospirales|f__JAAYOS01|g__CALXFK01|s__CALXFK01 sp944387575	0	0.0042	0	0	0	0	0	0	0	0	0	0	0	0	0	0	0	0	0	0	0	0	0	0	0	0	0	0	0	0	0	0	0	0	0	0	0	0	0	0	0	0	0	0	0	0	0	0	0
d__Bacteria|p__Bacillota_A|c__Clostridia|o__Oscillospirales|f__Oscillospiraceae|g__Avoscillospira_A|s__Avoscillospira_A sp019422005	0	0	0	0	0	0	0	0	0	0	0	0	0.0049	0	0	0	0	0	0	0	0	0	0	0	0	0	0	0	0	0	0	0	0	0	0	0	0	0	0	0	0.0158	0.0102	0	0	0	0	0	0	0
d__Bacteria|p__Bacillota_A|c__Clostridia|o__Oscillospirales|f__Oscillospiraceae|g__CAG-103|s__CAG-103 sp000432375	0	0.267	0	3.0358	0	5.5489	2.2828	0.6796	0	0	0	3.9006	2.5806	0	0	0	1.134	0	0	0	0.5443	2.0748	0	0	0	0	0	1.0202	0	0	0	0	0.3551	0	0	1.9061	0	0	0	0	0	0.5518	0	0	0.3331	0	0	0	0
d__Bacteria|p__Bacillota_A|c__Clostridia|o__Oscillospirales|f__Oscillospiraceae|g__CAG-103|s__CAG-103 sp900317855	0	0	0	0	0	0	0	0	0	0	0	0	0	0	0	0	0	0.6949	0	0	0	0	0	0	0	0	0	0	0	0	0	0	0	0	0	0	0	0	0	0	0	0	0	0	0	0	0	0	0
d__Bacteria|p__Bacillota_A|c__Clostridia|o__Oscillospirales|f__Oscillospiraceae|g__CAG-103|s__CAG-103 sp900543625	0.2851	0	0	0	0	0	0.7925	0	0.1362	0	0	0	0	0.0529	0	0	9.6095	0	1.2858	0	0	0	0	0	0	0	0	0	0	0	0	0	0.345	0	0	0.3004	0	0	0	0	0	0	0	0	0	0	0	0	0
d__Bacteria|p__Bacillota_A|c__Clostridia|o__Oscillospirales|f__Oscillospiraceae|g__CAG-103|s__CAG-103 sp900757655	0.1951	0	0	0.0196	0	0	0.1121	0	0	0	0	3.0495	0	0.0881	0	0	0	0	5.229	0	0	0	0	0	0	0	0	0	0	0	0	0	0	0	0	0	0	1.5128	0	0	0	0.3428	0	0	1.0962	0	0	0	0
d__Bacteria|p__Bacillota_A|c__Clostridia|o__Oscillospirales|f__Oscillospiraceae|g__CAG-170|s__CAG-170 sp000432135	0.0243	0.6762	0	0.0336	0	0.0555	2.7511	0.104	0.0362	0	0	0.7292	1.2013	0	0	0	0	0.5666	0.3636	0	0.4255	0.4552	0	0	0	0	0	0.3188	0	0	0	0	0.0212	0	0	0.0499	0	0.0419	0	0	0	0.1681	0	0	0.1615	0	0	0	0
d__Bacteria|p__Bacillota_A|c__Clostridia|o__Oscillospirales|f__Oscillospiraceae|g__CAG-170|s__CAG-170 sp000436735	0	0.0424	0	0.0209	0	0	0	0.0324	0.0371	0	0	0	0	0	0	0	0	0	0	0	0.0741	0	0	0	0	0	0	0.0232	0	0	0	0	0	0	0	0	0	0	0	0	0	0	0	0	0	0	0	0	0
d__Bacteria|p__Bacillota_A|c__Clostridia|o__Oscillospirales|f__Oscillospiraceae|g__CAG-170|s__CAG-170 sp002404795	0	0.0933	0	0.0934	0	0.022	3.1023	0.1274	0.097	0	0	0.5449	1.1123	0	0	0	0	0.5617	0.0993	0	0.7235	0	0	0	0	0	0	0.0893	0	0	0	0	0.0842	0	0	0.0412	0	0	0	0	0	0	0	0	0	0	0	0	0
d__Bacteria|p__Bacillota_A|c__Clostridia|o__Oscillospirales|f__Oscillospiraceae|g__CAG-170|s__CAG-170 sp003516765	0	0.0984	0	0.0359	0	0	1.1121	0.0725	0.0184	0	0	0.1023	0.3506	0	0	0	0.3948	0	0.0475	0	0.1125	0	0	0	0	0	0	0.0547	0	0	0	0	0.0271	0	0	0.0185	0	0.0332	0	0	0	0	0	0	0	0	0	0	0
d__Bacteria|p__Bacillota_A|c__Clostridia|o__Oscillospirales|f__Oscillospiraceae|g__CAG-170|s__CAG-170 sp900545925	0.0359	0.2955	0	0.1359	0	0.0376	1.5804	0.0653	0.0669	0	0	1.0383	0	0	0	0	0	0.0246	0	0	0.6461	0	0	0	0	0	0	0.119	0	0	0	0	0	0	0	0.0713	0	0.1197	0	0	0	0.0982	0	0	0.1101	0	0	0	0
d__Bacteria|p__Bacillota_A|c__Clostridia|o__Oscillospirales|f__Oscillospiraceae|g__CAG-170|s__CAG-170 sp900549635	0	0.05	0	0	0	0	0.0609	0.0746	0	0	0	0	0.1592	0	0	0	0.2525	0	0.0384	0	0.0795	0.0453	0	0	0	0	0	0.0284	0	0	0	0	0	0	0	0	0	0.0244	0	0	0.0158	0	0	0	0	0	0	0	0
d__Bacteria|p__Bacillota_A|c__Clostridia|o__Oscillospirales|f__Oscillospiraceae|g__CAG-170|s__CAG-170 sp900553545	0	0.0487	0	0.0357	0	0	0.055	0.0797	0.0175	0	0	0.0278	0.018	0	0	0	1.4922	0	0	0	0.1182	0.0185	0	0	0	0	0	0.067	0	0	0	0	0.0113	0	0	0.0358	0	0.048	0	0	0	0	0	0	0.0172	0	0	0	0
d__Bacteria|p__Bacillota_A|c__Clostridia|o__Oscillospirales|f__Oscillospiraceae|g__CAG-170|s__CAG-170 sp900555665	0	0.0703	0	0.0359	0	0	0	0	0	0	0	0	0	0	0	0	0	0	0	0	0	0	0	0	0	0	0	0	0	0	0	0	0	0	0	0.0172	0	0	0	0	0	0	0	0	0	0	0	0	0
d__Bacteria|p__Bacillota_A|c__Clostridia|o__Oscillospirales|f__Oscillospiraceae|g__CAG-170|s__CAG-170 sp905214155	0	0	0	0	0	0	0.0435	0.0608	0	0	0	0	0	0	0	0	0	0	0.0936	0	0	0	0	0	0	0	0	0.0307	0	0	0	0	0	0	0	0	0	0	0	0	0	0	0	0	0	0	0	0	0
d__Bacteria|p__Bacillota_A|c__Clostridia|o__Oscillospirales|f__Oscillospiraceae|g__CAG-170|s__CAG-170 sp934613505	0	0.0511	0	0	0	0	0	0	0.0224	0	0	0	0.065	0	0	0	0	0	0	0	0	0	0	0	0	0	0	0	0	0	0	0	0	0	0	0	0	0	0	0	0	0	0	0	0.0132	0	0	0	0
d__Bacteria|p__Bacillota_A|c__Clostridia|o__Oscillospirales|f__Oscillospiraceae|g__CAG-170|s__CAG-170 sp934623545	0	0	0	0	0	0	0	0.024	0	0	0	0	0	0	0	0	0	0	0	0	0	0	0	0	0	0	0	0	0	0	0	0	0	0	0	0	0	0	0	0	0	0	0	0	0	0	0	0	0
d__Bacteria|p__Bacillota_A|c__Clostridia|o__Oscillospirales|f__Oscillospiraceae|g__CAG-170|s__CAG-170 sp934636305	0	0	0	0	0	0	0	0.0373	0	0	0	0	0	0	0	0	0.0712	0	0	0	0	0	0	0	0	0	0	0	0	0	0	0	0	0	0	0	0	0	0	0	0	0	0	0	0	0	0	0	0
d__Bacteria|p__Bacillota_A|c__Clostridia|o__Oscillospirales|f__Oscillospiraceae|g__CAG-170|s__CAG-170 sp934646005	0	0.0535	0	0	0	0	0	0	0	0	0	0	0	0.0106	0	0	0	0	0	0	0	0	0	0	0	0	0	0	0	0	0	0	0.0956	0	0	0	0	0	0	0	0	0	0	0	0	0	0	0	0
d__Bacteria|p__Bacillota_A|c__Clostridia|o__Oscillospirales|f__Oscillospiraceae|g__CAG-170|s__CAG-170 sp934661135	0	0.02	0	0	0	0	0.0193	0.0254	0	0	0	0	0	0	0	0	0	0	0	0	0	0	0	0	0	0	0	0	0	0	0	0	0	0	0	0	0	0	0	0	0	0	0	0	0	0	0	0	0
d__Bacteria|p__Bacillota_A|c__Clostridia|o__Oscillospirales|f__Oscillospiraceae|g__CAJFPI01|s__CAJFPI01 sp904419145	0	0.0045	0	0	0	0	0	0	0	0	0	0	0	0	0	0	0	0	0	0	0	0	0	0	0	0	0	0	0	0	0	0	0	0	0	0	0	0	0	0	0	0	0	0	0	0	0	0	0
d__Bacteria|p__Bacillota_A|c__Clostridia|o__Oscillospirales|f__Oscillospiraceae|g__CAJFPI01|s__CAJFPI01 sp904420435	0	0	0	0	0	0	0	0	0	0	0	0	0	0	0	0	0	0	0	0	0	0	0	0	0	0	0	0	0	0	0	0	0	0	0	0	0	0	0	0	0	0.0058	0	0	0	0	0	0	0
d__Bacteria|p__Bacillota_A|c__Clostridia|o__Oscillospirales|f__Oscillospiraceae|g__CAJFPI01|s__CAJFPI01 sp944385425	0	0.0146	0	0	0	0	0	0	0	0	0	0	0	0	0	0	0	0	0	0	0	0	0	0	0	0	0	0	0	0	0	0	0	0	0	0	0	0	0	0	0	0	0	0	0	0	0	0	0
d__Bacteria|p__Bacillota_A|c__Clostridia|o__Oscillospirales|f__Oscillospiraceae|g__CAKTEQ01|s__CAKTEQ01 sp934552825	0	0.0218	0	0	0	0	0	0	0	0	0	0	0	0	0	0	0	0	0	0	0.0136	0	0	0	0	0	0	0	0	0	0	0	0	0	0	0	0	0	0	0	0	0	0	0	0	0	0	0	0
d__Bacteria|p__Bacillota_A|c__Clostridia|o__Oscillospirales|f__Oscillospiraceae|g__CAKTFW01|s__CAKTFW01 sp019421975	0	0.0087	0	0	0	0	0	0	0	0	0	0	0	0	0	0	0	0	0.0351	0	0.0329	0.0275	0	0	0	0	0	0.006	0	0	0	0	0	0	0	0	0	0	0	0	0	0.012	0	0	0	0	0	0	0
d__Bacteria|p__Bacillota_A|c__Clostridia|o__Oscillospirales|f__Oscillospiraceae|g__CAKTOF01|s__CAKTOF01 sp934589675	0	0.0211	0	0	0	0	0	0	0	0	0	0	0	0	0	0	0	0	0	0	0	0	0	0	0	0	0	0	0	0	0	0	0	0	0	0	0	0	0	0	0	0	0	0	0	0	0	0	0
d__Bacteria|p__Bacillota_A|c__Clostridia|o__Oscillospirales|f__Oscillospiraceae|g__CALWWS01|s__CALWWS01 sp944385305	0	0	0	0	0	0	0.0137	0	0	0	0	0	0	0	0	0	0	0	0	0	0	0	0	0	0	0	0	0	0	0	0	0	0	0	0	0	0	0	0	0	0	0	0	0	0	0	0	0	0
d__Bacteria|p__Bacillota_A|c__Clostridia|o__Oscillospirales|f__Oscillospiraceae|g__CALXCQ01|s__CALXCQ01 sp944386835	0	0.0049	0	0.0039	0	0	0	0	0	0	0	0	0	0	0	0	0	0	0	0	0	0	0	0	0	0	0	0	0	0	0	0	0	0	0	0	0	0	0	0	0	0	0	0	0	0	0	0	0
d__Bacteria|p__Bacillota_A|c__Clostridia|o__Oscillospirales|f__Oscillospiraceae|g__CALXCR01|s__CALXCR01 sp944386855	0	0	0	0.0556	0	0	0	0	0	0	0	0.0122	0	0	0	0	0	0.0143	0	0	0	0	0	0	0	0	0	0	0	0	0	0	0	0	0	0	0	0	0	0	0	0	0	0	0	0	0	0	0
d__Bacteria|p__Bacillota_A|c__Clostridia|o__Oscillospirales|f__Oscillospiraceae|g__CALXCT01|s__CALXCT01 sp944386055	0	0	0	0	0	0	0	0	0	0	0	0.004	0.0164	0	0	0	0	0	0	0	0	0	0	0	0	0	0	0	0	0	0	0	0	0	0	0.0062	0	0	0	0	0	0.0079	0	0	0	0	0	0	0
d__Bacteria|p__Bacillota_A|c__Clostridia|o__Oscillospirales|f__Oscillospiraceae|g__CALXDZ01|s__CALXDZ01 sp944387205	0	0.0108	0	0.0251	0	0	0.0137	0	0	0	0	0.0095	0	0	0	0	0	0	0	0	0	0	0	0	0	0	0	0	0	0	0	0	0	0	0	0.005	0	0	0	0	0	0.0169	0	0	0	0	0	0	0
d__Bacteria|p__Bacillota_A|c__Clostridia|o__Oscillospirales|f__Oscillospiraceae|g__CALXGH01|s__CALXGH01 sp944387845	0	0.0078	0	0	0	0	0	0	0	0	0	0	0	0	0	0	0	0	0	0	0	0	0	0	0	0	0	0	0	0	0	0	0	0	0	0	0	0	0	0	0	0	0	0	0	0	0	0	0
d__Bacteria|p__Bacillota_A|c__Clostridia|o__Oscillospirales|f__Oscillospiraceae|g__DXTB01|s__DXTB01 sp019410105	0	0	0	0	0	0	0.0908	0	0	0	0	0.0091	0.008	0	0	0	0	0.0435	0	0	0.0425	0	0	0	0	0	0	0.0065	0	0	0	0	0	0	0	0	0	0	0	0	0.0228	0	0	0	0	0	0	0	0
d__Bacteria|p__Bacillota_A|c__Clostridia|o__Oscillospirales|f__Oscillospiraceae|g__DXYV01|s__DXYV01 sp019415645	0	0.0106	0	0	0	0	0	0	0	0	0	0	0	0	0	0	0	0	0	0	0	0.0086	0	0	0	0	0	0	0	0	0	0	0	0	0	0.0061	0	0	0	0	0	0.0365	0	0	0	0	0	0	0
d__Bacteria|p__Bacillota_A|c__Clostridia|o__Oscillospirales|f__Oscillospiraceae|g__Dysosmobacter_A|s__Dysosmobacter_A hominis	0	0	0	0	0	0	0	0	0	0	0	0	0	0	0	0	0	0	0	0	0	0	0	0	0	0	0	0	0	0	0	0	0	0	0	0	0	0	0	0	0.0128	0.013	0	0	0	0	0	0	0
d__Bacteria|p__Bacillota_A|c__Clostridia|o__Oscillospirales|f__Oscillospiraceae|g__Dysosmobacter|s__Dysosmobacter avistercoris	0	0.0189	0	0	0	0.0091	0	0	0	0	0	0	0	0	0	0	0	0.0153	0	0	0	0	0	0	0	0	0	0	0	0	0	0	0	0	0	0	0	0	0	0	0.0188	0	0	0	0	0	0	0	0
d__Bacteria|p__Bacillota_A|c__Clostridia|o__Oscillospirales|f__Oscillospiraceae|g__Dysosmobacter|s__Dysosmobacter excrementavium	0	0	0	0	0	0	0	0	0	0	0	0	0	0	0	0	0	0.011	0	0	0	0.0217	0	0	0	0	0	0	0	0	0	0	0	0	0	0	0	0	0	0	0	0	0	0	0	0	0	0	0
d__Bacteria|p__Bacillota_A|c__Clostridia|o__Oscillospirales|f__Oscillospiraceae|g__Dysosmobacter|s__Dysosmobacter excrementigallinarum	0	0	0	0	0	0	0	0	0	0	0	0	0	0	0	0	0	0	0	0	0	0.0506	0	0	0	0	0	0	0	0	0	0	0	0	0	0	0	0	0	0	0.0269	0	0	0	0	0	0	0	0
d__Bacteria|p__Bacillota_A|c__Clostridia|o__Oscillospirales|f__Oscillospiraceae|g__Dysosmobacter|s__Dysosmobacter faecalis	0	0.0129	0	0.0134	0	0.0075	0.0636	0.0171	0	0	0	0	0	0.0175	0	0	0.0444	0.0139	0	0	0.0278	0.0257	0	0	0	0	0	0	0	0	0	0	0	0	0	0.0166	0	0.0112	0	0	0.0156	0.0222	0	0	0	0	0	0	0
d__Bacteria|p__Bacillota_A|c__Clostridia|o__Oscillospirales|f__Oscillospiraceae|g__Dysosmobacter|s__Dysosmobacter faecalis_A	0	0.0355	0	0	0	0	0.0237	0.0532	0	0	0	0	0.0125	0.0424	0	0	0.0176	0	0	0	0	0.1742	0	0	0	0	0	0	0	0	0	0	0	0	0	0.036	0	0.0043	0	0	0	0.0192	0	0	0	0	0	0	0
d__Bacteria|p__Bacillota_A|c__Clostridia|o__Oscillospirales|f__Oscillospiraceae|g__Dysosmobacter|s__Dysosmobacter pullicola	0	0	0	0	0	0	0.0156	0	0	0	0	0.0067	0	0	0	0	0	0	0	0	0	0.0194	0	0	0	0	0	0	0	0	0	0	0	0	0	0	0	0	0	0	0	0	0	0	0	0	0	0	0
d__Bacteria|p__Bacillota_A|c__Clostridia|o__Oscillospirales|f__Oscillospiraceae|g__Dysosmobacter|s__Dysosmobacter segnis	0	0.0837	0	0.0615	0	0	0.9951	0.2633	0	0	0	0.2853	0.0299	0.0525	0	0	0.3287	0.0264	0	0	0.5388	0.0647	0	0	0	0	0	0.0609	0	0	0	0	0	0	0	0.2317	0	0.0226	0	0	0	0.4354	0	0	0	0	0	0	0
d__Bacteria|p__Bacillota_A|c__Clostridia|o__Oscillospirales|f__Oscillospiraceae|g__Dysosmobacter|s__Dysosmobacter sp004553545	0	0.0856	0	0	0	0	0	0.0084	0	0	0	0	0	0	0	0	0	0	0	0	0	0	0	0	0	0	0	0	0	0	0	0	0.015	0	0	0.0284	0	0	0	0	0	0	0	0	0	0	0	0	0
d__Bacteria|p__Bacillota_A|c__Clostridia|o__Oscillospirales|f__Oscillospiraceae|g__Dysosmobacter|s__Dysosmobacter sp019417795	0	0.0794	0	0	0	0	0	0	0	0	0	0	0	0	0	0	0	0	0	0	0	0	0	0	0	0	0	0	0	0	0	0	0	0	0	0	0	0	0	0	0	0	0	0	0	0	0	0	0
d__Bacteria|p__Bacillota_A|c__Clostridia|o__Oscillospirales|f__Oscillospiraceae|g__Dysosmobacter|s__Dysosmobacter sp019418625	0	0.0126	0	0	0	0	0	0.0105	0	0	0	0	0	0	0	0	0	0	0	0	0	0	0	0	0	0	0	0	0	0	0	0	0	0	0	0	0	0	0	0	0.0282	0	0	0	0	0	0	0	0
d__Bacteria|p__Bacillota_A|c__Clostridia|o__Oscillospirales|f__Oscillospiraceae|g__Dysosmobacter|s__Dysosmobacter sp900544615	0	0.0409	0	0	0	0	0.0553	0.0299	0	0	0	0	0	0.0321	0	0	0	0	0	0	0	0	0	0	0	0	0	0	0	0	0	0	0	0	0	0.0825	0	0	0	0	0	0.0272	0	0	0	0	0	0	0
d__Bacteria|p__Bacillota_A|c__Clostridia|o__Oscillospirales|f__Oscillospiraceae|g__Dysosmobacter|s__Dysosmobacter sp900550685	0	0.0373	0	0	0	0	0	0.0541	0	0	0	0	0	0	0	0	0	0	0	0	0	0.042	0	0	0	0	0	0	0	0	0	0	0	0	0	0.023	0	0	0	0	0	0	0	0	0	0	0	0	0
d__Bacteria|p__Bacillota_A|c__Clostridia|o__Oscillospirales|f__Oscillospiraceae|g__Dysosmobacter|s__Dysosmobacter sp900763685	0	0	0	0.0124	0	0	0	0	0	0	0	0	0	0	0	0	0	0	0	0	0.5161	0	0	0	0	0	0	0.0196	0	0	0	0	0	0	0	0.0312	0	0	0	0	0	0	0	0	0	0	0	0	0
d__Bacteria|p__Bacillota_A|c__Clostridia|o__Oscillospirales|f__Oscillospiraceae|g__Dysosmobacter|s__Dysosmobacter sp904393855	0	0	0	0.0155	0	0	0	0	0	0	0	0	0	0	0	0	0	0	0	0	0	0	0	0	0	0	0	0	0	0	0	0	0	0	0	0	0	0	0	0	0	0	0	0	0	0	0	0	0
d__Bacteria|p__Bacillota_A|c__Clostridia|o__Oscillospirales|f__Oscillospiraceae|g__Dysosmobacter|s__Dysosmobacter sp905200545	0	0.0173	0	0.0145	0	0.0018	0	0	0	0	0	0	0	0	0	0	0	0	0	0	0	0	0	0	0	0	0	0	0	0	0	0	0	0	0	0	0	0	0	0	0	0	0	0	0	0	0	0	0
d__Bacteria|p__Bacillota_A|c__Clostridia|o__Oscillospirales|f__Oscillospiraceae|g__Dysosmobacter|s__Dysosmobacter sp934636905	0	0.794	0	0	0	0	0.1891	0	0	0	0	0.0225	0	0	0	0	0	0	0	0	0	0	0	0	0	0	0	0	0	0	0	0	0	0	0	0	0	0	0	0	0	0.0085	0	0	0	0	0	0	0
d__Bacteria|p__Bacillota_A|c__Clostridia|o__Oscillospirales|f__Oscillospiraceae|g__Dysosmobacter|s__Dysosmobacter sp944385475	0	0	0	0	0	0	0	0	0	0	0	0	0.0131	0	0	0	0	0	0	0	0	0	0	0	0	0	0	0	0	0	0	0	0	0	0	0	0	0	0	0	0	0	0	0	0	0	0	0	0
d__Bacteria|p__Bacillota_A|c__Clostridia|o__Oscillospirales|f__Oscillospiraceae|g__Dysosmobacter|s__Dysosmobacter sp944387015	0	0.0135	0	0	0	0	0.0184	0	0	0	0	0	0	0.01	0	0	0	0	0	0	0	0.0241	0	0	0	0	0	0	0	0	0	0	0	0	0	0.0148	0	0	0	0	0	0.0079	0	0	0	0	0	0	0
d__Bacteria|p__Bacillota_A|c__Clostridia|o__Oscillospirales|f__Oscillospiraceae|g__Dysosmobacter|s__Dysosmobacter sp944387035	0	0.0129	0	0	0	0	0	0.0116	0	0	0	0	0	0.0167	0	0	0	0	0	0	0	0.0108	0	0	0	0	0	0	0	0	0	0	0	0	0	0	0	0	0	0	0	0.0148	0	0	0	0	0	0	0
d__Bacteria|p__Bacillota_A|c__Clostridia|o__Oscillospirales|f__Oscillospiraceae|g__Dysosmobacter|s__Dysosmobacter welbionis	0	0.0505	0	0.0676	0	0.0199	0.0686	0.0337	0	0	0	0	0.0119	0.0856	0	0	0.4805	0.0428	0	0	0.0798	0.2465	0	0	0	0	0	0	0	0	0	0	0.0262	0	0	0.027	0	0.0178	0	0	0.0444	0.061	0	0	0	0	0	0	0
d__Bacteria|p__Bacillota_A|c__Clostridia|o__Oscillospirales|f__Oscillospiraceae|g__Enterenecus|s__Enterenecus sp019421525	0	0	0	0	0	0	0	0	0	0	0	0	0	0	0	0	0	0	0	0	0.035	0	0	0	0	0	0	0	0	0	0	0	0	0	0	0	0	0	0	0	0	0	0	0	0	0	0	0	0
d__Bacteria|p__Bacillota_A|c__Clostridia|o__Oscillospirales|f__Oscillospiraceae|g__Enterenecus|s__Enterenecus sp900549885	0	0.0624	0	0.0162	0	0.006	0.1153	0.0145	0	0	0	0.0442	0.0658	0	0	0	0	0.0104	0	0	0	0.0209	0	0	0	0	0	0	0	0	0	0	0.0185	0	0	0.0106	0	0.0146	0	0	0	0	0	0	0	0	0	0	0
d__Bacteria|p__Bacillota_A|c__Clostridia|o__Oscillospirales|f__Oscillospiraceae|g__Enterenecus|s__Enterenecus sp905210385	0	0	0	0	0	0	0	0	0	0	0	0	0	0	0	0	0	0	0	0	0	0	0	0	0	0	0	0	0	0	0	0	0.0229	0	0	0	0	0	0	0	0	0	0	0	0	0	0	0	0
d__Bacteria|p__Bacillota_A|c__Clostridia|o__Oscillospirales|f__Oscillospiraceae|g__Enterenecus|s__Enterenecus sp934675115	0	0	0	0	0	0	0	0.0166	0	0	0	0	0	0	0	0	0	0	0.0221	0	0	0	0	0	0	0	0	0	0	0	0	0	0.0228	0	0	0	0	0	0	0	0	0	0	0	0	0	0	0	0
d__Bacteria|p__Bacillota_A|c__Clostridia|o__Oscillospirales|f__Oscillospiraceae|g__Evtepia|s__Evtepia excrementipullorum	0	0	0	0	0	0.9792	0	0	0	0	0	2.1276	0	0.7731	0	0	0	0	0.5629	0	0	0.6131	0	0	0	0	0	0	0	0	0	0	0	0	0	0	0	0	0	0	0	0	0	0	0	0	0	0	0
d__Bacteria|p__Bacillota_A|c__Clostridia|o__Oscillospirales|f__Oscillospiraceae|g__Evtepia|s__Evtepia gabavorous	0.1521	0	0	0.8374	0	0	0	0	0	0	0	0	0	0	0	0	0.4907	1.6397	0	0	0.3442	0	0	0	0	0	0	0	0	0	0	0	0	0	0	0.2598	0	0	0	0	0.5065	1.1736	0	0	0.3699	0	0	0	0
d__Bacteria|p__Bacillota_A|c__Clostridia|o__Oscillospirales|f__Oscillospiraceae|g__Evtepia|s__Evtepia sp004556345	0	0.4194	0	0	0	0	0.1861	0.4671	0.1622	0	0	0	1.3348	0	0	0	0	0	0	0	0	0	0	0	0	0	0	0.7807	0	0	0	0	0.7089	0	0	0	0	0.3537	0	0	0	0	0	0	0	0	0	0	0
d__Bacteria|p__Bacillota_A|c__Clostridia|o__Oscillospirales|f__Oscillospiraceae|g__F23-B02|s__F23-B02 sp000431075	0	0	0	0	0	0	0	0	0	0	0	0	0	0	0	0	0	0	0	0	0	0	0	0	0	0	0	0	0	0	0	0	0	0	0	0.0021	0	0	0	0	0	0	0	0	0	0	0	0	0
d__Bacteria|p__Bacillota_A|c__Clostridia|o__Oscillospirales|f__Oscillospiraceae|g__F23-B02|s__F23-B02 sp001916715	0	2.0137	0	2.2954	0	0	0.2563	0	0.0357	0	0	0.2892	0	0	0	0	0	0	0.0456	0	6.037	0	0	0	0	0	0	0	0	0	0	0	0.082	0	0	0	0	0	0	0	0	0	0	0	0.0346	0	0	0	0
d__Bacteria|p__Bacillota_A|c__Clostridia|o__Oscillospirales|f__Oscillospiraceae|g__F23-B02|s__F23-B02 sp002472405	0	0	0	0	0	0	0	0	0	0	0	0.0905	0	0	0	0	0	0	0	0	0	0	0	0	0	0	0	0	0	0	0	0	0	0	0	0	0	0	0	0	0	0	0	0	0	0	0	0	0
d__Bacteria|p__Bacillota_A|c__Clostridia|o__Oscillospirales|f__Oscillospiraceae|g__Faecousia|s__Faecousia gallistercoris	0	0	0	0	0	0	0	0	0	0	0	0	0	0.0605	0	0	0	0	0	0	0	0	0	0	0	0	0	0	0	0	0	0	0	0	0	0	0	0	0	0	0	0	0	0	0	0	0	0	0
d__Bacteria|p__Bacillota_A|c__Clostridia|o__Oscillospirales|f__Oscillospiraceae|g__Faecousia|s__Faecousia sp000434635	0.1205	1.2204	0	0	0	0.013	0.4253	0.0113	0.0304	0	0	0.2602	0.1804	0	0	0	0	0.0357	0	0	0.1342	0.1374	0	0	0	0	0	0.3995	0	0	0	0	0.0562	0	0	0.0234	0	0	0	0	0	0	0	0	0.0098	0	0	0	0
d__Bacteria|p__Bacillota_A|c__Clostridia|o__Oscillospirales|f__Oscillospiraceae|g__Faecousia|s__Faecousia sp000435995	0	0.0087	0	0.0632	0	0	0	0	0.0162	0	0	0.7745	0	0	0	0	0	0.006	0	0	0.1805	0	0	0	0	0	0	0.083	0	0	0	0	0.0382	0	0	0	0	0.3768	0	0	0	0.4834	0	0	0.0082	0	0	0	0
d__Bacteria|p__Bacillota_A|c__Clostridia|o__Oscillospirales|f__Oscillospiraceae|g__Faecousia|s__Faecousia sp003525905	0	0.0244	0	0	0	0.0201	0.1637	0.0276	0.0197	0	0	0.0886	0.2023	0.0921	0	0	0.6514	0.2701	0.034	0	0.7051	0.1696	0	0	0	0	0	0.0624	0	0	0	0	0.1201	0	0	0.044	0	0.1104	0	0	0.0372	0.0465	0	0	0.0885	0	0	0	0
d__Bacteria|p__Bacillota_A|c__Clostridia|o__Oscillospirales|f__Oscillospiraceae|g__Faecousia|s__Faecousia sp022770345	0	0	0	0	0	0	0	0	0	0	0	0	0	0	0	0	0	0	0	0	0	0	0	0	0	0	0	0.0046	0	0	0	0	0	0	0	0	0	0	0	0	0	0	0	0	0	0	0	0	0
d__Bacteria|p__Bacillota_A|c__Clostridia|o__Oscillospirales|f__Oscillospiraceae|g__Faecousia|s__Faecousia sp900544405	0	0.0174	0	0	0	0.0073	0	0.0636	0.0122	0	0	0.0257	0	0	0	0	0.2549	0	0	0	0	0.0216	0	0	0	0	0	0	0	0	0	0	0	0	0	0	0	0.0095	0	0	0	0.0405	0	0	0	0	0	0	0
d__Bacteria|p__Bacillota_A|c__Clostridia|o__Oscillospirales|f__Oscillospiraceae|g__Faecousia|s__Faecousia sp900544705	0	0	0	0	0	0	0.0183	0	0	0	0	0.0114	0	0	0	0	0	0.0441	0	0	0	0	0	0	0	0	0	0	0	0	0	0	0	0	0	0	0	0	0	0	0	0	0	0	0	0	0	0	0
d__Bacteria|p__Bacillota_A|c__Clostridia|o__Oscillospirales|f__Oscillospiraceae|g__Faecousia|s__Faecousia sp900546075	0.0575	0	0	0	0	0	0	0	0	0	0	0	0	0	0	0	0	0	0	0	0	0	0	0	0	0	0	0	0	0	0	0	0	0	0	0.0164	0	0	0	0	0	0	0	0	0	0	0	0	0
d__Bacteria|p__Bacillota_A|c__Clostridia|o__Oscillospirales|f__Oscillospiraceae|g__Faecousia|s__Faecousia sp900762935	0	0	0	0	0	0	0.0146	0	0	0	0	0	0	0	0	0	0	0	0	0	0	0	0	0	0	0	0	0	0	0	0	0	0	0	0	0	0	0	0	0	0	0	0	0	0	0	0	0	0
d__Bacteria|p__Bacillota_A|c__Clostridia|o__Oscillospirales|f__Oscillospiraceae|g__Faecousia|s__Faecousia sp934615645	0	0.0256	0	0.0893	0	0.0837	0.0557	0.0414	0.0168	0	0	0.0372	0.0777	0	0	0	0.1065	0.1987	0	0	0.0598	0.0205	0	0	0	0	0	0.0822	0	0	0	0	0	0	0	0.0252	0	0.0526	0	0	0	0	0	0	0	0	0	0	0
d__Bacteria|p__Bacillota_A|c__Clostridia|o__Oscillospirales|f__Oscillospiraceae|g__Flavonifractor|s__Flavonifractor plautii	0	0.0162	0	0	0	0	0.0912	0	0	0	0	0.0087	0.0097	0	0.0252	0	0.0651	0.037	0	0	0.0546	0.0075	0	0	0	0	0	0	0	0	0	0.033	0	0	0	0.0091	0	0	0	0	0.0226	0.0147	0	0	0	0	0	0	0
d__Bacteria|p__Bacillota_A|c__Clostridia|o__Oscillospirales|f__Oscillospiraceae|g__Flavonifractor|s__Flavonifractor sp944387215	0	0	0	0	0	0	0	0	0	0	0	0	0	0	0	0	0	0	0	0	0.0162	0	0	0	0	0	0	0	0	0	0	0	0	0	0	0	0	0	0	0	0	0	0	0	0	0	0	0	0
d__Bacteria|p__Bacillota_A|c__Clostridia|o__Oscillospirales|f__Oscillospiraceae|g__Galloscillospira_A|s__Galloscillospira_A excrementavium	0	0.0104	0	0	0	0	0.0112	0	0	0	0	0	0.0066	0	0	0	0	0	0	0	0	0	0	0	0	0	0	0	0	0	0	0	0	0	0	0	0	0	0	0	0.0046	0.0068	0	0	0	0	0	0	0
d__Bacteria|p__Bacillota_A|c__Clostridia|o__Oscillospirales|f__Oscillospiraceae|g__Heteroscilispira|s__Heteroscilispira lomanii	0	0.0138	0	0	0	0	0	0	0	0	0	0.0122	0	0	0	0	0	0	0	0	0	0	0	0	0	0	0	0	0	0	0	0	0	0	0	0	0	0	0	0	0	0	0	0	0	0	0	0	0
d__Bacteria|p__Bacillota_A|c__Clostridia|o__Oscillospirales|f__Oscillospiraceae|g__Heteroscilispira|s__Heteroscilispira sp944385595	0	0.0089	0	0	0	0	0	0	0	0	0	0	0	0	0	0	0	0	0	0	0	0	0	0	0	0	0	0	0	0	0	0	0	0	0	0	0	0	0	0	0	0	0	0	0	0	0	0	0
d__Bacteria|p__Bacillota_A|c__Clostridia|o__Oscillospirales|f__Oscillospiraceae|g__HGM12998|s__HGM12998 sp900756495	0	0.0165	0	0.0198	0	0	0.0119	0.0286	0	0	0	0.0087	0	0	0	0	0.0197	0	0	0	0.0377	0	0	0	0	0	0	0.0174	0	0	0	0	0	0	0	0	0	0.0114	0	0	0	0.0796	0	0	0	0	0	0	0
d__Bacteria|p__Bacillota_A|c__Clostridia|o__Oscillospirales|f__Oscillospiraceae|g__HGM13006|s__HGM13006 sp900756575	0.0634	0.0713	0	0	0	0	0.0568	0.1459	0.0153	0	0	0	0.0344	0	0	0	0.0278	0.1524	0.0186	0	0	0	0	0	0	0	0	0.0418	0	0	0	0	0.0225	0	0	0.0089	0	0.1519	0	0	0	0	0	0	0	0	0	0	0
d__Bacteria|p__Bacillota_A|c__Clostridia|o__Oscillospirales|f__Oscillospiraceae|g__HGM13006|s__HGM13006 sp900757695	0.0506	0	0	0.0663	0	0	0	0	0.0146	0	0	0.379	0	0	0	0	0	0	0	0	0.0864	0	0	0	0	0	0	0.1595	0	0	0	0	0	0	0	0.009	0	0	0	0	0	0	0	0	0	0	0	0	0
d__Bacteria|p__Bacillota_A|c__Clostridia|o__Oscillospirales|f__Oscillospiraceae|g__HGM13006|s__HGM13006 sp905202605	0	0	0	0	0	0.0523	0	0	0	0	0	0	0	0	0	0	0	0	0	0	0	0	0	0	0	0	0	0	0	0	0	0	0	0	0	0	0	0	0	0	0	0	0	0	0.0104	0	0	0	0
d__Bacteria|p__Bacillota_A|c__Clostridia|o__Oscillospirales|f__Oscillospiraceae|g__Hominicoprocola|s__Hominicoprocola fusiformis	0.0352	0.3336	0	1.1107	0	0.2918	1.5804	1.4064	0.3313	0	0	0.8014	1.3793	1.8943	0	0	4.1183	0.0671	0.6748	0	1.7814	1.8818	0	0	0	0	0	1.4591	0	0	0	0	0.2406	0	0	0.608	0	1.0524	0	0	0	2.5148	0	0	0	0	0	0	0
d__Bacteria|p__Bacillota_A|c__Clostridia|o__Oscillospirales|f__Oscillospiraceae|g__Hominicoprocola|s__Hominicoprocola sp003522105	0	0.0816	0	0.6384	0	0	0	0	0	0	0	0	0	0	0	0	0	0	0	0	0.0466	0	0	0	0	0	0	0.0273	0	0	0	0	0	0	0	0	0	0	0	0	0	0	0	0	0	0	0	0	0
d__Bacteria|p__Bacillota_A|c__Clostridia|o__Oscillospirales|f__Oscillospiraceae|g__Hominicoprocola|s__Hominicoprocola sp900317525	0	0.2498	0	0.0212	0	0.0781	0.9365	0.1248	0	0	0	0.2378	0.2321	0.056	0	0	1.3728	0.3897	0.3507	0	1.9793	0.1537	0	0	0	0	0	0.3697	0	0	0	0	0.0803	0	0	0.0797	0	0.0297	0	0	0	0.0926	0	0	0.3422	0	0	0	0
d__Bacteria|p__Bacillota_A|c__Clostridia|o__Oscillospirales|f__Oscillospiraceae|g__Hominicoprocola|s__Hominicoprocola sp900550165	0	0	0	0	0	0	0	0	0	0	0	0	0	0	0	0	0	0	0	0	0	0	0	0	0	0	0	0	0	0	0	0	0.0418	0	0	0.0224	0	0	0	0	0	0	0	0	0	0	0	0	0
d__Bacteria|p__Bacillota_A|c__Clostridia|o__Oscillospirales|f__Oscillospiraceae|g__Hominicoprocola|s__Hominicoprocola sp900552015	0	0	0	0	0	0	0	0	0	0	0	0	0	0.0551	0	0	0	0	0	0	0	0	0	0	0	0	0	0.0685	0	0	0	0	0	0	0	0	0	0	0	0	0	0	0	0	0	0	0	0	0
d__Bacteria|p__Bacillota_A|c__Clostridia|o__Oscillospirales|f__Oscillospiraceae|g__Hominicoprocola|s__Hominicoprocola sp934589665	0	0	0	0	0	0	0	0	0	0	0	0	0	0	0	0	0	0	0	0	0	0	0	0	0	0	0	0	0	0	0	0	0	0	0	0.013	0	0	0	0	0	0	0	0	0	0	0	0	0
d__Bacteria|p__Bacillota_A|c__Clostridia|o__Oscillospirales|f__Oscillospiraceae|g__Instestinimonas_A|s__Instestinimonas_A celer	0	0.0198	0	0	0	0.0066	0.0115	0.004	0	0	0	0.0111	0.0088	0	0	0	0.0196	0	0.009	0	0.0414	0.0107	0	0	0	0	0	0.0124	0	0	0	0	0.0133	0	0	0.0065	0	0.0065	0	0	0	0.0333	0	0	0	0	0	0	0
d__Bacteria|p__Bacillota_A|c__Clostridia|o__Oscillospirales|f__Oscillospiraceae|g__Intestinimonas|s__Intestinimonas butyriciproducens	0	0.012	0	0	0	0	0	0.0137	0	0	0	0	0	0	0	0	0.0236	0.0108	0	0	0	0	0	0	0	0	0	0.0147	0	0	0	0	0	0	0	0	0	0	0	0	0	0	0	0	0	0	0	0	0
d__Bacteria|p__Bacillota_A|c__Clostridia|o__Oscillospirales|f__Oscillospiraceae|g__Intestinimonas|s__Intestinimonas massiliensis	0	0.038	0	0	0	0	0	0	0	0	0	0	0	0	0	0	0	0.0091	0	0	0	0	0	0	0	0	0	0	0	0	0	0	0	0	0	0	0	0	0	0	0	0	0	0	0	0	0	0	0
d__Bacteria|p__Bacillota_A|c__Clostridia|o__Oscillospirales|f__Oscillospiraceae|g__Intestinimonas|s__Intestinimonas pullistercoris	0	0	0	0	0	0	0.0147	0	0	0	0	0	0	0	0	0	0	0	0	0	0	0	0	0	0	0	0	0	0	0	0	0	0	0	0	0	0	0	0	0	0	0	0	0	0	0	0	0	0
d__Bacteria|p__Bacillota_A|c__Clostridia|o__Oscillospirales|f__Oscillospiraceae|g__JALEMS01|s__JALEMS01 sp022768185	0	0.0332	0	0	0	0	0	0	0	0	0	0	0	0	0	0	0	0	0	0	0	0	0	0	0	0	0	0	0	0	0	0	0	0	0	0	0	0	0	0	0	0	0	0	0	0	0	0	0
d__Bacteria|p__Bacillota_A|c__Clostridia|o__Oscillospirales|f__Oscillospiraceae|g__Lawsonibacter_A|s__Lawsonibacter_A hominis	0	0.0283	0	0.0195	0	0	0.0142	0.0225	0	0	0	0.0137	0.0159	0	0	0	0	0.0212	0	0	0.0956	0.0108	0	0	0	0	0	0.0148	0	0	0	0	0.0193	0	0	0	0	0	0	0	0	0.0122	0	0	0	0	0	0	0
d__Bacteria|p__Bacillota_A|c__Clostridia|o__Oscillospirales|f__Oscillospiraceae|g__Lawsonibacter|s__Lawsonibacter aceti	0	0.011	0	0	0	0	0.0188	0.0162	0	0	0	0	0	0	0	0	0.0443	0.0104	0	0	0.0306	0.016	0	0	0	0	0	0	0	0	0	0	0	0	0	0	0	0	0	0	0.0223	0.0355	0	0	0	0	0	0	0
d__Bacteria|p__Bacillota_A|c__Clostridia|o__Oscillospirales|f__Oscillospiraceae|g__Lawsonibacter|s__Lawsonibacter asaccharolyticus	0	0.0173	0	0.0138	0	0.0076	0.0882	0.0126	0	0	0	0.0229	0.0723	0.0175	0	0	0.2335	0.0137	0.0298	0	0.0399	0.1518	0	0	0	0	0	0.0497	0	0	0	0	0.042	0	0	0.023	0	0.0139	0	0	0.0367	0.0865	0	0	0	0	0	0	0
d__Bacteria|p__Bacillota_A|c__Clostridia|o__Oscillospirales|f__Oscillospiraceae|g__Lawsonibacter|s__Lawsonibacter faecis	0	0.0343	0	0	0	0	0.0183	0.0236	0	0	0	0	0	0	0	0	0	0	0	0	0	0	0	0	0	0	0	0	0	0	0	0	0	0	0	0	0	0	0	0	0	0	0	0	0	0	0	0	0
d__Bacteria|p__Bacillota_A|c__Clostridia|o__Oscillospirales|f__Oscillospiraceae|g__Lawsonibacter|s__Lawsonibacter pullicola	0	0	0	0	0	0	0	0	0	0	0	0	0	0	0	0	0	0	0	0	0	0.0156	0	0	0	0	0	0	0	0	0	0	0	0	0	0	0	0	0	0	0	0	0	0	0	0	0	0	0
d__Bacteria|p__Bacillota_A|c__Clostridia|o__Oscillospirales|f__Oscillospiraceae|g__Lawsonibacter|s__Lawsonibacter sp002161175	0	0	0	0	0	0	0	0.019	0	0	0	0	0	0	0	0	0	0	0	0	0	0	0	0	0	0	0	0	0	0	0	0	0	0	0	0	0	0	0	0	0	0	0	0	0	0	0	0	0
d__Bacteria|p__Bacillota_A|c__Clostridia|o__Oscillospirales|f__Oscillospiraceae|g__Lawsonibacter|s__Lawsonibacter sp019424865	0	0	0	0	0	0	0	0	0	0	0	0	0	0	0	0	0	0.0105	0	0	0	0	0	0	0	0	0	0	0	0	0	0	0	0	0	0	0	0	0	0	0.003	0	0	0	0	0	0	0	0
d__Bacteria|p__Bacillota_A|c__Clostridia|o__Oscillospirales|f__Oscillospiraceae|g__Lawsonibacter|s__Lawsonibacter sp900545895	0	0	0	0.0136	0	0	0.0254	0	0	0	0	0	0	0	0	0	0	0	0	0	0	0	0	0	0	0	0	0	0	0	0	0	0	0	0	0	0	0	0	0	0	0	0	0	0	0	0	0	0
d__Bacteria|p__Bacillota_A|c__Clostridia|o__Oscillospirales|f__Oscillospiraceae|g__Lawsonibacter|s__Lawsonibacter sp900549405	0	0.0691	0	0	0	0	0.0306	0.0173	0	0	0	0	0.0133	0	0	0	0.0186	0	0	0	0.0436	0	0	0	0	0	0	0	0	0	0	0	0	0	0	0	0	0	0	0	0	0	0	0	0.0025	0	0	0	0
d__Bacteria|p__Bacillota_A|c__Clostridia|o__Oscillospirales|f__Oscillospiraceae|g__Lawsonibacter|s__Lawsonibacter sp905215425	0	0.0128	0	0	0	0	0.0151	0	0	0	0	0	0	0	0	0	0	0	0	0	0.0256	0	0	0	0	0	0	0	0	0	0	0	0	0	0	0.0122	0	0	0	0	0	0	0	0	0	0	0	0	0
d__Bacteria|p__Bacillota_A|c__Clostridia|o__Oscillospirales|f__Oscillospiraceae|g__Lawsonibacter|s__Lawsonibacter sp934659475	0	0	0	0	0	0	0	0	0	0	0	0	0	0.0328	0	0	0	0	0	0	0	0	0	0	0	0	0	0	0	0	0	0	0	0	0	0	0	0	0	0	0	0	0	0	0	0	0	0	0
d__Bacteria|p__Bacillota_A|c__Clostridia|o__Oscillospirales|f__Oscillospiraceae|g__Lawsonibacter|s__Lawsonibacter sp944385065	0	0	0	0	0	0	0	0	0	0	0	0	0.0025	0	0	0	0	0	0	0	0	0	0	0	0	0	0	0	0	0	0	0	0	0	0	0	0	0	0	0	0	0	0	0	0	0	0	0	0
d__Bacteria|p__Bacillota_A|c__Clostridia|o__Oscillospirales|f__Oscillospiraceae|g__Lawsonibacter|s__Lawsonibacter sp944385075	0	0.018	0	0	0	0	0	0	0	0	0	0	0	0	0	0	0	0	0	0	0	0	0	0	0	0	0	0	0	0	0	0	0	0	0	0	0	0	0	0	0	0	0	0	0	0	0	0	0
d__Bacteria|p__Bacillota_A|c__Clostridia|o__Oscillospirales|f__Oscillospiraceae|g__Lawsonibacter|s__Lawsonibacter sp944385645	0	0	0	0	0	0	0.0266	0.0127	0	0	0	0.0101	0	0	0	0	0	0.0076	0	0	0	0	0	0	0	0	0	0	0	0	0	0	0	0	0	0	0	0	0	0	0	0	0	0	0	0	0	0	0
d__Bacteria|p__Bacillota_A|c__Clostridia|o__Oscillospirales|f__Oscillospiraceae|g__Limivicinus|s__Limivicinus sp002320035	0	0	0	0	0	0	0	0	0	0	0	0.0526	0	0	0	0	0	0	0	0	0	0	0	0	0	0	0	0	0	0	0	0	0	0	0	0	0	0	0	0	0.5258	0	0	0	0	0	0	0	0
d__Bacteria|p__Bacillota_A|c__Clostridia|o__Oscillospirales|f__Oscillospiraceae|g__Limivicinus|s__Limivicinus sp003150355	0.1357	0.7742	0	0	0	0	0	0.2563	0.0259	0	0	0	0	0	0	0	0	0	0	0	0	0	0	0	0	0	0	0	0	0	0	0	0	0	0	0	0	0.2705	0	0	0	0	0	0	0	0	0	0	0
d__Bacteria|p__Bacillota_A|c__Clostridia|o__Oscillospirales|f__Oscillospiraceae|g__Limivicinus|s__Limivicinus sp900547315	0	2.0137	0	0	0	0	0	0	0	0	0	0	0	0	0	0	0	0	0	0	0	0	0	0	0	0	0	0	0	0	0	0	0.5067	0	0	0	0	0	0	0	0	0	0	0	0	0	0	0	0
d__Bacteria|p__Bacillota_A|c__Clostridia|o__Oscillospirales|f__Oscillospiraceae|g__Limivicinus|s__Limivicinus sp900549865	0	0	0	0	0	0	0	0	0.1568	0	0	0	0	0	0	0	0	0	0	0	0	0	0	0	0	0	0	0	0	0	0	0	0	0	0	0	0	0	0	0	0	0	0	0	0	0	0	0	0
d__Bacteria|p__Bacillota_A|c__Clostridia|o__Oscillospirales|f__Oscillospiraceae|g__Limivicinus|s__Limivicinus sp934572335	0	0	0	0	0	0.1885	0	0	0	0	0	0	0	0	0	0	0	0	0	0	0	0	0	0	0	0	0	0	0	0	0	0	0	0	0	0	0	0	0	0	0	0	0	0	0	0	0	0	0
d__Bacteria|p__Bacillota_A|c__Clostridia|o__Oscillospirales|f__Oscillospiraceae|g__Limivicinus|s__Limivicinus sp944385705	0	0	0	0.0388	0	0	0	0	0	0	0	0	0	0	0	0	0	0	0	0	0	0	0	0	0	0	0	0	0	0	0	0	0	0	0	0	0	0	0	0	0	0	0	0	0	0	0	0	0
d__Bacteria|p__Bacillota_A|c__Clostridia|o__Oscillospirales|f__Oscillospiraceae|g__Onthomonas|s__Onthomonas sp900545815	0.3242	0	0	0	0	0	0.0798	0	0	0	0	0.0126	0.0538	0	0	0	0	0.0345	0	0	0	0	0	0	0	0	0	0	0	0	0	0	0.0359	0	0	0	0	0	0	0	0	0	0	0	0	0	0	0	0
d__Bacteria|p__Bacillota_A|c__Clostridia|o__Oscillospirales|f__Oscillospiraceae|g__Onthomonas|s__Onthomonas sp900752305	0	0.0332	0	0.0483	0	0.0405	0	0	0.0182	0	0	0	0	0	0	0	0	0	0	0	0.0778	0	0	0	0	0	0	0.0481	0	0	0	0	0	0	0	0	0	0	0	0	0	0.0438	0	0	0	0	0	0	0
d__Bacteria|p__Bacillota_A|c__Clostridia|o__Oscillospirales|f__Oscillospiraceae|g__Onthomonas|s__Onthomonas sp900758315	0	0	0	0	0	0	0	0	0	0	0	0	0	0.0562	0	0	0	0	0	0	0	0	0	0	0	0	0	0	0	0	0	0	0	0	0	0	0	0.0892	0	0	0	0	0	0	0	0	0	0	0
d__Bacteria|p__Bacillota_A|c__Clostridia|o__Oscillospirales|f__Oscillospiraceae|g__Onthomonas|s__Onthomonas sp934565425	0	0	0	0	0	0	0	0	0	0	0	0	0	0	0	0	0	0	0	0	0	0	0	0	0	0	0	0	0	0	0	0	0	0	0	0.0647	0	0	0	0	0	0	0	0	0	0	0	0	0
d__Bacteria|p__Bacillota_A|c__Clostridia|o__Oscillospirales|f__Oscillospiraceae|g__Pelethomonas|s__Pelethomonas sp017887695	0	0	0	0	0	0	0	0	0	0	0	0.0102	0	0	0	0	0	0	0	0	0	0	0	0	0	0	0	0	0	0	0	0	0	0	0	0	0	0	0	0	0	0	0	0	0	0	0	0	0
d__Bacteria|p__Bacillota_A|c__Clostridia|o__Oscillospirales|f__Oscillospiraceae|g__Pelethomonas|s__Pelethomonas sp900549475	0	0.0207	0	0.0153	0	0	0	0	0	0	0	0	0	0	0	0	0	0.0101	0	0	0.0159	0	0	0	0	0	0	0	0	0	0	0	0	0	0	0	0	0	0	0	0	0	0	0	0	0	0	0	0
d__Bacteria|p__Bacillota_A|c__Clostridia|o__Oscillospirales|f__Oscillospiraceae|g__Pelethomonas|s__Pelethomonas sp900555795	0	0	0	0	0	0	0	0	0	0	0	0	0	0	0	0	0	0.0071	0	0	0	0	0	0	0	0	0	0	0	0	0	0	0	0	0	0	0	0	0	0	0	0	0	0	0	0	0	0	0
d__Bacteria|p__Bacillota_A|c__Clostridia|o__Oscillospirales|f__Oscillospiraceae|g__Pelethomonas|s__Pelethomonas sp902373635	0	0	0	0	0	0	0	0	0	0	0	0.011	0	0	0	0	0	0	0	0	0	0	0	0	0	0	0	0	0	0	0	0	0.0185	0	0	0	0	0	0	0	0	0	0	0	0	0	0	0	0
d__Bacteria|p__Bacillota_A|c__Clostridia|o__Oscillospirales|f__Oscillospiraceae|g__Pelethomonas|s__Pelethomonas sp944385715	0	0.0099	0	0	0	0	0	0	0	0	0	0	0	0	0	0	0	0	0	0	0	0	0	0	0	0	0	0	0	0	0	0	0	0	0	0	0	0	0	0	0	0	0	0	0	0	0	0	0
d__Bacteria|p__Bacillota_A|c__Clostridia|o__Oscillospirales|f__Oscillospiraceae|g__Pelethomonas|s__Pelethomonas sp944387775	0	0	0	0	0	0	0	0.0125	0	0	0	0	0	0	0	0	0	0	0	0	0	0	0	0	0	0	0	0.0189	0	0	0	0	0	0	0	0	0	0	0	0	0	0	0	0	0	0	0	0	0
d__Bacteria|p__Bacillota_A|c__Clostridia|o__Oscillospirales|f__Oscillospiraceae|g__Pseudoflavonifractor_A|s__Pseudoflavonifractor_A intestinipullorum	0	0	0	0	0	0	0.0235	0	0	0	0	0	0	0	0	0	0	0	0	0	0	0	0	0	0	0	0	0	0	0	0	0	0	0	0	0	0	0	0	0	0	0	0	0	0	0	0	0	0
d__Bacteria|p__Bacillota_A|c__Clostridia|o__Oscillospirales|f__Oscillospiraceae|g__Pseudoflavonifractor_A|s__Pseudoflavonifractor_A sp022772585	0	0.0092	0	0	0	0	0	0	0	0	0	0.0052	0	0	0	0	0	0	0	0	0.0334	0	0	0	0	0	0	0.009	0	0	0	0	0	0	0	0	0	0	0	0	0	0.0159	0	0	0	0	0	0	0
d__Bacteria|p__Bacillota_A|c__Clostridia|o__Oscillospirales|f__Oscillospiraceae|g__Pseudoflavonifractor|s__Pseudoflavonifractor capillosus	0	0	0	0	0	0	0	0	0	0	0	0.0203	0.0342	0	0	0	0.0399	0	0	0	0	0	0	0	0	0	0	0	0	0	0	0	0	0	0	0	0	0	0	0	0	0	0	0	0	0	0	0	0
d__Bacteria|p__Bacillota_A|c__Clostridia|o__Oscillospirales|f__Oscillospiraceae|g__Pseudoflavonifractor|s__Pseudoflavonifractor faecis	0	0	0	0	0	0	0	0	0	0	0	0	0	0	0	0	0	0.064	0	0	0	0	0	0	0	0	0	0	0	0	0	0	0	0	0	0	0	0	0	0	0	0	0	0	0	0	0	0	0
d__Bacteria|p__Bacillota_A|c__Clostridia|o__Oscillospirales|f__Oscillospiraceae|g__Pseudoscilispira|s__Pseudoscilispira faecavium	0	0	0	0.0178	0	0	0.0109	0	0	0	0	0	0.01	0	0	0	0	0	0	0	0	0	0	0	0	0	0	0	0	0	0	0	0	0	0	0	0	0	0	0	0	0	0	0	0	0	0	0	0
d__Bacteria|p__Bacillota_A|c__Clostridia|o__Oscillospirales|f__Oscillospiraceae|g__Pseudoscilispira|s__Pseudoscilispira sp018369915	0	0.0071	0	0.0179	0	0	0	0.0515	0	0	0	0	0	0.0252	0	0	0.0573	0	0	0	0	0.0139	0	0	0	0	0	0.0027	0	0	0	0	0	0	0	0	0	0.0064	0	0	0	0	0	0	0	0	0	0	0
d__Bacteria|p__Bacillota_A|c__Clostridia|o__Oscillospirales|f__Oscillospiraceae|g__RUG11142|s__RUG11142 sp902766215	0	0.0087	0	0	0	0	0	0.0111	0	0	0	0	0	0	0	0	0	0	0	0	0	0	0	0	0	0	0	0	0	0	0	0	0	0	0	0	0	0	0	0	0	0	0	0	0	0	0	0	0
d__Bacteria|p__Bacillota_A|c__Clostridia|o__Oscillospirales|f__Oscillospiraceae|g__RUG626|s__RUG626 sp944386185	0	0.0055	0	0.0048	0	0	0	0	0	0	0	0	0	0	0	0	0	0	0	0	0	0	0	0	0	0	0	0	0	0	0	0	0	0	0	0	0	0	0	0	0	0	0	0	0	0	0	0	0
d__Bacteria|p__Bacillota_A|c__Clostridia|o__Oscillospirales|f__Oscillospiraceae|g__Scatomorpha|s__Scatomorpha intestinavium	0	0.004	0	0.0046	0	0	0.008	0	0	0	0	0	0.0057	0	0	0	0	0	0	0	0	0	0	0	0	0	0	0	0	0	0	0	0	0	0	0	0	0	0	0	0	0	0	0	0	0	0	0	0
d__Bacteria|p__Bacillota_A|c__Clostridia|o__Oscillospirales|f__Oscillospiraceae|g__Scatomorpha|s__Scatomorpha intestinigallinarum	0	0	0	0	0	0	0	0	0.1464	0	0	0	0	0	0	0	0	1.0128	0	0	0	0	0	0	0	0	0	0.0207	0	0	0	0	0.0135	0	0	0	0	0	0	0	0	0.0253	0	0	0	0	0	0	0
d__Bacteria|p__Bacillota_A|c__Clostridia|o__Oscillospirales|f__Oscillospiraceae|g__Scatomorpha|s__Scatomorpha merdavium	0	0.0468	0	0.0273	0	0	0	0	0	0	0	0.0125	0	0	0	0	0	0	0	0	0.0235	0	0	0	0	0	0	0	0	0	0	0	0	0	0	0	0	0	0	0	0.075	0	0	0	0	0	0	0	0
d__Bacteria|p__Bacillota_A|c__Clostridia|o__Oscillospirales|f__Oscillospiraceae|g__Scatomorpha|s__Scatomorpha merdigallinarum	0	0.0226	0	0.0062	0	0	0	0	0	0	0	0	0	0	0	0	0	0.0091	0	0	0	0	0	0	0	0	0	0	0	0	0	0	0	0	0	0	0	0.0047	0	0	0	0	0	0	0	0	0	0	0
d__Bacteria|p__Bacillota_A|c__Clostridia|o__Oscillospirales|f__Oscillospiraceae|g__Scatomorpha|s__Scatomorpha sp900545405	0	0.0525	0	0.0214	0	0.0511	0.0332	0.0101	0	0	0	0.0314	0.0873	0.0201	0	0	0	0	0.0197	0	0	0.0257	0	0	0	0	0	0.0457	0	0	0	0	0.0405	0	0	0	0	0.012	0	0	0	0.0454	0	0	0.0092	0	0	0	0
d__Bacteria|p__Bacillota_A|c__Clostridia|o__Oscillospirales|f__Oscillospiraceae|g__Scatomorpha|s__Scatomorpha sp900546485	0	0	0	0	0	0	0	0	0	0	0	0	0	0	0	0	0	0	0	0	0.0702	0	0	0	0	0	0	0	0	0	0	0	0	0	0	0	0	0	0	0	0	0	0	0	0	0	0	0	0
d__Bacteria|p__Bacillota_A|c__Clostridia|o__Oscillospirales|f__Oscillospiraceae|g__Scatomorpha|s__Scatomorpha sp900759385	0	0	0	0	0	0	0	0	0	0	0	0	0	0	0	0	0	0.0296	0	0	0	0	0	0	0	0	0	0	0	0	0	0	0	0	0	0	0	0	0	0	0	0	0	0	0	0	0	0	0
d__Bacteria|p__Bacillota_A|c__Clostridia|o__Oscillospirales|f__Oscillospiraceae|g__Scatomorpha|s__Scatomorpha sp944385765	0	0.0169	0	0.0063	0	0	0	0	0	0	0	0	0	0	0	0	0	0	0	0	0	0	0	0	0	0	0	0	0	0	0	0	0.0124	0	0	0	0	0	0	0	0	0.0066	0	0	0	0	0	0	0
d__Bacteria|p__Bacillota_A|c__Clostridia|o__Oscillospirales|f__Oscillospiraceae|g__Scatomorpha|s__Scatomorpha stercorigallinarum	0	0	0	0	0	0	0	0	0	0	0	0	0	0	0	0	0	0	0	0	0	0	0	0	0	0	0	0	0	0	0	0	0.0152	0	0	0	0	0	0	0	0	0	0	0	0	0	0	0	0
d__Bacteria|p__Bacillota_A|c__Clostridia|o__Oscillospirales|f__Oscillospiraceae|g__UBA738|s__UBA738 sp003522945	0	0.0483	0	1.1107	0	0	0.0727	0.0801	0.047	0	0	0	0	0	0	0	0	0	1.1769	0	0	0	0	0	0	0	0	0.1374	0	0	0	0	1.1486	0	0	0	0	0	0	0	0	0	0	0	0	0	0	0	0
d__Bacteria|p__Bacillota_A|c__Clostridia|o__Oscillospirales|f__Oscillospiraceae|g__UBA738|s__UBA738 sp004557735	0	0	0	0	0	0	0	0	0	0	0	0.2648	0	0	0	0	0	0	0	0	0	0	0	0	0	0	0	0	0	0	0	0	0	0	0	0	0	0	0	0	0	0	0	0	0	0	0	0	0
d__Bacteria|p__Bacillota_A|c__Clostridia|o__Oscillospirales|f__Oscillospiraceae|g__UBA738|s__UBA738 sp934511165	0	0	0	0	0	0	0	0	0	0	0	0	0	0	0	0	0	0	0	0	0	0	0	0	0	0	0	0	0	0	0	0	0.2215	0	0	0	0	0	0	0	0	0	0	0	0	0	0	0	0
d__Bacteria|p__Bacillota_A|c__Clostridia|o__Oscillospirales|f__Oscillospiraceae|g__UMGS1766|s__UMGS1766 sp900554855	0	0	0	0.0808	0	0	0	0.2795	0.031	0	0	0	0.14	0	0	0	0.0661	0	0	0	0	0	0	0	0	0	0	0.0919	0	0	0	0	0.0742	0	0	0.0941	0	0	0	0	0	0	0	0	0	0	0	0	0
d__Bacteria|p__Bacillota_A|c__Clostridia|o__Oscillospirales|f__Oscillospiraceae|g__Vescimonas|s__Vescimonas cirricatena	0	0.1959	0	0.5508	0	0	2.517	0	0	0	0	3.4751	3.693	0	0	0	0	0	0	0	0	0	0	0	0	0	0	0	0	0	0	0	0.028	0	0	0	0	0	0	0	0	0	0	0	0.6133	0	0	0	0
d__Bacteria|p__Bacillota_A|c__Clostridia|o__Oscillospirales|f__Oscillospiraceae|g__Vescimonas|s__Vescimonas coprocola	0.1618	0.035	0	0.0941	0	0.7639	1.0536	0.0928	0	0	0	0.0354	1.9132	0	0	0	3.2827	0	0.0896	0	0.3007	0.1952	0	0	0	0	0	0.4513	0	0	0	0	0.0231	0	0	0.1404	0	0.1091	0	0	0.0704	0.4374	0	0	0.0455	0	0	0	0
d__Bacteria|p__Bacillota_A|c__Clostridia|o__Oscillospirales|f__Oscillospiraceae|g__Vescimonas|s__Vescimonas fastidiosa	0	0	0	0.0259	0	0	0	0	0	0	0	0	0	0	0	0	0	0	0	0	0	0	0	0	0	0	0	0.2038	0	0	0	0	0	0	0	0	0	0.2494	0	0	0	0	0	0	0	0	0	0	0
d__Bacteria|p__Bacillota_A|c__Clostridia|o__Oscillospirales|f__Oscillospiraceae|g__Vescimonas|s__Vescimonas sp000435555	0	1.6476	0	0.8827	0	0	0	0	0.2476	0	0	0.127	0	0	0	0	0	0	0.6605	0	2.2762	0	0	0	0	0	0	0.7731	0	0	0	0	0.9323	0	0	0.4709	0	0.105	0	0	0	1.7324	0	0	0.3061	0	0	0	0
d__Bacteria|p__Bacillota_A|c__Clostridia|o__Oscillospirales|f__Oscillospiraceae|g__Vescimonas|s__Vescimonas sp000435975	0	0.063	0	0	0	0	0	0	0.0749	0	0	0	0	0.6717	0	0	0	3.8581	0.0303	0	0.1856	1.4958	0	0	0	0	0	0.1211	0	0	0	0	0	0	0	0.1219	0	0	0	0	0.0133	1.1177	0	0	0	0	0	0	0
d__Bacteria|p__Bacillota_A|c__Clostridia|o__Oscillospirales|f__Oscillospiraceae|g__Vescimonas|s__Vescimonas sp003487665	0	0	0	0	0	0	0	0	0	0	0	0	0	0	0	0	0	0	0	0	0.752	0	0	0	0	0	0	0	0	0	0	0	0.0584	0	0	0	0	0	0	0	0	0	0	0	0	0	0	0	0
d__Bacteria|p__Bacillota_A|c__Clostridia|o__Oscillospirales|f__Oscillospiraceae|g__Vescimonas|s__Vescimonas sp003539495	0	0	0	0.3987	0	0	0	0	0.0394	0	0	0	0	0.3238	0	0	0	0	0	0	0	0.046	0	0	0	0	0	0	0	0	0	0	0.052	0	0	0	0	0	0	0	0	0	0	0	0	0	0	0	0
d__Bacteria|p__Bacillota_A|c__Clostridia|o__Oscillospirales|f__Oscillospiraceae|g__Vescimonas|s__Vescimonas sp900545585	0	0	0	0	0	0	2.517	0.0356	0	0	0	2.1276	1.2013	0	0	0	6.3267	0	0.1087	0	0	0.4255	0	0	0	0	0	0.9824	0	0	0	0	0.0567	0	0	0	0	1.7759	0	0	0	0	0	0	0	0	0	0	0
d__Bacteria|p__Bacillota_A|c__Clostridia|o__Oscillospirales|f__Oscillospiraceae|g__Vescimonas|s__Vescimonas sp900547745	0	0.057	0	0	0	0	0	0	0.1057	0	0	0	0	0	0	0	0	0	0	0	0	0	0	0	0	0	0	0	0	0	0	0	0	0	0	0.0314	0	0	0	0	0	0	0	0	0	0	0	0	0
d__Bacteria|p__Bacillota_A|c__Clostridia|o__Oscillospirales|f__Oscillospiraceae|g__Vescimonas|s__Vescimonas sp900548615	0	0.0847	0	0	0	0	0	0	0.084	0	0	1.5602	0	0	0	0	0	0	0.0539	0	0	0	0	0	0	0	0	0.0297	0	0	0	0	0	0	0	0.0362	0	0	0	0	0	0	0	0	0	0	0	0	0
d__Bacteria|p__Bacillota_A|c__Clostridia|o__Oscillospirales|f__Oscillospiraceae|g__Vescimonas|s__Vescimonas sp900550615	0	0	0	0	0	0	0	0	0	0	0	0	0	0.0532	0	0	0	0	0	0	0	0	0	0	0	0	0	0	0	0	0	0	0	0	0	0	0	0	0	0	0	0	0	0	0	0	0	0	0
d__Bacteria|p__Bacillota_A|c__Clostridia|o__Oscillospirales|f__Oscillospiraceae|g__Vescimonas|s__Vescimonas sp900551355	0.0794	0	0	0	0	0.0562	0	0	0	0	0	0	0	0	0	0	0	0	0	0	0	0	0	0	0	0	0	0	0	0	0	0	0	0	0	0	0	0	0	0	0	0	0	0	0	0	0	0	0
d__Bacteria|p__Bacillota_A|c__Clostridia|o__Oscillospirales|f__Oscillospiraceae|g__Vescimonas|s__Vescimonas sp900552475	0.0209	0.0571	0	0.0428	0	0.0282	0.4129	0.4148	0.0137	0	0	0.0553	0.2727	0	0	0	3.999	0	0.4574	0	0.6908	0	0	0	0	0	0	0.017	0	0	0	0	0.0133	0	0	0.0207	0	0.0332	0	0	0	0.026	0	0	0.0188	0	0	0	0
d__Bacteria|p__Bacillota_A|c__Clostridia|o__Oscillospirales|f__Oscillospiraceae|g__Vescimonas|s__Vescimonas sp900554275	0	0	0	0	0	0	0	0	0	0	0	0	0	0	0	0	0	0	0	0	0	0	0	0	0	0	0	0	0	0	0	0	0.0699	0	0	0.0274	0	0	0	0	0	0	0	0	0	0	0	0	0
d__Bacteria|p__Bacillota_A|c__Clostridia|o__Oscillospirales|f__Oscillospiraceae|g__Vescimonas|s__Vescimonas sp900756715	0	0	0	0	0	0	0	0	0	0	0	0	0	0	0	0	0	0	0	0	0	0	0	0	0	0	0	0.0135	0	0	0	0	0	0	0	0	0	0	0	0	0	0	0	0	0	0	0	0	0
d__Bacteria|p__Bacillota_A|c__Clostridia|o__Oscillospirales|f__Oscillospiraceae|g__Vescimonas|s__Vescimonas sp900757415	0	0	0	0	0	0	0	0.0749	0	0	0	0	0	0	0	0	0	0	0	0	0	0	0	0	0	0	0	0	0	0	0	0	0.0438	0	0	0.0332	0	0	0	0	0	0	0	0	0	0	0	0	0
d__Bacteria|p__Bacillota_A|c__Clostridia|o__Oscillospirales|f__Oscillospiraceae|g__Vescimonas|s__Vescimonas sp902388735	0	0	0	0.0214	0	0	0	0.2441	0	0	0	0	0	0	0	0	0	0	0	0	0	0	0	0	0	0	0	0	0	0	0	0	0	0	0	0	0	0	0	0	0	0	0	0	0	0	0	0	0
d__Bacteria|p__Bacillota_A|c__Clostridia|o__Oscillospirales|f__QAKW01|g__QAKW01|s__QAKW01 sp003343605	0	0.0091	0	0.0051	0	0	0	0	0	0	0	0.0051	0.0177	0	0	0	0	0.0068	0	0	0.0059	0.0042	0	0	0	0	0	0.0092	0	0	0	0	0	0	0	0	0	0.0078	0	0	0	0	0	0	0	0	0	0	0
d__Bacteria|p__Bacillota_A|c__Clostridia|o__Oscillospirales|f__QAKW01|g__RGIG9041|s__RGIG9041 sp017937065	0	0	0	0	0	0	0	0	0.0079	0	0	0	0	0	0	0	0	0	0	0	0	0	0	0	0	0	0	0	0	0	0	0	0	0	0	0	0	0	0	0	0	0	0	0	0	0	0	0	0
d__Bacteria|p__Bacillota_A|c__Clostridia|o__Oscillospirales|f__QAMX01|g__QAMX01|s__QAMX01 sp004555605	0	0	0	0	0	0	0	0	0	0	0	0.0052	0	0	0	0	0	0	0	0	0	0	0	0	0	0	0	0	0	0	0	0	0	0	0	0	0	0	0	0	0	0	0	0	0	0	0	0	0
d__Bacteria|p__Bacillota_A|c__Clostridia|o__Oscillospirales|f__Ruminococcaceae|g__Anaerotruncus|s__Anaerotruncus excrementipullorum	0	0	0	0.0035	0	0	0.01	0	0	0	0	0	0.0051	0.0035	0	0	0	0.004	0.0046	0	0	0.004	0	0	0	0	0	0	0	0	0	0	0	0	0	0	0	0	0	0	0	0	0	0	0	0	0	0	0
d__Bacteria|p__Bacillota_A|c__Clostridia|o__Oscillospirales|f__Ruminococcaceae|g__Anaerotruncus|s__Anaerotruncus massiliensis	0	0	0	0	0	0	0	0	0	0	0	0	0	0	0	0	0	0.0072	0	0	0	0	0	0	0	0	0	0	0	0	0	0	0	0	0	0	0	0	0	0	0	0	0	0	0	0	0	0	0
d__Bacteria|p__Bacillota_A|c__Clostridia|o__Oscillospirales|f__Ruminococcaceae|g__Anaerotruncus|s__Anaerotruncus rubiinfantis	0	0	0	0.0044	0	0	0.0041	0	0	0	0	0	0.0092	0	0	0	0	0.0057	0	0	0	0	0	0	0	0	0	0.0033	0	0	0	0	0	0	0	0	0	0	0	0	0	0.0041	0	0	0	0	0	0	0
d__Bacteria|p__Bacillota_A|c__Clostridia|o__Oscillospirales|f__Ruminococcaceae|g__Anaerotruncus|s__Anaerotruncus sp944387965	0	0.0061	0	0	0	0	0	0	0	0	0	0	0	0	0	0	0	0	0	0	0	0	0	0	0	0	0	0	0	0	0	0	0	0	0	0	0	0	0	0	0	0	0	0	0	0	0	0	0
d__Bacteria|p__Bacillota_A|c__Clostridia|o__Oscillospirales|f__Ruminococcaceae|g__Angelakisella|s__Angelakisella sp019423445	0	0.0047	0	0	0	0	0	0	0	0	0	0	0	0	0	0	0	0	0	0	0	0	0	0	0	0	0	0.0032	0	0	0	0	0	0	0	0	0	0	0	0	0	0	0	0	0	0	0	0	0
d__Bacteria|p__Bacillota_A|c__Clostridia|o__Oscillospirales|f__Ruminococcaceae|g__Angelakisella|s__Angelakisella sp023451415	0	0	0	0	0	0	0	0	0	0	0	0	0.0054	0	0	0	0	0.0048	0	0	0	0	0	0	0	0	0	0	0	0	0	0	0	0	0	0	0	0	0	0	0	0	0	0	0	0	0	0	0
d__Bacteria|p__Bacillota_A|c__Clostridia|o__Oscillospirales|f__Ruminococcaceae|g__Angelakisella|s__Angelakisella sp900547385	0	0.0485	0	1.5549	0	0	0.2106	0.0541	0.0184	0	0	0.4345	0	0	0	0	0	0	0.0548	0	0	0	0	0	0	0	0	0.0406	0	0	0	0	0.0359	0	0	0.0955	0	0.925	0	0	0	0	0	0	0.0128	0	0	0	0
d__Bacteria|p__Bacillota_A|c__Clostridia|o__Oscillospirales|f__Ruminococcaceae|g__Angelakisella|s__Angelakisella sp904420255	0	0.0092	0	0.0061	0	0	0.0165	0	0	0	0	0.0041	0	0	0	0	0	0	0	0	0	0	0	0	0	0	0	0	0	0	0	0	0.0042	0	0	0	0	0	0	0	0	0	0	0	0	0	0	0	0
d__Bacteria|p__Bacillota_A|c__Clostridia|o__Oscillospirales|f__Ruminococcaceae|g__Aristotella|s__Aristotella avistercoris	0	0	0	0.0054	0	0	0.0084	0	0	0	0	0.0045	0	0	0	0	0	0	0	0	0	0.0091	0	0	0	0	0	0	0	0	0	0	0	0	0	0	0	0.0054	0	0	0	0	0	0	0	0	0	0	0
d__Bacteria|p__Bacillota_A|c__Clostridia|o__Oscillospirales|f__Ruminococcaceae|g__Avimicrobium|s__Avimicrobium caecorum	0	0.0511	0	0.0133	0	0	0.0103	0.0366	0	0	0	0.0113	0	0.0265	0	0	0.0305	0.0097	0	0	0.0155	0	0	0	0	0	0	0.01	0	0	0	0	0	0	0	0.0305	0	0	0	0	0	0.0086	0	0	0	0	0	0	0
d__Bacteria|p__Bacillota_A|c__Clostridia|o__Oscillospirales|f__Ruminococcaceae|g__Avimicrobium|s__Avimicrobium sp934845495	0	0	0	0	0	0	0	0	0	0	0	0	0	0	0	0	0	0	0	0	0	0.007	0	0	0	0	0	0	0	0	0	0	0	0	0	0	0	0	0	0	0	0	0	0	0	0	0	0	0
d__Bacteria|p__Bacillota_A|c__Clostridia|o__Oscillospirales|f__Ruminococcaceae|g__Bittarella|s__Bittarella massiliensis	0	0.0091	0	0.0181	0	0.0389	0	0	0.0243	0	0	0.0181	0.0276	0.0136	0	0	0.0618	0	0.0434	0	0.021	0.023	0	0	0	0	0	0.0178	0	0	0	0	0.0321	0	0	0	0	0.0161	0	0	0.0188	0.0555	0	0	0.0135	0	0	0	0
d__Bacteria|p__Bacillota_A|c__Clostridia|o__Oscillospirales|f__Ruminococcaceae|g__CAG-115|s__CAG-115 sp003531585	0	0	0	0	0	0	0.0309	0.0325	0.0104	0	0	0.0581	0	0	0	0	0	0	0.005	0	0.2078	0	0	0	0	0	0	0.2479	0	0	0	0	0	0	0	0.2681	0	0.1304	0	0	0	0.3081	0	0	0	0	0	0	0
d__Bacteria|p__Bacillota_A|c__Clostridia|o__Oscillospirales|f__Ruminococcaceae|g__CALWZE01|s__CALWZE01 sp944385925	0	0	0	0.0066	0	0.0068	0	0	0.0068	0	0	0	0	0	0	0	0	0	0	0	0	0	0	0	0	0	0	0	0	0	0	0	0	0	0	0	0	0	0	0	0	0	0	0	0	0	0	0	0
d__Bacteria|p__Bacillota_A|c__Clostridia|o__Oscillospirales|f__Ruminococcaceae|g__Faecalibacterium|s__Faecalibacterium duncaniae	0.7935	1.6476	0	1.9992	0	0.2466	0.0322	0.7862	0.3074	0	0	1.5602	0.5524	0.427	0	0	0.3778	0.0343	0.0605	0	1.6824	1.7853	0	0	0	0	0	0.782	0.1484	0	0	0	0.3372	0	0	2.0967	0	0.6927	0	0	0	0.2786	0	0	0.0389	0	0	0	0
d__Bacteria|p__Bacillota_A|c__Clostridia|o__Oscillospirales|f__Ruminococcaceae|g__Faecalibacterium|s__Faecalibacterium hattorii	0	0	0	0	0	0.8257	0	0	0	0	0	0	0	9.9603	0	0	0	0.3259	0	0	0.0624	1.351	0	0	0	0	0	0.5084	0	0	0	0	0.7332	0	0	10.9283	0	3.9464	0	0	0	0.8383	0	0	0	0	0	0	0
d__Bacteria|p__Bacillota_A|c__Clostridia|o__Oscillospirales|f__Ruminococcaceae|g__Faecalibacterium|s__Faecalibacterium longum	0.2982	0.4403	0	0.8852	0	0.0266	0.4975	2.2659	0	0	0	0.0542	0.1365	0.3462	0	0	1.0147	0.0324	0	0	0.4078	6.0797	0	0	0	0	0	0.1131	0	0	0	0	0.0806	0	0	0.9531	0	0.1995	0	0	0.352	0.1631	0	0	0.0527	0	0	0	0
d__Bacteria|p__Bacillota_A|c__Clostridia|o__Oscillospirales|f__Ruminococcaceae|g__Faecalibacterium|s__Faecalibacterium prausnitzii	0.0892	0.0368	0	0	0	0.4069	0.0461	0	0	0	0	0.2404	0.1659	0.3689	0	0	0	0.5037	0	0	0	0.3433	0	0	0	0	0	0	0	0	0	0	0.0736	0	0	0	0	0.1047	0	0	0	0	0	0	0	0	0	0	0
d__Bacteria|p__Bacillota_A|c__Clostridia|o__Oscillospirales|f__Ruminococcaceae|g__Faecalibacterium|s__Faecalibacterium prausnitzii_A	0	0	0	0.3178	0	0	0	2.5785	0	0	0	0	0	0	0	0	0	0	0	0	0	0	0	0	0	0	0	0	0	0	0	0	0	0	0	0.4211	0	0	0	0	0	1.5089	0	0	0	0	0	0	0
d__Bacteria|p__Bacillota_A|c__Clostridia|o__Oscillospirales|f__Ruminococcaceae|g__Faecalibacterium|s__Faecalibacterium prausnitzii_D	0.1556	0.7017	0	3.406	0	0.4247	0.3423	2.891	0.1116	0	0	0.5805	0.3015	0.3635	0	0	0.3206	0.0535	0.0727	0	0.3293	0.9168	0	0	0	0	0	0.0714	0	0	0	0	0.0639	0	0	0.6997	0	0.7746	0	0	0	1.6206	0	0	0.0916	0	0	0	0
d__Bacteria|p__Bacillota_A|c__Clostridia|o__Oscillospirales|f__Ruminococcaceae|g__Faecalibacterium|s__Faecalibacterium prausnitzii_E	6.8322	0	0	0.2568	0	0.0678	0.3615	0	0	0	0	0.2838	0	0	0	0	4.6555	0	0.4536	0	0	0	0	0	0	0	0	0	0	0	0	0	0.0774	0	0	0	0	0	0	0	0	3.4648	0	0	0	0	0	0	0
d__Bacteria|p__Bacillota_A|c__Clostridia|o__Oscillospirales|f__Ruminococcaceae|g__Faecalibacterium|s__Faecalibacterium prausnitzii_F	0	0	0	0	0	0	0	0	0	0	0	0	0	0	0	0	0	0	0	0	0.371	0	0	0	0	0	0	0	0	0	0	0	0.0317	0	0	1.0166	0	0	0	0	0	0	0	0	0	0	0	0	0
d__Bacteria|p__Bacillota_A|c__Clostridia|o__Oscillospirales|f__Ruminococcaceae|g__Faecalibacterium|s__Faecalibacterium prausnitzii_I	0.1831	0	0	0.569	0	0.0371	0.0349	5.782	0.0269	0	0	0.0211	0.2614	0.8065	0	0	0.396	0	0	0	0.1325	0.1918	0	0	0	0	0	0.0349	0	0	0	0	0.0758	0	0	0.2749	0	0.4015	0	0	0	0.025	0	0	0	0	0	0	0
d__Bacteria|p__Bacillota_A|c__Clostridia|o__Oscillospirales|f__Ruminococcaceae|g__Faecalibacterium|s__Faecalibacterium prausnitzii_J	0	0.035	0	0	0	0	0.3887	0	0	0	0	0	0	0.6082	0	0	0.3354	0	0	0	0.6442	0	0	0	0	0	0	0.3645	0	0	0	0	0	0	0	0	0	0	0	0	0	0	0	0	0	0	0	0	0
d__Bacteria|p__Bacillota_A|c__Clostridia|o__Oscillospirales|f__Ruminococcaceae|g__Faecalibacterium|s__Faecalibacterium sp014858325	0	0	0	0	0	0	0	0	0	0	0	0	0	0	0	0	0	0	0	0	0	0	0	0	0	0	0	0.0179	0	0	0	0	0	0	0	0.0299	0	0	0	0	0	0	0	0	0	0	0	0	0
d__Bacteria|p__Bacillota_A|c__Clostridia|o__Oscillospirales|f__Ruminococcaceae|g__Faecalibacterium|s__Faecalibacterium sp900539885	1.1488	0.0589	0	1.5549	0	0.0559	0	6.6415	0.0472	0	0	0.4581	0.0589	0.3071	0	0	0.3629	0	0	0	0	0	0	0	0	0	0	0.0699	0	0	0	0	0.0718	0	0	0.0277	0	0.3727	0	0	0	0.2383	0	0	0.1114	0	0	0	0
d__Bacteria|p__Bacillota_A|c__Clostridia|o__Oscillospirales|f__Ruminococcaceae|g__Faecalibacterium|s__Faecalibacterium sp900539945	0.234	2.0748	0	0.9787	0	0.2174	0.3817	1.172	0.6283	0	0	1.773	0.7119	1.0388	0	0	1.6115	0.0487	0.6335	0	0.4024	1.8336	0	0	0	0	0	0.3237	0	0	0	0	0.0808	0	0	1.0801	0	0.6247	0	0	0	1.0059	0	0	0.1106	0	0	0	0
d__Bacteria|p__Bacillota_A|c__Clostridia|o__Oscillospirales|f__Ruminococcaceae|g__Faecalibacterium|s__Faecalibacterium sp900758465	0.0546	0.5792	0	0.0422	0	0.0425	0.0245	4.7662	0	0	0	0	0.033	0.8404	0	0	0.1873	0	0	0	0	0.8203	0	0	0	0	0	0.0242	0	0	0	0	0	0	0	0.0292	0	0.0346	0	0	0	0	0	0	0.0307	0	0	0	0
d__Bacteria|p__Bacillota_A|c__Clostridia|o__Oscillospirales|f__Ruminococcaceae|g__Faecalibacterium|s__Faecalibacterium sp905215595	0.0752	0	0	0	0	0	0	0	0	0	0	0	0	0	0	0	0	0	0	0	0	0	0	0	0	0	0	0	0	0	0	0	0	0	0	0	0	0	0	0	0	0	0	0	0	0	0	0	0
d__Bacteria|p__Bacillota_A|c__Clostridia|o__Oscillospirales|f__Ruminococcaceae|g__Faecalibacterium|s__Faecalibacterium sp934525845	0	0	0	0	0	0	0	0	0	0	0	0	0	0	0	0	0	0	0	0	0	0	0	0	0	0	0	0	0	0	0	0	0	0	0	0.187	0	0	0	0	0	0	0	0	0	0	0	0	0
d__Bacteria|p__Bacillota_A|c__Clostridia|o__Oscillospirales|f__Ruminococcaceae|g__Faecalibacterium|s__Faecalibacterium sp934533135	0.0685	0	0	0	0	0	0	0	0	0	0	0	0	0	0	0	0	0	0	0	0	0	0	0	0	0	0	0	0	0	0	0	0	0	0	0	0	0	0	0	0	0	0	0	0	0	0	0	0
d__Bacteria|p__Bacillota_A|c__Clostridia|o__Oscillospirales|f__Ruminococcaceae|g__Faeciplasma|s__Faeciplasma sp900553675	0	0.108	0	0.0105	0	0	0	0	0	0	0	0	0	0	0	0	0	0	0	0	0	0	0	0	0	0	0	0	0	0	0	0	0	0	0	0	0	0	0	0	0	0	0	0	0	0	0	0	0
d__Bacteria|p__Bacillota_A|c__Clostridia|o__Oscillospirales|f__Ruminococcaceae|g__Faecivivens|s__Faecivivens sp022770625	0	0	0	0	0	0	0	0	0	0	0	0.015	0	0	0	0	0	0	0	0	0	0	0	0	0	0	0	0.0051	0	0	0	0	0	0	0	0	0	0.0025	0	0	0	0	0	0	0	0	0	0	0
d__Bacteria|p__Bacillota_A|c__Clostridia|o__Oscillospirales|f__Ruminococcaceae|g__Faecivivens|s__Faecivivens sp944387995	0	0	0	0	0	0.003	0.0285	0	0	0	0	0	0	0	0	0	0	0	0	0	0	0	0	0	0	0	0	0	0	0	0	0	0	0	0	0	0	0	0	0	0	0	0	0	0	0	0	0	0
d__Bacteria|p__Bacillota_A|c__Clostridia|o__Oscillospirales|f__Ruminococcaceae|g__Faecivivens|s__Faecivivens stercoravium	0	0.0175	0	0.0117	0	0	0.0059	0.0079	0	0	0	0	0	0	0	0	0	0	0	0	0.0107	0	0	0	0	0	0	0	0	0	0	0	0	0	0	0.0082	0	0	0	0	0	0.0052	0	0	0	0	0	0	0
d__Bacteria|p__Bacillota_A|c__Clostridia|o__Oscillospirales|f__Ruminococcaceae|g__FB2012|s__FB2012 sp900539835	0	0	0	0.0275	0	0	0	0	0	0	0	0	0	0	0	0	0	0	0	0	0	0	0	0	0	0	0	0	0	0	0	0	0	0	0	0	0	0	0	0	0	0	0	0	0	0	0	0	0
d__Bacteria|p__Bacillota_A|c__Clostridia|o__Oscillospirales|f__Ruminococcaceae|g__Fimivivens|s__Fimivivens sp900113995	0	0.0067	0	0	0	0	0	0	0	0	0	0.0269	0	0	0	0	0	0.0235	0	0	0	0	0	0	0	0	0	0.0065	0	0	0	0	0	0	0	0	0	0	0	0	0	0	0	0	0	0	0	0	0
d__Bacteria|p__Bacillota_A|c__Clostridia|o__Oscillospirales|f__Ruminococcaceae|g__Fournierella|s__Fournierella excrementavium	0	0	0	0.0126	0	0	0	0	0	0	0	0	0	0	0	0	0	0	0	0	0	0	0	0	0	0	0	0	0	0	0	0	0	0	0	0	0	0	0	0	0	0.0329	0	0	0	0	0	0	0
d__Bacteria|p__Bacillota_A|c__Clostridia|o__Oscillospirales|f__Ruminococcaceae|g__Fournierella|s__Fournierella merdavium	0	0	0	0	0	0	0	0.0036	0	0	0	0	0.0114	0.0041	0	0	0	0	0	0	0	0	0	0	0	0	0	0	0	0	0	0	0	0	0	0	0	0	0	0	0	0	0	0	0	0	0	0	0
d__Bacteria|p__Bacillota_A|c__Clostridia|o__Oscillospirales|f__Ruminococcaceae|g__Fumia|s__Fumia xinanensis	0	0	0	0	0	0	0	0	0	0	0	0	0	0	0	0	0	0	0	0	0	0	0	0	0	0	0	0	0	0	0	0	0	0	0	0.0089	0	0.0408	0	0	0	0	0	0	0	0	0	0	0
d__Bacteria|p__Bacillota_A|c__Clostridia|o__Oscillospirales|f__Ruminococcaceae|g__Gemmiger|s__Gemmiger faecavium	0	0	0	0.0195	0	0	0	0	0.0079	0	0	0	0.053	0	0	0	0.0283	0	0	0	0	0	0	0	0	0	0	0	0	0	0	0	0.0472	0	0	0	0	0.0274	0	0	0	0.0777	0	0	0	0	0	0	0
d__Bacteria|p__Bacillota_A|c__Clostridia|o__Oscillospirales|f__Ruminococcaceae|g__Gemmiger|s__Gemmiger formicilis	2.795	0.3835	0	0.145	0	0.6144	0.0775	0.4389	0	0	0	0.2454	0.0407	2.0165	0	0	6.0283	0.3625	1.3715	0	0.5032	3.0399	0	0	0	0	0	2.5708	0	0	0	0	5.4223	0	0	0.6019	0	1.8417	0	0	0	2.5148	0	0	0	0	0	0	0
d__Bacteria|p__Bacillota_A|c__Clostridia|o__Oscillospirales|f__Ruminococcaceae|g__Gemmiger|s__Gemmiger qucibialis	7.2981	0.1871	0	1.4809	0	6.5933	5.268	7.7354	12.5627	0	0	14.2548	6.4961	1.9554	0	0	0.4168	1.2057	0.5758	0	0.3357	3.1364	0	0	0	0	0	16.6061	0.2239	0	0	0	0.4267	0	0	8.4504	0	1.5786	0	0	0.0085	19.671	0	0	20.8662	0	0	0	0
d__Bacteria|p__Bacillota_A|c__Clostridia|o__Oscillospirales|f__Ruminococcaceae|g__Gemmiger|s__Gemmiger sp900539695	0.5311	0.6491	0	0.2621	0	0.474	0.0778	1.4064	0.0388	0	0	0.4809	1.9132	0.0874	0	0	0.3139	0.012	0	0	0.1169	0.4566	0	0	0	0	0	0.2795	0	0	0	0	0.4961	0	0	0.1945	0	0.3042	0	0	0	0.4875	0	0	0.6161	0	0	0	0
d__Bacteria|p__Bacillota_A|c__Clostridia|o__Oscillospirales|f__Ruminococcaceae|g__Gemmiger|s__Gemmiger sp900540595	0	0	0	0	0	0.1017	0	0	0	0	0	0	0.7119	0.0916	0	0	0	0.0161	0	0	0	0	0	0	0	0	0	0.9358	0	0	0	0	0.0544	0	0	0	0	0.8172	0	0	0	0	0	0	0.4607	0	0	0	0
d__Bacteria|p__Bacillota_A|c__Clostridia|o__Oscillospirales|f__Ruminococcaceae|g__Gemmiger|s__Gemmiger sp900540775	0.2759	0.0378	0	0.3427	0	0.0354	0.3651	0	0	0	0	0.0335	0.0579	0.038	0	0	0.05	0	0	0	0	0	0	0	0	0	0	1.5286	0	0	0	0	0.0753	0	0	0.0407	0	0.3298	0	0	0	0.1517	0	0	0	0	0	0	0
d__Bacteria|p__Bacillota_A|c__Clostridia|o__Oscillospirales|f__Ruminococcaceae|g__Gemmiger|s__Gemmiger sp934502625	0	0	0	0	0	0	0	0	0	0	0	0	0	0	0	0	0	0	0	0	0	0	0	0	0	0	0	0	0	0	0	0	0.0346	0	0	0	0	0	0	0	0	0	0	0	0	0	0	0	0
d__Bacteria|p__Bacillota_A|c__Clostridia|o__Oscillospirales|f__Ruminococcaceae|g__Gemmiger|s__Gemmiger stercorigallinarum	0	0.0061	0	0	0	0.0442	0.0134	0.0118	0	0	0	0.0341	0	0	0	0	0	0.0085	0.0359	0	0	0	0	0	0	0	0	0.0861	0	0	0	0	0	0	0	0	0	0	0	0	0	0	0	0	0	0	0	0	0
d__Bacteria|p__Bacillota_A|c__Clostridia|o__Oscillospirales|f__Ruminococcaceae|g__Gemmiger|s__Gemmiger variabilis_B	0	0	0	0	0	0	0	0	0	0	0	0	0	0	0	0	0	0	0	0	0	0	0	0	0	0	0	0	0	0	0	0	0	0	0	0.0457	0	0	0	0	0	0	0	0	0	0	0	0	0
d__Bacteria|p__Bacillota_A|c__Clostridia|o__Oscillospirales|f__Ruminococcaceae|g__HGM13222|s__HGM13222 sp900757485	0	0	0	0	0	0	0	0	0.0121	0	0	0	0	0	0	0	0	0	0.0045	0	0	0	0	0	0	0	0	0.0918	0	0	0	0	0	0	0	0	0	0	0	0	0	0.0126	0	0	0	0	0	0	0
d__Bacteria|p__Bacillota_A|c__Clostridia|o__Oscillospirales|f__Ruminococcaceae|g__Hominimerdicola|s__Hominimerdicola aceti	0	0	0	0.0673	0	0.3356	1.0536	0.034	0	0	0	0	0.3505	0.3069	0	0	0.5228	0.0142	0.0855	0	0.061	0.3272	0	0	0	0	0	0	0	0	0	0	0	0	0	1.0166	0	0.9002	0	0	0.0679	0	0	0	0	0	0	0	0
d__Bacteria|p__Bacillota_A|c__Clostridia|o__Oscillospirales|f__Ruminococcaceae|g__Huintestinicola|s__Huintestinicola butyrica	0	0.0489	0	0.0313	0	0	0	0.9402	0	0	0	0	0	0	0	0	0	0	0	0	0	0	0	0	0	0	0	0	0	0	0	0	0	0	0	0	0	0.0134	0	0	0	0	0	0	0.0503	0	0	0	0
d__Bacteria|p__Bacillota_A|c__Clostridia|o__Oscillospirales|f__Ruminococcaceae|g__JAFBIO01|s__JAFBIO01 sp021531255	0	0	0	0	0	0	0	0	0	0	0	0	0	0	0	0	0	0	0	0	0	0	0	0	0	0	0	0.0128	0	0	0	0	0	0	0	0	0	0	0	0	0	0	0	0	0	0	0	0	0
d__Bacteria|p__Bacillota_A|c__Clostridia|o__Oscillospirales|f__Ruminococcaceae|g__Ligaoa|s__Ligaoa zhengdingensis	0	0	0	0	0	0	0	0	0	0	0	0.0149	0.0157	0	0	0	0	0	0	0	0	0	0	0	0	0	0	0	0	0	0	0	0.0237	0	0	0	0	0	0	0	0	0	0	0	0	0	0	0	0
d__Bacteria|p__Bacillota_A|c__Clostridia|o__Oscillospirales|f__Ruminococcaceae|g__Massiliimalia|s__Massiliimalia massiliensis	0	0.005	0	0.0138	0	0.003	0.0056	0	0.0046	0	0	0	0	0	0	0	0	0	0	0	0.0044	0	0	0	0	0	0	0.0488	0	0	0	0	0	0	0	0	0	0.0077	0	0	0.033	0.0061	0	0	0	0	0	0	0
d__Bacteria|p__Bacillota_A|c__Clostridia|o__Oscillospirales|f__Ruminococcaceae|g__Massiliimalia|s__Massiliimalia timonensis	0	0	0	0	0	0.0052	0.0043	0	0	0	0	0	0	0	0	0	0	0	0	0	0	0	0	0	0	0	0	0.0131	0	0	0	0	0	0	0	0	0	0.0074	0	0	0.0151	0	0	0	0	0	0	0	0
d__Bacteria|p__Bacillota_A|c__Clostridia|o__Oscillospirales|f__Ruminococcaceae|g__Massilioclostridium|s__Massilioclostridium facile	0	0	0	0	0	0	0	0	0	0	0	0	0	0	0	0	0	0	0	0	0	0	0	0	0	0	0	0	0	0	0	0	0	0	0	0.0088	0	0	0	0	0	0	0	0	0	0	0	0	0
d__Bacteria|p__Bacillota_A|c__Clostridia|o__Oscillospirales|f__Ruminococcaceae|g__Massilioclostridium|s__Massilioclostridium methylpentosum	0	0	0	0	0	0	0	0	0	0	0	0	0	0	0	0	0	0.0113	0	0	0	0	0	0	0	0	0	0	0	0	0	0	0	0	0	0	0	0.0058	0	0	0.0233	0	0	0	0	0	0	0	0
d__Bacteria|p__Bacillota_A|c__Clostridia|o__Oscillospirales|f__Ruminococcaceae|g__Merdimmobilis|s__Merdimmobilis hominis	0	0	0	0	0	0	0.0074	0	0	0	0	0	0	0	0	0	0	0	0	0	0	0	0	0	0	0	0	0	0	0	0	0	0	0	0	0	0	0	0	0	0	0	0	0	0	0	0	0	0
d__Bacteria|p__Bacillota_A|c__Clostridia|o__Oscillospirales|f__Ruminococcaceae|g__Merdivicinus|s__Merdivicinus sp900555435	0	0	0	0	0	0	0	0	0	0	0	0.0129	0	0	0	0	0	0	0	0	0	0	0	0	0	0	0	0.0074	0	0	0	0	0	0	0	0.0095	0	0	0	0	0	0	0	0	0	0	0	0	0
d__Bacteria|p__Bacillota_A|c__Clostridia|o__Oscillospirales|f__Ruminococcaceae|g__Merdivicinus|s__Merdivicinus sp934869045	0	0	0	0	0	0	0	0	0	0	0	0	0	0	0	0	0	0.0104	0	0	0.0135	0	0	0	0	0	0	0	0	0	0	0	0	0	0	0	0	0	0	0	0	0	0	0	0.0075	0	0	0	0
d__Bacteria|p__Bacillota_A|c__Clostridia|o__Oscillospirales|f__Ruminococcaceae|g__Merdivicinus|s__Merdivicinus sp944386445	0	0	0	0	0	0	0.0127	0	0	0	0	0	0	0	0	0	0	0	0	0	0	0	0	0	0	0	0	0	0	0	0	0	0	0	0	0	0	0	0	0	0	0	0	0	0	0	0	0	0
d__Bacteria|p__Bacillota_A|c__Clostridia|o__Oscillospirales|f__Ruminococcaceae|g__Metaruminococcus_A|s__Metaruminococcus_A sp900762715	0	0	0	0	0	0	0	0	0	0	0	0	0	0	0	0	0	0	0	0	0	0	0	0	0	0	0	0	0	0	0	0	0	0	0	0	0	0	0	0	0.0145	0	0	0	0	0	0	0	0
d__Bacteria|p__Bacillota_A|c__Clostridia|o__Oscillospirales|f__Ruminococcaceae|g__Metaruminococcus_A|s__Metaruminococcus_A sp902766785	0	0	0	0	0	0	0	0	0	0	0	0	0	0	0	0	0	0	0	0	0	0	0	0	0	0	0	0	0	0	0	0	0	0	0	0.003	0	0	0	0	0	0	0	0	0	0	0	0	0
d__Bacteria|p__Bacillota_A|c__Clostridia|o__Oscillospirales|f__Ruminococcaceae|g__Metaruminococcus|s__Metaruminococcus caecorum	0	0	0	0.0104	0	0	0	0	0	0	0	0	0.0037	0	0	0	0	0.0072	0	0	0.003	0.002	0	0	0	0	0	0	0	0	0	0	0	0	0	0	0	0.0039	0	0	0	0.0902	0	0	0	0	0	0	0
d__Bacteria|p__Bacillota_A|c__Clostridia|o__Oscillospirales|f__Ruminococcaceae|g__Metaruminococcus|s__Metaruminococcus sp944386475	0	0	0	0	0	0	0	0	0	0	0	0	0	0	0	0	0	0	0	0	0	0	0	0	0	0	0	0	0	0	0	0	0	0	0	0	0	0	0	0	0.005	0	0	0	0	0	0	0	0
d__Bacteria|p__Bacillota_A|c__Clostridia|o__Oscillospirales|f__Ruminococcaceae|g__Negativibacillus|s__Negativibacillus faecipullorum	0	0.0146	0	0.1035	0	0.0185	0.1794	0.0091	0	0	0	0	0.1857	0.0117	0	0	0	0	0	0	0	0	0	0	0	0	0	0	0	0	0	0	0	0	0	0.0048	0	0.0075	0	0	0.0056	0	0	0	0	0	0	0	0
d__Bacteria|p__Bacillota_A|c__Clostridia|o__Oscillospirales|f__Ruminococcaceae|g__Negativibacillus|s__Negativibacillus sp000435195	0	0	0	0	0	0	0	0	0	0	0	0	0	0	0	0	0	0	0	0	0	0	0	0	0	0	0	0	0	0	0	0	0	0	0	0	0	0	0	0	0	0.0072	0	0	0	0	0	0	0
d__Bacteria|p__Bacillota_A|c__Clostridia|o__Oscillospirales|f__Ruminococcaceae|g__Neobittarella|s__Neobittarella massiliensis	0	0	0	0	0	0	0	0	0	0	0	0	0.0277	0	0	0	0.0179	0	0	0	0	0	0	0	0	0	0	0	0	0	0	0	0	0	0	0	0	0	0	0	0.0144	0	0	0	0	0	0	0	0
d__Bacteria|p__Bacillota_A|c__Clostridia|o__Oscillospirales|f__Ruminococcaceae|g__Neoruminococcus|s__Neoruminococcus faecicola	0	0.011	0	0	0	0	0.0056	0.0061	0	0	0	0	0.0155	0	0	0	0	0	0.0081	0	0	0	0	0	0	0	0	0	0	0	0	0	0	0	0	0	0	0	0	0	0	0.0182	0	0	0	0	0	0	0
d__Bacteria|p__Bacillota_A|c__Clostridia|o__Oscillospirales|f__Ruminococcaceae|g__Porcipelethomonas|s__Porcipelethomonas ammoniilytica	0	0	0	0.0223	0	0	0	0	0	0	0	0	0	0	0	0	0	0	0	0	0	0	0	0	0	0	0	0	0	0	0	0	0	0	0	0	0	0	0	0	0	0.0043	0	0	0	0	0	0	0
d__Bacteria|p__Bacillota_A|c__Clostridia|o__Oscillospirales|f__Ruminococcaceae|g__Pygmaiobacter|s__Pygmaiobacter gallistercoris	0	0	0	0	0	0	0	0	0	0	0	0	0	0	0	0	0	0	0	0	0	0	0	0	0	0	0	0	0	0	0	0	0.0165	0	0	0	0	0	0	0	0	0	0	0	0	0	0	0	0
d__Bacteria|p__Bacillota_A|c__Clostridia|o__Oscillospirales|f__Ruminococcaceae|g__Pygmaiobacter|s__Pygmaiobacter hominis	0	0	0	0.0149	0	0	0.0067	0	0	0	0	0.0109	0	0	0	0	0	0	0.0479	0	0	0	0	0	0	0	0	0.0088	0	0	0	0	0	0	0	0.0039	0	0.0061	0	0	0	0	0	0	0	0	0	0	0
d__Bacteria|p__Bacillota_A|c__Clostridia|o__Oscillospirales|f__Ruminococcaceae|g__Pygmaiobacter|s__Pygmaiobacter sp944386485	0	0.0112	0	0	0	0	0	0	0	0	0	0	0	0	0	0	0	0	0	0	0	0	0	0	0	0	0	0	0	0	0	0	0.0049	0	0	0	0	0	0	0	0	0	0	0	0	0	0	0	0
d__Bacteria|p__Bacillota_A|c__Clostridia|o__Oscillospirales|f__Ruminococcaceae|g__Pygmaiobacter|s__Pygmaiobacter sp944388335	0	0	0	0	0	0	0	0	0	0	0	0	0.0162	0	0	0	0	0	0	0	0	0	0	0	0	0	0	0.0182	0	0	0	0	0	0	0	0.007	0	0	0	0	0	0	0	0	0	0	0	0	0
d__Bacteria|p__Bacillota_A|c__Clostridia|o__Oscillospirales|f__Ruminococcaceae|g__Ruminiclostridium_E|s__Ruminiclostridium_E siraeum	0	0	0	0	0	0	0.1036	0	0	0	0	0.0095	0	0	0	0	0	0	0.0363	0	0	0	0	0	0	0	0	0.2789	0	0	0	0	0	0	0	0.0057	0	0	0	0	0	0	0	0	0.0362	0	0	0	0
d__Bacteria|p__Bacillota_A|c__Clostridia|o__Oscillospirales|f__Ruminococcaceae|g__Ruminiclostridium_E|s__Ruminiclostridium_E sp003512525	0	0	0	0	0	0	0	0	0.4071	0	0	0	0	0	0	0	0	0	0.1249	0	0	0	0	0	0	0	0	0	0	0	0	0	0	0	0	0	0	0	0	0	0	0	0	0	0	0	0	0	0
d__Bacteria|p__Bacillota_A|c__Clostridia|o__Oscillospirales|f__Ruminococcaceae|g__Ruminiclostridium_E|s__Ruminiclostridium_E sp900539195	0	0	0	0	0	0	0	0	0	0	0	0	0.0536	0	0	0	0	0	0	0	0	0	0	0	0	0	0	0	0	0	0	0	0	0	0	0	0	0	0	0	0	0	0	0	0	0	0	0	0
d__Bacteria|p__Bacillota_A|c__Clostridia|o__Oscillospirales|f__Ruminococcaceae|g__Ruminococcus_C|s__Ruminococcus_C callidus	0	0	0	0	0	0	0.0304	0	0.034	0	0	0.0398	0	0.0184	0	0	0	0	0	0	0.1102	0	0	0	0	0	0	0	0	0	0	0	0	0	0	0.0931	0	0.0649	0	0	0	0	0	0	0	0	0	0	0
d__Bacteria|p__Bacillota_A|c__Clostridia|o__Oscillospirales|f__Ruminococcaceae|g__Ruminococcus_C|s__Ruminococcus_C sp000433635	0.1471	0.0767	0	0	0	0	0.0815	0	0.0786	0	0	0	0	0	0	0	0	0	0	0	0	0	0	0	0	0	0	0	0	0	0	0	0	0	0	0.53	0	0	0	0	0	0	0	0	0	0	0	0	0
d__Bacteria|p__Bacillota_A|c__Clostridia|o__Oscillospirales|f__Ruminococcaceae|g__Ruminococcus_C|s__Ruminococcus_C sp000437175	0	0.0291	0	0	0	0	0	0	0	0	0	0	0	0	0	0	0	0	0.0232	0	0	0.4198	0	0	0	0	0	0	0	0	0	0	0.0492	0	0	0	0	0	0	0	0	0	0	0	0	0	0	0	0
d__Bacteria|p__Bacillota_A|c__Clostridia|o__Oscillospirales|f__Ruminococcaceae|g__Ruminococcus_C|s__Ruminococcus_C sp000437255	0	0	0	0	0	0	0	0	0	0	0	0.0057	0	0	0	0	0	0	0	0	0	0	0	0	0	0	0	0	0	0	0	0	0	0	0	0.1852	0	0.6221	0	0	0	0	0	0	0	0	0	0	0
d__Bacteria|p__Bacillota_A|c__Clostridia|o__Oscillospirales|f__Ruminococcaceae|g__Ruminococcus_C|s__Ruminococcus_C sp000980705	0	0	0	0	0	0	0	0	0	0	0	0	0.0269	0	0	0	0	0	0	0	0	0	0	0	0	0	0	0	0	0	0	0	0.0302	0	0	0	0	0	0	0	0	0	0	0	0.0389	0	0	0	0
d__Bacteria|p__Bacillota_A|c__Clostridia|o__Oscillospirales|f__Ruminococcaceae|g__Ruminococcus_C|s__Ruminococcus_C sp900545285	0	0	0	0	0	0.2057	0	0	0	0	0	0	0	0	0	0	0	0	0	0	0	0	0	0	0	0	0	0	0	0	0	0	0	0	0	0	0	0	0	0	0	0	0	0	0.0116	0	0	0	0
d__Bacteria|p__Bacillota_A|c__Clostridia|o__Oscillospirales|f__Ruminococcaceae|g__Ruminococcus|s__Ruminococcus sp900540005	0	0.2537	0	0	0	0	0.0969	0	0	0	0	0	0	0	0	0	0	0	0	0	0.1034	0	0	0	0	0	0	0	0	0	0	0	0	0	0	0	0	0	0	0	0	0	0	0	0	0	0	0	0
d__Bacteria|p__Bacillota_A|c__Clostridia|o__Oscillospirales|f__Ruminococcaceae|g__Ruthenibacterium|s__Ruthenibacterium lactatiformans	0.0235	0.0159	0	0.3319	0	0.0634	0.1081	0.0354	0.0663	0	0	0.066	0.2805	0.0954	0	0	0.5326	1.495	0.3617	0	0.0819	0.0878	0	0.0325	0	0	0	0.2564	0.0259	0	0	0	0.246	0	0	0.0193	0	0.1003	0	0	0.3179	0.2014	0	0	0.1555	0	0	0	0
d__Bacteria|p__Bacillota_A|c__Clostridia|o__Oscillospirales|f__Ruminococcaceae|g__Ruthenibacterium|s__Ruthenibacterium merdipullorum	0	0.0173	0	0.0246	0	0.042	0.0314	0	0	0	0	0.0604	0.2755	0.0528	0	0	0	0.0796	0.3456	0	0.0766	0.0727	0	0	0	0	0	0.0246	0	0	0	0	0.0748	0	0	0.0175	0	0	0	0	0.2272	0.0854	0	0	0.0417	0	0	0	0
d__Bacteria|p__Bacillota_A|c__Clostridia|o__Oscillospirales|f__Ruminococcaceae|g__Ruthenibacterium|s__Ruthenibacterium sp018380115	0	0	0	0.0567	0	0.0328	0	0.0183	0.0069	0	0	0	0	0	0	0	0.3464	0.0379	0	0	0	0	0	0	0	0	0	0	0	0	0	0	0	0	0	0	0	0.0332	0	0	0	0	0	0	0	0	0	0	0
d__Bacteria|p__Bacillota_A|c__Clostridia|o__Oscillospirales|f__Ruminococcaceae|g__Ruthenibacterium|s__Ruthenibacterium sp905212515	0	0.0048	0	0.0085	0	0	0	0	0	0	0	0	0	0	0	0	0	0.0129	0	0	0.0668	0	0	0	0	0	0	0	0	0	0	0	0.0973	0	0	0	0	0	0	0	0.019	0	0	0	0	0	0	0	0
d__Bacteria|p__Bacillota_A|c__Clostridia|o__Oscillospirales|f__Ruminococcaceae|g__Ruthenibacterium|s__Ruthenibacterium sp944386555	0	0	0	0	0	0	0	0	0	0	0	0.0097	0	0.0063	0	0	0	0	0	0	0	0	0	0	0	0	0	0	0	0	0	0	0	0	0	0	0	0	0	0	0	0	0	0	0	0	0	0	0
d__Bacteria|p__Bacillota_A|c__Clostridia|o__Oscillospirales|f__Ruminococcaceae|g__Ruthenibacterium|s__Ruthenibacterium sp944386565	0	0	0	0.0225	0	0	0	0.0086	0	0	0	0.0117	0.0269	0.0443	0	0	0	0.0073	0.0255	0	0	0.0049	0	0	0	0	0	0	0	0	0	0	0.0534	0	0	0	0	0	0	0	0	0	0	0	0	0	0	0	0
d__Bacteria|p__Bacillota_A|c__Clostridia|o__Oscillospirales|f__Ruminococcaceae|g__Ruthenibacterium|s__Ruthenibacterium sp944388395	0	0	0	0.0195	0	0.0108	0	0	0	0	0	0.039	0.0275	0.0209	0	0	0	0	0	0	0	0.0163	0	0	0	0	0	0.0413	0	0	0	0	0.0663	0	0	0	0	0.0115	0	0	0	0.0323	0	0	0	0	0	0	0
d__Bacteria|p__Bacillota_A|c__Clostridia|o__Oscillospirales|f__Ruminococcaceae|g__Schneewindia|s__Schneewindia gallinarum	0	0	0	0	0	0	0.0066	0	0	0	0	0	0.019	0	0	0	0	0	0	0	0	0.0101	0	0	0	0	0	0	0	0	0	0	0	0	0	0	0	0	0	0	0.0198	0.0066	0	0	0	0	0	0	0
d__Bacteria|p__Bacillota_A|c__Clostridia|o__Oscillospirales|f__Ruminococcaceae|g__SFJ001|s__SFJ001 sp004555865	0	0	0	0	0	0.0179	0	0	0	0	0	0	0	0	0	0	0	0	0	0	0	0	0	0	0	0	0	0	0	0	0	0	0	0	0	0.0825	0	0	0	0	0	0	0	0	0	0	0	0	0
d__Bacteria|p__Bacillota_A|c__Clostridia|o__Oscillospirales|f__Ruminococcaceae|g__SFJ001|s__SFJ001 sp934513685	0	0	0	0	0	0	0	0	0	0	0	0	0	0.2909	0	0	0	0	0	0	0	0	0	0	0	0	0	0.0447	0	0	0	0	0	0	0	0	0	0	0	0	0	0	0	0	0	0	0	0	0
d__Bacteria|p__Bacillota_A|c__Clostridia|o__Oscillospirales|f__Ruminococcaceae|g__UBA1762|s__UBA1762 sp934527255	0	0	0	0	0	0	0	0	0	0	0	0.0306	0	0	0	0	0	0	0	0	0	0	0	0	0	0	0	0	0	0	0	0	0	0	0	0	0	0	0	0	0	0	0	0	0	0	0	0	0
d__Bacteria|p__Bacillota_A|c__Clostridia|o__Oscillospirales|f__Ruminococcaceae|g__UBA3818|s__UBA3818 sp900557155	0	0.0399	0	0.0267	0	0	0.0303	0.048	0.0163	0	0	0.0256	0	0	0	0	0	0.0131	0	0	0.0386	0	0	0	0	0	0	0.0365	0	0	0	0	0.0088	0	0	0.0269	0	0	0	0	0.0666	0.1921	0	0	0.016	0	0	0	0
d__Bacteria|p__Bacillota_A|c__Clostridia|o__Oscillospirales|f__Ruminococcaceae|g__UBA3818|s__UBA3818 sp904397845	0	0	0	0.0111	0	0.0231	0	0	0	0	0	0	0.0202	0.0055	0	0	0	0	0.0278	0	0	0.0419	0	0	0	0	0	0	0	0	0	0	0	0	0	0	0	0.0335	0	0	0	0	0	0	0	0	0	0	0
d__Bacteria|p__Bacillota_A|c__Clostridia|o__Oscillospirales|f__Ruminococcaceae|g__UBA866|s__UBA866 sp900543295	0	0.0141	0	0.0086	0	0	0	0.0094	0.0296	0	0	0	0	0	0	0	0	0	0	0	0	0	0	0	0	0	0	0.0262	0	0	0	0	0	0	0	0	0	0	0	0	0.0349	0	0	0	0	0	0	0	0
d__Bacteria|p__Bacillota_A|c__Clostridia|o__Oscillospirales|f__Ruminococcaceae|g__Zongyangia|s__Zongyangia gallinarum	0	0	0	0.0076	0	0.0053	0.0049	0	0	0	0	0	0	0	0	0	0	0	0	0	0.0046	0	0	0	0	0	0	0	0	0	0	0	0	0	0	0	0	0.0023	0	0	0.0078	0.0216	0	0	0	0	0	0	0
d__Bacteria|p__Bacillota_A|c__Clostridia|o__Oscillospirales|f__UBA644|g__Geddesella|s__Geddesella sp934481505	0	0	0	0	0	0	0	0	0.0104	0	0	0	0	0	0	0	0	0	0	0	0.0058	0	0	0	0	0	0	0	0	0	0	0	0	0	0	0	0	0	0	0	0	0	0	0	0	0	0	0	0
d__Bacteria|p__Bacillota_A|c__Clostridia|o__Oscillospirales|f__UBA644|g__Geddesella|s__Geddesella sp934501435	0	0	0	0	0	0	0	0	0	0	0	0	0	0	0	0	0	0	0	0	0	0	0	0	0	0	0	0	0	0	0	0	0.0128	0	0	0	0	0	0	0	0	0	0	0	0	0	0	0	0
d__Bacteria|p__Bacillota_A|c__Clostridia|o__Oscillospirales|f__UBA644|g__Geddesella|s__Geddesella stercoravicola	0	0	0	0.0085	0	0	0.0234	0	0	0	0	0	0.0031	0	0	0	0	0.0018	0.0076	0	0	0	0	0	0	0	0	0.0119	0	0	0	0	0	0	0	0	0	0.0222	0	0	0	0.0083	0	0	0	0	0	0	0
d__Bacteria|p__Bacillota_A|c__Clostridia|o__Oscillospirales|f__UBA644|g__UBA644|s__UBA644 sp014872655	0	0	0	0	0	0	0	0	0	0	0	0	0	0	0	0	0	0	0	0	0	0	0	0	0	0	0	0	0	0	0	0	0	0	0	0	0	0.0098	0	0	0	0	0	0	0	0	0	0	0
d__Bacteria|p__Bacillota_A|c__Clostridia|o__Oscillospirales|f__UBA644|g__UBA644|s__UBA644 sp900547165	0	0.0089	0	0	0	0	0.1366	0	0	0	0	0.0137	0	0	0	0	0	0	0	0	0	0	0	0	0	0	0	0.0536	0	0	0	0	0	0	0	0.0079	0	0	0	0	0	0	0	0	0	0	0	0	0
d__Bacteria|p__Bacillota_A|c__Clostridia|o__Oscillospirales|f__UMGS1384|g__Allobutyricicoccus|s__Allobutyricicoccus pentlandensis	0	0	0	0	0	0	0.0389	0	0	0	0	0	0	0	0	0	0	0	0	0	0	0	0	0	0	0	0	0	0	0	0	0	0	0	0	0	0	0	0	0	0	0	0	0	0	0	0	0	0
d__Bacteria|p__Bacillota_A|c__Clostridia|o__Oscillospirales|f__UMGS1783|g__UMGS1783|s__UMGS1783 sp900555065	0	0	0	0	0	0	0	0	0	0	0	0	0	0	0	0	0	0.1436	0.06	0	0	0	0	0	0	0	0	0	0	0	0	0	0.0095	0	0	0	0	0	0	0	0	0	0	0	0	0	0	0	0
d__Bacteria|p__Bacillota_A|c__Clostridia|o__Oscillospirales|f__UMGS1783|g__UMGS1783|s__UMGS1783 sp905209135	0	0.0147	0	0.0095	0	0	0	0	0.0163	0	0	0.0396	0	0	0	0	0	0	0	0	0	0	0	0	0	0	0	0	0	0	0	0	0	0	0	0	0	0	0	0	0	0	0	0	0	0	0	0	0
d__Bacteria|p__Bacillota_A|c__Clostridia|o__Peptostreptococcales|f__Anaerovoracaceae|g__Alangreenwoodia|s__Alangreenwoodia gallinarii	0	0	0	0	0	0.0337	0	0	0	0	0	0.0244	0	0	0	0	0	0	0	0	0	0	0	0	0	0	0	0	0	0	0	0	0	0	0	0	0	0	0	0	0	0	0	0	0	0	0	0	0
d__Bacteria|p__Bacillota_A|c__Clostridia|o__Peptostreptococcales|f__Anaerovoracaceae|g__Alangreenwoodia|s__Alangreenwoodia sp905206455	0	0.0292	0	0	0	0	0	0.0509	0	0	0	0	0	0	0	0	0.0208	0	0	0	0.0399	0	0	0	0	0	0	0	0	0	0	0	0	0	0	0	0	0.0593	0	0	0.0338	0.0707	0	0	0	0	0	0	0
d__Bacteria|p__Bacillota_A|c__Clostridia|o__Peptostreptococcales|f__Anaerovoracaceae|g__CAG-238|s__CAG-238 sp000435615	0	0	0	0	0	0.0081	0	0	0	0	0	0	0	0	0	0	0	0	0	0	0	0	0	0	0	0	0	0.0029	0	0	0	0	0	0	0	0	0	0	0	0	0	0	0	0	0	0	0	0	0
d__Bacteria|p__Bacillota_A|c__Clostridia|o__Peptostreptococcales|f__Anaerovoracaceae|g__CAG-238|s__CAG-238 sp900542245	0	0.023	0	0.026	0	0	0.0276	0.0144	0	0	0	0	0.0155	0	0	0	0.0353	0	0.0142	0	0.0442	0	0	0	0	0	0	0.0109	0	0	0	0	0.0109	0	0	0.0154	0	0	0	0	0	0.0232	0	0	0	0	0	0	0
d__Bacteria|p__Bacillota_A|c__Clostridia|o__Peptostreptococcales|f__Anaerovoracaceae|g__CAG-238|s__CAG-238 sp900551415	0	0	0	0.0645	0	0	0.345	0	0.0131	0	0	0.0398	0.0266	0	0	0	0	0	0	0	0.0264	0	0	0	0	0	0	0	0	0	0	0	0.0197	0	0	0	0	0	0	0	0	0.0349	0	0	0	0	0	0	0
d__Bacteria|p__Bacillota_A|c__Clostridia|o__Peptostreptococcales|f__Anaerovoracaceae|g__CAG-238|s__CAG-238 sp900754805	0	0	0	0.0149	0	0	0	0	0	0	0	0	0	0	0	0	0	0	0	0	0	0	0	0	0	0	0	0	0	0	0	0	0	0	0	0	0	0	0	0	0	0	0	0	0	0	0	0	0
d__Bacteria|p__Bacillota_A|c__Clostridia|o__Peptostreptococcales|f__Anaerovoracaceae|g__CAG-238|s__CAG-238 sp934233735	0	0.047	0	0	0	0	0	0	0	0	0	0	0	0	0	0	0	0	0	0	0	0	0	0	0	0	0	0	0	0	0	0	0	0	0	0	0	0	0	0	0	0	0	0	0	0	0	0	0
d__Bacteria|p__Bacillota_A|c__Clostridia|o__Peptostreptococcales|f__Anaerovoracaceae|g__CAG-238|s__CAG-238 sp934277655	0	0	0	0	0	0	0	0.0154	0	0	0	0	0	0.0032	0	0	0	0	0	0	0	0	0	0	0	0	0	0.0082	0	0	0	0	0	0	0	0.0155	0	0	0	0	0	0	0	0	0	0	0	0	0
d__Bacteria|p__Bacillota_A|c__Clostridia|o__Peptostreptococcales|f__Anaerovoracaceae|g__CAKQOE01|s__CAKQOE01 sp934255545	0	0	0	0.0084	0	0	0.0625	0	0	0	0	0	0	0	0	0	0	0	0	0	0	0	0	0	0	0	0	0.0297	0	0	0	0	0	0	0	0.0328	0	0	0	0	0	0	0	0	0	0	0	0	0
d__Bacteria|p__Bacillota_A|c__Clostridia|o__Peptostreptococcales|f__Anaerovoracaceae|g__Emergencia|s__Emergencia sp904420065	0	0	0	0.0091	0	0.0027	0	0	0	0	0	0	0	0	0	0	0	0.0062	0	0	0	0	0	0	0	0	0	0	0	0	0	0	0	0	0	0	0	0	0	0	0	0	0	0	0	0	0	0	0
d__Bacteria|p__Bacillota_A|c__Clostridia|o__Peptostreptococcales|f__Anaerovoracaceae|g__Emergencia|s__Emergencia timonensis	0	0	0	0	0	0	0	0	0	0	0	0	0	0	0	0	0	0	0	0	0	0	0	0	0	0	0	0	0	0	0	0	0	0	0	0	0	0	0	0	0.0162	0	0	0	0	0	0	0	0
d__Bacteria|p__Bacillota_A|c__Clostridia|o__Peptostreptococcales|f__Anaerovoracaceae|g__Eubacterium_B|s__Eubacterium_B infirmum	0	0	0	0	0	0	0	0	0	0	0	0	0	0	0	0	0	0	0	0	0	0	0	0	0.0173	0	0	0	0	0	0	0	0	0	0	0	0	0	0	0	0	0	0	0	0	0	0	0	0
d__Bacteria|p__Bacillota_A|c__Clostridia|o__Peptostreptococcales|f__Anaerovoracaceae|g__Eubacterium_B|s__Eubacterium_B sulci	0	0	0	0	0	0	0	0	0	0	0	0	0	0	0	0	0	0	0	0	0	0	0	0	0.0344	0	0	0	0	0	0	0.0052	0	0	0	0	0	0	0	0	0	0	0	0	0	0	0	0	0
d__Bacteria|p__Bacillota_A|c__Clostridia|o__Peptostreptococcales|f__Anaerovoracaceae|g__Fimisoma|s__Fimisoma avicola	0	0	0	0.0218	0	0	0.0264	0	0	0	0	0	0	0	0	0	0	0.0161	0	0	0	0	0	0	0	0	0	0	0	0	0	0	0	0	0	0	0	0	0	0	0.0764	0	0	0	0.006	0	0	0	0
d__Bacteria|p__Bacillota_A|c__Clostridia|o__Peptostreptococcales|f__Anaerovoracaceae|g__Fimisoma|s__Fimisoma sp000435715	0	0	0	0	0	0.0246	0.0405	0	0.0629	0	0	0	0.0055	0	0	0	0.0127	0.0058	0.0132	0	0	0.0027	0	0	0	0	0	0.0139	0	0	0	0	0	0	0	0	0	0.0394	0	0	0.6394	0.0021	0	0	0	0	0	0	0
d__Bacteria|p__Bacillota_A|c__Clostridia|o__Peptostreptococcales|f__Anaerovoracaceae|g__Fimisoma|s__Fimisoma sp900540145	0	0	0	0	0	0.0049	0	0	0	0	0	0	0	0	0	0	0	0.0051	0	0	0	0	0	0	0	0	0	0	0	0	0	0	0	0	0	0	0	0	0	0	0	0	0	0	0	0	0	0	0
d__Bacteria|p__Bacillota_A|c__Clostridia|o__Peptostreptococcales|f__Anaerovoracaceae|g__Fimisoma|s__Fimisoma sp900754795	0	0	0	0.0065	0	0.0369	0	0	0	0	0	0	0	0	0	0	0	0.01	0	0	0	0	0	0	0	0	0	0	0	0	0	0	0	0	0	0	0	0	0	0	0	0	0	0	0	0	0	0	0
d__Bacteria|p__Bacillota_A|c__Clostridia|o__Peptostreptococcales|f__Anaerovoracaceae|g__Gallibacter|s__Gallibacter brachus	0	0	0	0	0	0	0	0	0	0	0	0	0	0	0	0	0	0	0	0	0	0	0	0	0.1661	0	0	0	0	0	0	0	0	0	0	0	0	0	0	0	0	0	0	0	0	0	0	0	0
d__Bacteria|p__Bacillota_A|c__Clostridia|o__Peptostreptococcales|f__Anaerovoracaceae|g__Hominibacterium|s__Hominibacterium faecale	0	0	0	0.0086	0	0	0	0	0.0058	0	0	0	0	0	0	0	0	0	0	0	0	0	0	0	0	0	0	0	0	0	0	0	0	0	0	0	0	0	0	0	0.0091	0	0	0	0	0	0	0	0
d__Bacteria|p__Bacillota_A|c__Clostridia|o__Peptostreptococcales|f__Anaerovoracaceae|g__Hominibacterium|s__Hominibacterium hominis	0	0	0	0.0114	0	0	0	0	0	0	0	0	0	0	0	0	0	0	0	0	0	0	0	0	0	0	0	0	0	0	0	0	0	0	0	0.0226	0	0.0236	0	0	0.0198	0.0183	0	0	0	0	0	0	0
d__Bacteria|p__Bacillota_A|c__Clostridia|o__Peptostreptococcales|f__Anaerovoracaceae|g__Hominibacterium|s__Hominibacterium sp019420305	0	0	0	0	0	0.0056	0	0	0	0	0	0	0	0	0	0	0	0	0.0033	0	0	0	0	0	0	0	0	0	0	0	0	0	0	0	0	0	0	0	0	0	0.0308	0	0	0	0	0	0	0	0
d__Bacteria|p__Bacillota_A|c__Clostridia|o__Peptostreptococcales|f__Anaerovoracaceae|g__Lentihominibacter|s__Lentihominibacter butyrica	0.1872	0.0128	0	0.0473	0	0.0741	0.0362	0.1081	0.0558	0	0	0	0.0158	0	0	0	0.0136	0.0308	0.0445	0	0.0245	0.0189	0	0	0	0	0	0.1148	0	0	0	0	0.0145	0	0	0.0496	0	0.0683	0	0	0	0.0507	0	0	0	0	0	0	0
d__Bacteria|p__Bacillota_A|c__Clostridia|o__Peptostreptococcales|f__Anaerovoracaceae|g__Lentihominibacter|s__Lentihominibacter excrementigallinarum	0	0	0	0	0	0	0	0	0	0	0	0	0	0	0	0	0	0	0	0	0	0	0	0	0	0	0	0	0	0	0	0	0	0	0	0	0	0	0	0	0.0134	0	0	0	0	0	0	0	0
d__Bacteria|p__Bacillota_A|c__Clostridia|o__Peptostreptococcales|f__Anaerovoracaceae|g__Lentihominibacter|s__Lentihominibacter excrementipullorum	0	0	0	0.0726	0	0	0	0	0	0	0	0	0	0.0039	0	0	0	0	0	0	0	0.0067	0	0	0	0	0	0	0	0	0	0	0.0038	0	0	0.0205	0	0.0076	0	0	0.1344	0.0078	0	0	0.3485	0	0	0	0
d__Bacteria|p__Bacillota_A|c__Clostridia|o__Peptostreptococcales|f__Anaerovoracaceae|g__Lentihominibacter|s__Lentihominibacter faecis	1.2352	0.0184	0	0.1362	0	0.2438	0.2811	0	0.1921	0	0	0.0366	0.0566	0.0064	0	0	0.0426	0.0566	0.1205	0	0.1002	0.0252	0	0	0	0	0	0.629	0	0	0	0	0.0685	0	0	0.0571	0	0.2262	0	0	0.2659	0.0423	0	0	0.595	0	0	0	0
d__Bacteria|p__Bacillota_A|c__Clostridia|o__Peptostreptococcales|f__Anaerovoracaceae|g__Lentihominibacter|s__Lentihominibacter hominis	0	0	0	0	0	0	0	0	0	0	0	0	0	0	0	0	0	0	0	0	0	0	0	0	0	0	0	0	0	0	0	0	0	0	0	0	0	0.0052	0	0	0	0	0	0	0	0	0	0	0
d__Bacteria|p__Bacillota_A|c__Clostridia|o__Peptostreptococcales|f__Anaerovoracaceae|g__Lentihominibacter|s__Lentihominibacter sp905193765	0.0122	0.0264	0	0.0997	0	0.071	0.103	0	0.0046	0	0	0.0126	0.0077	0	0	0	0.0078	0	0	0	0.0389	0	0	0	0	0	0	0.039	0	0	0	0	0.0034	0	0	0	0	0	0	0	0	0	0	0	0	0	0	0	0
d__Bacteria|p__Bacillota_A|c__Clostridia|o__Peptostreptococcales|f__Anaerovoracaceae|g__Lentihominibacter|s__Lentihominibacter sp934281605	0	0	0	0	0	0	0	0.1222	0	0	0	0	0	0	0	0	0	0	0	0	0	0	0	0	0	0	0	0	0	0	0	0	0	0	0	0	0	0	0	0	0	0	0	0	0	0	0	0	0
d__Bacteria|p__Bacillota_A|c__Clostridia|o__Peptostreptococcales|f__Anaerovoracaceae|g__Mogibacterium|s__Mogibacterium diversum	0	0	0	0	0.0044	0	0	0	0.0138	0	0	0	0	0	0	0	0	0	0	0	0	0	0	0	0.1173	0	0	0	0	0	0	0.0133	0	0	0	0	0	0	0	0	0	0	0	0	0.0053	0	0	0	0
d__Bacteria|p__Bacillota_A|c__Clostridia|o__Peptostreptococcales|f__Anaerovoracaceae|g__QAKD01|s__QAKD01 sp003343965	0	0.0073	0	0.0048	0	0	0	0	0	0	0	0.0075	0	0	0	0	0	0	0	0	0	0	0	0	0	0	0	0.0435	0	0	0	0	0	0	0	0.0172	0	0.033	0	0	0	0	0	0	0	0	0	0	0
d__Bacteria|p__Bacillota_A|c__Clostridia|o__Peptostreptococcales|f__Anaerovoracaceae|g__QAKD01|s__QAKD01 sp944386585	0	0	0	0	0	0	0	0	0	0	0	0	0	0	0	0	0	0	0	0	0.0285	0	0	0	0	0	0	0	0	0	0	0	0	0	0	0	0	0	0	0	0	0	0	0	0	0	0	0	0
d__Bacteria|p__Bacillota_A|c__Clostridia|o__Peptostreptococcales|f__Anaerovoracaceae|g__UMGS973|s__UMGS973 sp900547295	0	0.0231	0	0	0	0	0.0987	0	0.0542	0	0	0.0077	0	0	0	0	0	0	0	0	0.0628	0	0	0	0	0	0	0	0	0	0	0	0.0147	0	0	0.012	0	0	0	0	0	0.0098	0	0	0	0	0	0	0
d__Bacteria|p__Bacillota_A|c__Clostridia|o__Peptostreptococcales|f__Filifactoraceae|g__Peptoanaerobacter|s__Peptoanaerobacter yurii	0	0	0	0	0	0	0	0	0	0	0	0	0	0	0	0	0	0	0	0	0	0	0	0	0.0175	0	0	0	0	0	0	0	0	0	0	0	0	0	0	0	0	0	0	0	0	0	0	0	0
d__Bacteria|p__Bacillota_A|c__Clostridia|o__Peptostreptococcales|f__Peptostreptococcaceae|g__Clostridioides|s__Clostridioides difficile	0	0	0	0	0	0	0	0	0	0	0	0	0	0	0	0	0	0	0	0	0	0	0.019	0	0	0	0	0	0	0.0183	0	0	0	0	0	0	0	0	0	0	0	0	0	0	0	0	0	0	0
d__Bacteria|p__Bacillota_A|c__Clostridia|o__Peptostreptococcales|f__Peptostreptococcaceae|g__Intestinibacter|s__Intestinibacter bartlettii	0	0	0	0	0	0.0093	0.0078	0	0	0	0	0.0107	0.0042	0.0066	0	0	0	0.008	0	0	0	0	0	0	0	0	0	0.011	0	0	0	0.1964	0	0	0	0	0	0.0102	0	0	0	0.0348	0	0	0	0	0	0	0
d__Bacteria|p__Bacillota_A|c__Clostridia|o__Peptostreptococcales|f__Peptostreptococcaceae|g__Intestinibacter|s__Intestinibacter sp900540355	0	0	0	0.0168	0	0.0076	0	0	0	0	0	0.007	0	0	0	0	0	0	0	0	0	0	0	0	0	0	0	0	0	0	0	0	0	0	0	0	0	0	0	0	0	0	0	0	0	0	0	0	0
d__Bacteria|p__Bacillota_A|c__Clostridia|o__Peptostreptococcales|f__Peptostreptococcaceae|g__Peptostreptococcus|s__Peptostreptococcus anaerobius	0	0	0	0	0	0	0	0	0	0	0	0	0	0	0	0	0	0	0	0	0	0	0.0067	0	0	0	0	0	0	0	0	0	0	0	0	0	0	0	0	0	0	0	0	0	0	0	0	0	0
d__Bacteria|p__Bacillota_A|c__Clostridia|o__Peptostreptococcales|f__Peptostreptococcaceae|g__Romboutsia|s__Romboutsia timonensis	0	0	0	0.0381	0	0.0222	0.014	0	0.0054	0	0	0	0.0051	0	0	0	0.0916	0.0164	0.0089	0	0.0239	0.0089	0	0	0	0	0	0.0173	0	0	0	0	0	0	0	0.01	0	0.0122	0	0	0	0	0	0	0	0	0	0	0
d__Bacteria|p__Bacillota_A|c__Clostridia|o__Peptostreptococcales|f__Peptostreptococcaceae|g__Terrisporobacter|s__Terrisporobacter sp900557165	0	0	0	0.0041	0	0.0138	0.0035	0	0	0	0	0.0508	0	0	0	0	0.0087	0	0	0	0	0	0	0	0	0	0	0	0	0	0	0	0	0	0	0	0	0	0	0	0	0	0	0	0	0	0	0	0
d__Bacteria|p__Bacillota_A|c__Clostridia|o__Saccharofermentanales|f__DTU023|g__SFGY01|s__SFGY01 sp004556455	0	0	0	0	0	0	0	0	0	0	0	0	0	0	0	0	0	0	0	0	0	0	0	0	0	0	0	0.0138	0	0	0	0	0	0	0	0	0	0	0	0	0	0	0	0	0	0	0	0	0
d__Bacteria|p__Bacillota_A|c__Clostridia|o__TANB77|f__CAG-465|g__CAG-465|s__CAG-465 sp000433755	0	0	0	0	0	0	0	0	0	0	0	0	0	0	0	0	0	0	0	0	0	0	0	0	0	0	0	0	0	0	0	0	0.7095	0	0	0	0	0	0	0	0	0	0	0	0	0	0	0	0
d__Bacteria|p__Bacillota_A|c__Clostridia|o__TANB77|f__CAG-508|g__CAG-245|s__CAG-245 sp000434195	0	0.004	0	0	0	0	0	0	0	0	0	0	0	0	0	0	0	0	0	0	0	0	0	0	0	0	0	0	0	0	0	0	0.0304	0	0	0	0	0	0	0	0	0	0	0	0	0	0	0	0
d__Bacteria|p__Bacillota_A|c__Clostridia|o__TANB77|f__CAG-508|g__CAG-245|s__CAG-245 sp000435175	0	0.005	0	0	0	0.004	0	0	0	0	0	0.0054	0.0058	0.0152	0	0	0.036	0	0	0	0.0088	0.0154	0	0	0	0	0	0	0	0	0	0	0.0203	0	0	0	0	0.0119	0	0	0	0.0317	0	0	0	0	0	0	0
d__Bacteria|p__Bacillota_A|c__Clostridia|o__TANB77|f__CAG-508|g__CAG-245|s__CAG-245 sp900758165	0	0	0	0	0	0	0	0	0	0	0	0.0841	0	0	0	0	0	0	0	0	0	0	0	0	0	0	0	0	0	0	0	0	0	0	0	0	0	0	0	0	0	0	0	0	0	0	0	0	0
d__Bacteria|p__Bacillota_A|c__Clostridia|o__TANB77|f__CAG-508|g__CAG-245|s__CAG-245 sp934122035	0	0	0	0	0	0.0031	0	0	0	0	0	0	0	0	0	0	0	0	0	0	0	0	0	0	0	0	0	0	0	0	0	0	0	0	0	0	0	0	0	0	0	0	0	0	0	0	0	0	0
d__Bacteria|p__Bacillota_A|c__Clostridia|o__TANB77|f__CAG-508|g__CAG-269|s__CAG-269 sp000431335	0	0.0173	0	0	0	0.0038	0	0	0.0165	0	0	0	0	0	0	0	0	0.0197	0	0	0	0.0161	0	0	0	0	0	0	0	0	0	0	0	0	0	0.0048	0	0	0	0	0	0.6305	0	0	0	0	0	0	0
d__Bacteria|p__Bacillota_A|c__Clostridia|o__TANB77|f__CAG-508|g__CAG-269|s__CAG-269 sp000435535	0	0	0	0	0	0	0	0	0	0	0	0	0	0	0	0	0	0	0	0	0.0169	0	0	0	0	0	0	0	0	0	0	0	0	0	0	0	0	0	0	0	0	0	0	0	0	0	0	0	0
d__Bacteria|p__Bacillota_A|c__Clostridia|o__TANB77|f__CAG-508|g__CAG-269|s__CAG-269 sp000437215	0	0	0	0.0234	0	0	0	0.0074	0	0	0	0	0.0307	0	0	0	0	0	0.0441	0	0	0	0	0	0	0	0	0	0	0	0	0	0	0	0	0	0	0	0	0	0	0	0	0	0	0	0	0	0
d__Bacteria|p__Bacillota_A|c__Clostridia|o__TANB77|f__CAG-508|g__CAG-269|s__CAG-269 sp001916005	0	0	0	0	0	0	0	0	0	0	0	0	0	0	0	0	0	0	0	0	0	0	0	0	0	0	0	0	0	0	0	0	0	0	0	0	0	0	0	0	0	0.0076	0	0	0	0	0	0	0
d__Bacteria|p__Bacillota_A|c__Clostridia|o__TANB77|f__CAG-508|g__CAG-269|s__CAG-269 sp001916035	0	0	0	0	0	0	0	0	0	0	0	0	0	0.0072	0	0	0	0	0	0	0	0	0	0	0	0	0	0.0068	0	0	0	0	0	0	0	0	0	0.0091	0	0	0	0	0	0	0	0	0	0	0
d__Bacteria|p__Bacillota_A|c__Clostridia|o__TANB77|f__CAG-508|g__CAG-269|s__CAG-269 sp001916055	0	0	0	0.008	0	0	0	0	0.0379	0	0	0.003	0	0	0	0	0	0	0	0	0.1077	0	0	0	0	0	0	0	0	0	0	0	0	0	0	0	0	0	0	0	0	0	0	0	0	0	0	0	0
d__Bacteria|p__Bacillota_A|c__Clostridia|o__TANB77|f__CAG-508|g__CAG-269|s__CAG-269 sp001916065	0.0761	0	0	0	0	0.0132	0	0.0054	0	0	0	0	0	0	0	0	0	0	0.0062	0	0	0	0	0	0	0	0	0	0	0	0	0	0	0	0	0	0	0	0	0	0	0	0	0	0	0	0	0	0
d__Bacteria|p__Bacillota_A|c__Clostridia|o__TANB77|f__CAG-508|g__CAG-269|s__CAG-269 sp003525075	0	0	0	0	0	0	0	0.0116	0.0177	0	0	0	0.0198	0.0079	0	0	0.0214	0	0.0049	0	0	0	0	0	0	0	0	0	0	0	0	0	0.0107	0	0	0	0	0	0	0	0	0	0	0	0	0	0	0	0
d__Bacteria|p__Bacillota_A|c__Clostridia|o__TANB77|f__CAG-508|g__CAG-269|s__CAG-269 sp900551615	0	0	0	0	0	0	0	0	0	0	0	0	0.0133	0	0	0	0	0	0	0	0	0	0	0	0	0	0	0	0	0	0	0	0	0	0	0	0	0	0	0	0	0	0	0	0.0215	0	0	0	0
d__Bacteria|p__Bacillota_A|c__Clostridia|o__TANB77|f__CAG-508|g__CAG-269|s__CAG-269 sp900553125	0	0	0	0	0	0	0	0	0	0	0	0	0	0	0	0	0	0	0	0	0	0	0	0	0	0	0	0	0	0	0	0	0	0	0	0	0	0	0	0	0	0.0344	0	0	0	0	0	0	0
d__Bacteria|p__Bacillota_A|c__Clostridia|o__TANB77|f__CAG-508|g__CAG-269|s__CAG-269 sp900554565	0	0	0	0	0	0	0	0	0	0	0	0	0	0	0	0	0	0	0	0	0.0188	0	0	0	0	0	0	0	0	0	0	0	0	0	0	0	0	0	0	0	0	0	0	0	0	0	0	0	0
d__Bacteria|p__Bacillota_A|c__Clostridia|o__TANB77|f__CAG-508|g__CAG-269|s__CAG-269 sp900556345	0	0	0	0	0	0	0	0	0	0	0	0	0	0.0137	0	0	0	0	0	0	0	0	0	0	0	0	0	0	0	0	0	0	0	0	0	0	0	0	0	0	0	0.0437	0	0	0	0	0	0	0
d__Bacteria|p__Bacillota_A|c__Clostridia|o__TANB77|f__CAG-508|g__CAG-269|s__CAG-269 sp900556865	0	0	0	0	0	0	0	0	0	0	0	0	0	0	0	0	0	0	0	0	0	0	0	0	0	0	0	0	0	0	0	0	0	0	0	0	0	0	0	0	0	0.0439	0	0	0	0	0	0	0
d__Bacteria|p__Bacillota_A|c__Clostridia|o__TANB77|f__CAG-508|g__CAG-269|s__CAG-269 sp900754285	0	0	0	0	0	0	0	0	0	0	0	0	0.0101	0	0	0	0	0	0	0	0.031	0	0	0	0	0	0	0	0	0	0	0	0	0	0	0	0	0	0	0	0	0	0	0	0	0	0	0	0
d__Bacteria|p__Bacillota_A|c__Clostridia|o__TANB77|f__CAG-508|g__CAG-269|s__CAG-269 sp905203195	0	0	0	0	0	0	0	0	0	0	0	0	0.0078	0	0	0	0	0	0	0	0.0179	0.0093	0	0	0	0	0	0	0	0	0	0	0	0	0	0	0	0	0	0	0	0	0	0	0	0	0	0	0
d__Bacteria|p__Bacillota_A|c__Clostridia|o__TANB77|f__CAG-508|g__CAG-269|s__CAG-269 sp905213875	0	0	0	0	0	0	0.0077	0	0	0	0	0	0	0	0	0	0.0233	0	0	0	0	0	0	0	0	0	0	0	0	0	0	0	0	0	0	0	0	0	0	0	0	0	0	0	0	0	0	0	0
d__Bacteria|p__Bacillota_A|c__Clostridia|o__TANB77|f__CAG-508|g__CAG-269|s__CAG-269 sp934130935	0	0	0	0	0	0	0	0	0	0	0	0	0.0062	0	0	0	0	0	0	0	0	0	0	0	0	0	0	0	0	0	0	0	0	0	0	0	0	0	0	0	0	0	0	0	0	0	0	0	0
d__Bacteria|p__Bacillota_A|c__Clostridia|o__TANB77|f__CAG-508|g__CAG-269|s__CAG-269 sp934133175	0	0	0	0	0	0	0	0.0198	0.0177	0	0	0	0	0	0	0	0	0	0	0	0	0	0	0	0	0	0	0	0	0	0	0	0	0	0	0	0	0	0	0	0	0	0	0	0	0	0	0	0
d__Bacteria|p__Bacillota_A|c__Clostridia|o__TANB77|f__CAG-508|g__CAG-269|s__CAG-269 sp934149075	0	0.0034	0	0	0	0	0	0	0	0	0	0	0	0	0	0	0	0	0	0	0	0	0	0	0	0	0	0	0	0	0	0	0	0	0	0	0	0	0	0	0	0.0095	0	0	0	0	0	0	0
d__Bacteria|p__Bacillota_A|c__Clostridia|o__TANB77|f__CAG-508|g__CAG-269|s__CAG-269 sp934169775	0	0	0	0	0	0	0	0	0	0	0	0	0	0	0	0	0	0	0	0	0	0	0	0	0	0	0	0.0148	0	0	0	0	0	0	0	0	0	0	0	0	0	0	0	0	0	0	0	0	0
d__Bacteria|p__Bacillota_A|c__Clostridia|o__TANB77|f__CAG-508|g__CAG-269|s__CAG-269 sp934184665	0	0	0	0	0	0	0	0	0.0351	0	0	0	0	0	0	0	0	0	0	0	0	0	0	0	0	0	0	0	0	0	0	0	0	0	0	0	0	0	0	0	0	0	0	0	0	0	0	0	0
d__Bacteria|p__Bacillota_A|c__Clostridia|o__TANB77|f__CAG-508|g__CAG-273|s__CAG-273 sp000435755	0	0	0	0	0	0.0085	0.0075	0	0	0	0	0.6313	0.1997	0	0	0	0	0	0.4368	0	0.3405	0	0	0	0	0	0	0.0161	0	0	0	0	0	0	0	0	0	0	0	0	0	0	0	0	0	0	0	0	0
d__Bacteria|p__Bacillota_A|c__Clostridia|o__TANB77|f__CAG-508|g__CAG-273|s__CAG-273 sp000437855	0	0	0	0	0	0	0	0	0	0	0	0.0402	0	0	0	0	0	0	0	0	0	0	0	0	0	0	0	0.0214	0	0	0	0	0	0	0	0	0	0	0	0	0	0	0	0	0	0	0	0	0
d__Bacteria|p__Bacillota_A|c__Clostridia|o__TANB77|f__CAG-508|g__CAG-273|s__CAG-273 sp000438355	0	0	0	0	0	0	0.0072	0	0	0	0	0	0.0047	0	0	0	0	0	0.008	0	0	0	0	0	0	0	0	0	0	0	0	0	0	0	0	0	0	0	0	0	0	0	0	0	0	0	0	0	0
d__Bacteria|p__Bacillota_A|c__Clostridia|o__TANB77|f__CAG-508|g__CAG-273|s__CAG-273 sp003507395	0	0	0	0	0	0	0	0	0.0607	0	0	0	0	0	0	0	0	0.7716	0	0	0	0	0	0	0	0	0	0	0	0	0	0	3.7181	0	0	0	0	0	0	0	0	0	0	0	0	0	0	0	0
d__Bacteria|p__Bacillota_A|c__Clostridia|o__TANB77|f__CAG-508|g__CAG-273|s__CAG-273 sp003534295	0	0	0	0.0204	0	0	0	0	0	0	0	0.0412	0	0	0	0	0	0	0	0	0	0	0	0	0	0	0	0	0	0	0	0	0	0	0	0	0	0	0	0	0	0	0	0	0	0	0	0	0
d__Bacteria|p__Bacillota_A|c__Clostridia|o__TANB77|f__CAG-508|g__CAG-273|s__CAG-273 sp900752095	0	0	0	0	0	0	0	0	0	0	0	0	0	0	0	0	0	0	0	0	0	0	0	0	0	0	0	0	0	0	0	0	0.0126	0	0	0	0	0	0	0	0	0	0	0	0	0	0	0	0
d__Bacteria|p__Bacillota_A|c__Clostridia|o__TANB77|f__CAG-508|g__CAG-273|s__CAG-273 sp902406115	0	0	0	0	0	0	0	0	0	0	0	0.0229	0	0	0	0	0	0	0	0	0	0	0	0	0	0	0	0	0	0	0	0	0	0	0	0	0	0	0	0	0	0.0055	0	0	0	0	0	0	0
d__Bacteria|p__Bacillota_A|c__Clostridia|o__TANB77|f__CAG-508|g__CAG-273|s__CAG-273 sp905214245	0	0	0	0	0	0	0	0	0	0	0	0	0.0641	0	0	0	0	0	0	0	0.0607	0	0	0	0	0	0	0	0	0	0	0	0	0	0	0	0	0	0	0	0	0	0	0	0	0	0	0	0
d__Bacteria|p__Bacillota_A|c__Clostridia|o__TANB77|f__CAG-508|g__CAG-452|s__CAG-452 sp000434035	0	0	0	0	0	0	0	0	0	0	0	0.0305	0.0493	0	0	0	0	0	0	0	0	0	0	0	0	0	0	0	0	0	0	0	0.827	0	0	0	0	0	0	0	0	0	0	0	0	0	0	0	0
d__Bacteria|p__Bacillota_A|c__Clostridia|o__TANB77|f__CAG-508|g__CAG-452|s__CAG-452 sp934167165	0	0	0	0	0	0	0	0	0	0	0	0.0307	0	0	0	0	0	0	0	0	0	0	0	0	0	0	0	0	0	0	0	0	0	0	0	0	0	0	0	0	0	0	0	0	0	0	0	0	0
d__Bacteria|p__Bacillota_A|c__Clostridia|o__TANB77|f__CAG-508|g__CAG-492|s__CAG-492 sp000434015	0	0	0	0	0	0	0	0	0	0	0	0	0.1503	0	0	0	0	0	0	0	0	0	0	0	0	0	0	0	0	0	0	0	0	0	0	0	0	0	0	0	0	0	0	0	0	0	0	0	0
d__Bacteria|p__Bacillota_A|c__Clostridia|o__TANB77|f__CAG-508|g__CAG-492|s__CAG-492 sp000434335	0	0	0	0	0	0	0	0	0	0	0	0	0	0	0	0	0	0	0.0785	0	0	0	0	0	0	0	0	0	0	0	0	0	0	0	0	0	0	0	0	0	0	0	0	0	0	0	0	0	0
d__Bacteria|p__Bacillota_A|c__Clostridia|o__TANB77|f__CAG-508|g__CAG-492|s__CAG-492 sp900553225	0	0.0483	0	0	0	0	0	0	0	0	0	0	0	0	0	0	0	0	0	0	0	0	0	0	0	0	0	0	0	0	0	0	0.2908	0	0	0	0	0	0	0	0	0	0	0	0	0	0	0	0
d__Bacteria|p__Bacillota_A|c__Clostridia|o__TANB77|f__CAG-508|g__CAG-793|s__CAG-793 sp000433915	0	0	0	0.0494	0	0	0	0	0	0	0	0	0	0	0	0	0	0	0	0	0.0226	0	0	0	0	0	0	0	0	0	0	0	0	0	0	0.0069	0	0	0	0	0	0	0	0	0	0	0	0	0
d__Bacteria|p__Bacillota_A|c__Clostridia|o__TANB77|f__CAG-508|g__CAG-793|s__CAG-793 sp013333035	0	0	0	0	0	0	0	0	0	0	0	0	0	0	0	0	0	0	0	0	0	0	0	0	0.0187	0	0	0	0	0	0	0	0	0	0	0	0	0	0	0	0	0	0	0	0	0	0	0	0
d__Bacteria|p__Bacillota_A|c__Clostridia|o__TANB77|f__CAG-508|g__CAG-793|s__CAG-793 sp900557475	0	0	0	0	0	0	0	0	0	0	0	0	0	0	0	0	0	0	0	0	0.0119	0	0	0	0	0	0	0	0	0	0	0	0	0	0	0	0	0	0	0	0	0	0	0	0	0	0	0	0
d__Bacteria|p__Bacillota_A|c__Clostridia|o__TANB77|f__CAG-508|g__Merdicola|s__Merdicola sp001915925	0	0	0	0	0	0	0	0	0	0	0	0	0.0036	0	0	0	0	0.009	0	0	0	0	0	0	0	0	0	0.0291	0	0	0	0	0	0	0	0.0044	0	0	0	0	0	0	0	0	0	0	0	0	0
d__Bacteria|p__Bacillota_A|c__Clostridia|o__TANB77|f__CAG-508|g__Merdicola|s__Merdicola sp018371855	0	0	0	0	0	0	0	0	0	0	0	0	0	0	0	0	0	0	0	0	0.3819	0.0023	0	0	0	0	0	0.0619	0	0	0	0	0	0	0	0	0	0.0244	0	0	0	0	0	0	0	0	0	0	0
d__Bacteria|p__Bacillota_A|c__Clostridia|o__TANB77|f__CAG-508|g__Merdicola|s__Merdicola sp900555085	0	0	0	0	0	0	0	0	0	0	0	0	0.0056	0	0	0	0	0	0	0	0.0635	0	0	0	0	0	0	0	0	0	0	0	0	0	0	0	0	0	0	0	0	0	0	0	0	0	0	0	0
d__Bacteria|p__Bacillota_A|c__Clostridia|o__TANB77|f__CAG-508|g__Merdicola|s__Merdicola sp905200315	0	0	0	0.0028	0	0	0	0	0	0	0	0	0	0	0	0	0	0	0	0	0	0	0	0	0	0	0	0	0	0	0	0	0	0	0	0	0	0	0	0	0	0	0	0	0	0	0	0	0
d__Bacteria|p__Bacillota_A|c__Clostridia|o__TANB77|f__CAG-508|g__Scatovivens|s__Scatovivens sp934182465	0	0	0	0	0	0	0	0	0	0	0	0	0	0	0	0	0	0	0	0	0	0	0	0	0	0	0	0	0	0	0	0	0	0	0	0	0	0	0	0	0	0.0115	0	0	0	0	0	0	0
d__Bacteria|p__Bacillota_A|c__Clostridia|o__TANB77|f__CAG-508|g__UMGS1781|s__UMGS1781 sp900553695	0	0.0069	0	0.058	0	0	0	0	0	0	0	0.0114	0	0	0	0	0	0	0	0	0	0	0	0	0	0	0	0	0	0	0	0	0	0	0	0	0	0	0	0	0	0	0	0	0	0	0	0	0
d__Bacteria|p__Bacillota_A|c__Clostridia|o__TANB77|f__CAG-508|g__UMGS1901|s__UMGS1901 sp900553755	0	0	0	0	0	0	0	0	0	0	0	0	0	0	0	0	0	0	0.0411	0	0	0	0	0	0	0	0	0	0	0	0	0	0	0	0	0	0	0	0	0	0	0	0	0	0	0	0	0	0
d__Bacteria|p__Bacillota_A|c__Clostridia|o__Tissierellales|f__Peptoniphilaceae|g__Aedoeadaptatus|s__Aedoeadaptatus acetigenes	0	0	0	0	0	0	0	0	0	0	0	0	0	0	0	0	0	0	0	0	0	0	0.0083	0	0	0	0	0	0	0	0	0	0	0	0	0	0	0	0	0	0	0	0	0.0266	0	0	0	0	0
d__Bacteria|p__Bacillota_A|c__Clostridia|o__Tissierellales|f__Peptoniphilaceae|g__Aedoeadaptatus|s__Aedoeadaptatus pacaensis	0	0	0	0	0	0	0	0	0	0	0	0	0	0	0	0	0	0	0	0	0	0	0.0096	0	0	0	0	0	0	0	0	0	0	0	0	0	0	0	0	0	0	0	0	0	0	0	0	0	0
d__Bacteria|p__Bacillota_A|c__Clostridia|o__Tissierellales|f__Peptoniphilaceae|g__Anaerococcus|s__Anaerococcus vaginalis	0	0	0	0	0	0	0	0	0	0	0	0	0	0	0	0	0.0028	0	0	0	0	0	0.0321	0	0	0	0	0	0	0	0	0	0	0	0	0	0	0	0	0	0	0	0	0	0	0	0	0	0
d__Bacteria|p__Bacillota_A|c__Clostridia|o__Tissierellales|f__Peptoniphilaceae|g__Ezakiella|s__Ezakiella coagulans	0	0	0	0	0	0	0	0	0	0	0	0	0	0	0	0	0.0027	0	0	0	0	0	0	0	0	0	0	0	0	0	0	0	0	0	0	0	0	0	0	0	0	0	0	0	0	0	0	0	0
d__Bacteria|p__Bacillota_A|c__Clostridia|o__Tissierellales|f__Peptoniphilaceae|g__Fenollaria|s__Fenollaria massiliensis	0	0	0	0	0	0	0	0	0	0	0	0	0	0	0	0	0.0064	0	0	0	0	0	0	0	0	0	0	0	0	0	0	0	0	0	0	0	0	0	0	0	0	0	0	0	0	0	0	0	0
d__Bacteria|p__Bacillota_A|c__Clostridia|o__Tissierellales|f__Peptoniphilaceae|g__Finegoldia|s__Finegoldia magna	0	0	0	0	0	0	0	0	0	0	0	0	0	0	0	0	0	0	0	0	0	0	0	0	0	0	0	0	0	0	0	0	0	0	0	0	0	0	0	0	0	0	0	0	0	0	0	0	0
d__Bacteria|p__Bacillota_A|c__Clostridia|o__Tissierellales|f__Peptoniphilaceae|g__Finegoldia|s__Finegoldia magna_H	0	0	0	0	0	0	0	0	0	0	0	0	0	0	0	0	0	0	0	0	0	0	0.0532	0	0	0	0	0	0	0	0	0	0	0	0	0	0	0	0	0	0	0	0	0	0	0	0	0	0
d__Bacteria|p__Bacillota_A|c__Clostridia|o__Tissierellales|f__Peptoniphilaceae|g__Murdochiella|s__Murdochiella massiliensis_A	0	0	0	0	0	0	0	0	0	0	0	0	0	0	0	0	0.0032	0	0	0	0	0	0	0	0	0	0	0	0	0	0	0	0	0	0	0	0	0	0	0	0	0	0	0	0	0	0	0	0
d__Bacteria|p__Bacillota_A|c__Clostridia|o__Tissierellales|f__Peptoniphilaceae|g__Peptoniphilus_A|s__Peptoniphilus_A gorbachii	0	0	0	0	0	0	0	0	0	0	0	0	0	0	0	0	0	0	0	0	0	0	0.4535	0	0	0	0	0	0	0	0	0	0	0	0	0	0	0	0	0	0	0	0	0	0	0	0	0	0
d__Bacteria|p__Bacillota_A|c__Clostridia|o__Tissierellales|f__Peptoniphilaceae|g__Peptoniphilus_A|s__Peptoniphilus_A harei_A	0	0	0	0	0	0	0	0	0	0	0	0	0	0	0	0	0	0	0	0	0	0	0.0495	0	0	0	0	0	0	0	0	0	0	0	0	0	0	0	0	0	0	0	0	0	0	0	0	0	0
d__Bacteria|p__Bacillota_A|c__Clostridia|o__UBA1381|f__UBA1381|g__Avimonoglobus|s__Avimonoglobus intestinipullorum	0	0	0	0.017	0	0	0	0	0	0	0	0	0	0	0	0	0	0	0	0	0	0	0	0	0	0	0	0	0	0	0	0	0	0	0	0	0	0	0	0	0	0	0	0	0	0	0	0	0
d__Bacteria|p__Bacillota_A|c__Clostridia|o__UBA1381|f__UBA1381|g__Hominilimicola|s__Hominilimicola fabiformis	0.2036	0.073	0	0.0133	0	0.0684	0.0335	0.0387	0.2748	0	0	0	0.0044	0.0161	0	0	0.0371	0	0.0195	0	0.1073	0.0162	0	0	0	0	0	0	0	0	0	0	0.0157	0	0	0.249	0	0.2676	0	0	0.0287	0.0327	0	0	0.0903	0	0	0	0
d__Bacteria|p__Bacillota_A|c__Clostridia|o__UBA1381|f__UBA1381|g__RGIG9115|s__RGIG9115 sp934489015	0	0	0	0.0079	0	0	0	0	0	0	0	0	0	0	0	0	0	0	0	0	0	0	0	0	0	0	0	0	0	0	0	0	0	0	0	0	0	0	0	0	0	0	0	0	0	0	0	0	0
d__Bacteria|p__Bacillota_A|c__Clostridia|o__UBA1381|f__UBA1381|g__UMGS1958|s__UMGS1958 sp900556575	0.046	0	0	0	0	0	0	0	0	0	0	0	0	0	0	0	0	0	0	0	0	0	0	0	0	0	0	0	0	0	0	0	0	0	0	0	0	0	0	0	0	0	0	0	0	0	0	0	0
d__Bacteria|p__Bacillota_A|c__Clostridia|o__UBA1381|f__UBA9506|g__Congzhengia|s__Congzhengia minquanensis	0	0.0116	0	0.0267	0	0	0	0	0	0	0	0	0	0	0	0	0	0	0	0	0	0	0	0	0	0	0	0.0068	0	0	0	0	0.0104	0	0	0	0	0	0	0	0	0.0509	0	0	0	0	0	0	0
d__Bacteria|p__Bacillota_A|c__Clostridia|o__UBA1381|f__UBA9506|g__RGIG1666|s__RGIG1666 sp934438075	0	0.0076	0	0	0	0	0	0	0	0	0	0	0	0	0	0	0	0	0	0	0	0	0	0	0	0	0	0	0	0	0	0	0	0	0	0	0	0	0	0	0	0	0	0	0	0	0	0	0
d__Bacteria|p__Bacillota_A|c__Clostridia|o__UBA1381|f__UMGS1253|g__Aphodoplasma|s__Aphodoplasma sp900550065	0	0	0	0	0	0	0	0	0	0	0	0	0	0	0	0	0	0	0	0	0	0	0	0	0	0	0	0	0	0	0	0	0	0	0	0	0	0	0	0	0	0.0367	0	0	0	0	0	0	0
d__Bacteria|p__Bacillota_A|c__Clostridia|o__UMGS1883|f__HGM11501|g__HGM11501|s__HGM11501 sp900766735	0	0.058	0	0	0	0	0.0025	0	0	0	0	0	0	0	0	0	0	0	0	0	0	0	0	0	0	0	0	0	0	0	0	0	0	0	0	0	0	0	0	0	0	0	0	0	0	0	0	0	0
d__Bacteria|p__Bacillota_A|c__Clostridia|o__UMGS1883|f__UMGS1540|g__CALCLY01|s__CALCLY01 sp900552775	0	0.0142	0	0	0	0	0	0	0	0	0	0	0	0	0	0	0	0	0	0	0	0	0	0	0	0	0	0	0	0	0	0	0	0	0	0	0	0	0	0	0	0	0	0	0	0	0	0	0
d__Bacteria|p__Bacillota_B|c__Dehalobacteriia|o__UBA4068|f__UBA4068|g__CALXSV01|s__CALXSV01 sp944390945	0	0.0075	0	0	0	0	0	0	0	0	0	0	0	0	0	0	0	0.0465	0	0	0	0	0	0	0	0	0	0	0	0	0	0	0	0	0	0	0	0	0	0	0	0	0	0	0	0	0	0	0
d__Bacteria|p__Bacillota_B|c__Dehalobacteriia|o__UBA4068|f__UBA4068|g__CALXSV01|s__CALXSV01 sp944391235	0	0	0	0	0	0	0	0	0	0	0	0	0	0	0	0	0	0	0	0	0	0	0	0	0	0	0	0.0055	0	0	0	0	0	0	0	0	0	0.0044	0	0	0	0	0	0	0	0	0	0	0
d__Bacteria|p__Bacillota_B|c__Dehalobacteriia|o__UBA4068|f__UBA4068|g__HGM13862|s__HGM13862 sp900760825	0	0	0	0.0633	0	0	0	0	0.026	0	0	0	0	0	0	0	0	0	0	0	0	0	0	0	0	0	0	0	0	0	0	0	0	0	0	0	0	0	0	0	0	0	0	0	0	0	0	0	0
d__Bacteria|p__Bacillota_B|c__Dehalobacteriia|o__UBA4068|f__UBA4068|g__HGM13862|s__HGM13862 sp944393575	0	0.0189	0	0	0	0	0	0	0	0	0	0	0	0	0	0	0	0	0	0	0.0156	0	0	0	0	0	0	0	0	0	0	0	0.0062	0	0	0.0044	0	0	0	0	0.0252	0	0	0	0	0	0	0	0
d__Bacteria|p__Bacillota_B|c__Dehalobacteriia|o__UBA4068|f__UBA4997|g__JAHZFN01|s__JAHZFN01 sp019421315	0	0	0	0	0	0	0	0	0	0	0	0	0	0	0	0	0	0	0	0	0.0074	0	0	0	0	0	0	0	0	0	0	0	0	0	0	0	0	0	0	0	0	0	0	0	0	0	0	0	0
d__Bacteria|p__Bacillota_B|c__Dehalobacteriia|o__UBA7702|f__UBA7702|g__Cryptoclostridium|s__Cryptoclostridium obscurum	0	0	0	0	0	0	0	0	0	0	0	0	0	0	0	0	0	0.0063	0	0	0	0	0	0	0	0	0	0	0	0	0	0	0	0	0	0	0	0	0	0	0	0	0	0	0	0	0	0	0
d__Bacteria|p__Bacillota_B|c__Dehalobacteriia|o__UBA7702|f__UBA7702|g__UBA7702|s__UBA7702 sp934702375	0	0.0062	0	0	0	0	0	0	0.0231	0	0	0	0	0	0	0	0	0	0	0	0.0223	0	0	0	0	0	0	0	0	0	0	0	0	0	0	0	0	0	0	0	0	0	0	0	0	0	0	0	0
d__Bacteria|p__Bacillota_B|c__Peptococcia|o__Peptococcales|f__Peptococcaceae|g__QAKL01|s__QAKL01 sp003343815	0.0078	0.0085	0	0.0048	0	0	0	0	0	0	0	0	0	0	0	0	0	0	0	0	0.0318	0	0	0	0	0	0	0.0058	0	0	0	0	0	0	0	0	0	0	0	0	0	0	0	0	0	0	0	0	0
d__Bacteria|p__Bacillota_B|c__Peptococcia|o__Peptococcales|f__Peptococcaceae|g__UBA7185|s__UBA7185 sp002491065	0	0	0	0	0	0	0	0	0	0	0	0	0	0	0	0	0	0	0	0	0	0	0	0	0	0	0	0	0	0	0	0	0	0	0	0.0095	0	0	0	0	0	0	0	0	0	0	0	0	0
d__Bacteria|p__Bacillota_B|c__Peptococcia|o__Peptococcales|f__Peptococcaceae|g__UBA7185|s__UBA7185 sp910585405	0	0	0	0	0	0	0.0046	0	0	0	0	0	0	0	0	0	0	0	0	0	0	0	0	0	0	0	0	0	0	0	0	0	0	0	0	0	0	0	0	0	0	0	0	0	0	0	0	0	0
d__Bacteria|p__Bacillota_B|c__Peptococcia|o__Peptococcales|f__Peptococcaceae|g__UMGS1590|s__UMGS1590 sp900552455	0	0.4142	0	0	0	0	0	0	0	0	0	0	0	0	0	0	0	0	0	0	0	0	0	0	0	0	0	0	0	0	0	0	0	0	0	0	0	0	0	0	0	0	0	0	0	0	0	0	0
d__Bacteria|p__Bacillota_C|c__Negativicutes|o__Acidaminococcales|f__Acidaminococcaceae|g__Acidaminococcus|s__Acidaminococcus intestini	0	0.033	0	0	0	0	0	0	0	0	0	0	0	0	0	0	0	0	0	0	0	0	0	0	0	0	0	0	0	0	0	0	0	0	0	0	0	0	0	0	0	0	0	0	0	0	0	0	0
d__Bacteria|p__Bacillota_C|c__Negativicutes|o__Acidaminococcales|f__Acidaminococcaceae|g__CAG-266|s__CAG-266 sp019117495	0	0	0	0	0	0	0	0	0	0	0	0	0	0	0	0	0	0	0	0	0	0	0	0	0	0	0	0	0	0	0	0	0.0125	0	0	0.0437	0	0	0	0	0	0	0	0	0	0	0	0	0
d__Bacteria|p__Bacillota_C|c__Negativicutes|o__Acidaminococcales|f__Acidaminococcaceae|g__Phascolarctobacterium_A|s__Phascolarctobacterium_A succinatutens	0	0	0	0	0	0	0	0	0	0	0	0	0	0.0271	0	0	0	0	0	0	0	0	0	0	0	0	0	0.2823	0	0	0	0	0	0	0	0	0	0	0	0	0	0	0	0	0	0	0	0	0
d__Bacteria|p__Bacillota_C|c__Negativicutes|o__Acidaminococcales|f__Acidaminococcaceae|g__Phascolarctobacterium|s__Phascolarctobacterium faecium	0	0.0175	0.0092	0.0636	0	0.1121	0.02	0	0	0	0	0	0	0	0	0	0.3198	0	0.0079	0	0.9322	0	0	0	0	0	0	0	0	0	0	0	0	0	0	0.0068	0	0.3063	0	0	1.0118	0	0	0	0	0	0	0	0
d__Bacteria|p__Bacillota_C|c__Negativicutes|o__Acidaminococcales|f__Acidaminococcaceae|g__Succiniclasticum|s__Succiniclasticum sp900544275	0	0	0	0	0	0	0	0.4834	0	0	0	0	0	0	0	0	0	0	0	0	0	0	0	0	0	0	0	0	0	0	0	0	0	0	0	0	0	0	0	0	0	0	0	0	0	0	0	0	0
d__Bacteria|p__Bacillota_C|c__Negativicutes|o__Selenomonadales|f__Selenomonadaceae|g__CAJPQU01|s__CAJPQU01 sp905372875	0	0	0	0	0	0	0	0	0	0	0	0	0	0	0	0	0	0	0	0	0	0	0	0	0.0464	0	0	0	0	0	0	0	0	0	0	0	0	0	0	0	0	0	0	0	0	0	0	0	0
d__Bacteria|p__Bacillota_C|c__Negativicutes|o__Selenomonadales|f__Selenomonadaceae|g__Centipeda|s__Centipeda artemidis	0	0	0	0	0	0	0	0	0	0	0	0	0	0	0	0	0	0	0	0	0	0	0	0	0.1378	0	0	0	0	0	0	0	0	0	0	0	0	0	0	0	0	0	0	0	0	0	0	0	0
d__Bacteria|p__Bacillota_C|c__Negativicutes|o__Selenomonadales|f__Selenomonadaceae|g__Centipeda|s__Centipeda felix	0	0	0	0	0	0	0	0	0	0	0	0	0	0	0	0	0	0	0	0	0	0	0	0	0.0425	0	0	0	0	0	0	0	0	0	0	0	0	0	0	0	0	0	0	0	0	0	0	0	0
d__Bacteria|p__Bacillota_C|c__Negativicutes|o__Selenomonadales|f__Selenomonadaceae|g__Centipeda|s__Centipeda flueggei	0	0	0	0	0	0	0	0	0	0	0	0	0	0	0	0	0	0	0	0	0	0	0	0	0.0384	0	0	0	0	0	0	0	0	0	0	0	0	0	0	0	0	0	0	0	0	0	0	0	0
d__Bacteria|p__Bacillota_C|c__Negativicutes|o__Selenomonadales|f__Selenomonadaceae|g__Centipeda|s__Centipeda infelix	0	0	0	0	0	0	0	0	0	0	0	0	0	0	0	0	0	0	0	0	0	0	0	0	0.0276	0	0	0	0	0	0	0	0	0	0	0	0	0	0	0	0	0	0	0	0	0	0	0	0
d__Bacteria|p__Bacillota_C|c__Negativicutes|o__Selenomonadales|f__Selenomonadaceae|g__Centipeda|s__Centipeda noxia	0	0	0	0	0	0	0	0	0	0	0	0	0	0	0	0	0	0	0	0	0	0	0	0	0.0714	0	0	0	0	0	0	0	0	0	0	0	0	0	0	0	0	0	0	0	0	0	0	0	0
d__Bacteria|p__Bacillota_C|c__Negativicutes|o__Selenomonadales|f__Selenomonadaceae|g__Megamonas|s__Megamonas funiformis	0	0.0206	0	0	0	0	0	0	0	0	0	0	0	0	0	0	0	0	0	0	0	0	0	0	0	0	0	0	0	0	0	0	0	0	0	0	0	0	0	0	0	0	0	0	0	0	0	0	0
d__Bacteria|p__Bacillota_C|c__Negativicutes|o__Selenomonadales|f__Selenomonadaceae|g__Mitsuokella|s__Mitsuokella jalaludinii	0	0	0	0	0	0	0	0	0	0	0	0.3006	0	0	0	0	0	0	0	0	0	0	0	0	0	0	0	0.0225	0	0	0	0	0	0	0	0	0	0	0	0	0	0	0	0	0	0	0	0	0
d__Bacteria|p__Bacillota_C|c__Negativicutes|o__Selenomonadales|f__Selenomonadaceae|g__Selenomonas|s__Selenomonas sp905373085	0	0	0	0	0	0	0	0	0	0	0	0	0	0	0	0	0	0	0	0	0	0	0	0	0.0285	0	0	0	0	0	0	0	0	0	0	0	0	0	0	0	0	0	0	0	0	0	0	0	0
d__Bacteria|p__Bacillota_C|c__Negativicutes|o__Veillonellales|f__Dialisteraceae|g__Allisonella|s__Allisonella histaminiformans	0	0	0	0	0	0	0	0	0	0	0	0	0	0	0	0	0	0	0	0	0.0348	0	0	0	0	0	0	0	0	0	0	0	0	0	0	0.0242	0	0	0	0	0	0	0	0	0	0	0	0	0
d__Bacteria|p__Bacillota_C|c__Negativicutes|o__Veillonellales|f__Dialisteraceae|g__Dialister|s__Dialister hominis	0	0.599	0	0.7095	0	0	0	0	0	0	0	0	0	0	0	0	0	0	0	0	0	0	0	0	0	0	0	0	0	0	0	0	0	0	0	0.6443	0	0	0	0	0	0	0	0	0	0	0	0	0
d__Bacteria|p__Bacillota_C|c__Negativicutes|o__Veillonellales|f__Dialisteraceae|g__Dialister|s__Dialister invisus	0	0	0	0	0	1.3056	3.5706	0	0	0	0	1.7021	0	0	0	0	0	0	0	0	0	0.246	0	0	0.0922	0	0	0	0	0	0	0	0	0	0	0	0	0	0	0	0	0	0	0	1.9639	0	0	0	0
d__Bacteria|p__Bacillota_C|c__Negativicutes|o__Veillonellales|f__Dialisteraceae|g__Dialister|s__Dialister sp900541485	0	0	0	0	0	0	0	0	0	0	0	0	0	0	0	0	0	0	0	0	0	0	0.0054	0	0	0	0	0	0	0	0	0	0	0	0	0	0	0	0	0	0	0	0	0	0	0	0	0	0
d__Bacteria|p__Bacillota_C|c__Negativicutes|o__Veillonellales|f__Dialisteraceae|g__UBA1822|s__UBA1822 sp002314995	0	0	0	0.6014	0	0	0	0	0	0	0	0	0	0	0	0	0	0	0	0	0	0	0	0	0	0	0	0	0	0	0	0	0	0	0	0	0	0	0	0	0	0	0	0	0	0	0	0	0
d__Bacteria|p__Bacillota_C|c__Negativicutes|o__Veillonellales|f__Megasphaeraceae|g__Anaeroglobus|s__Anaeroglobus micronuciformis	0	0	0	0	0	0	0	0	0	0	0	0	0	0	0	0	0	0	0	0	0	0	0	0	0	0	0	0	0	0	0	0.0064	0	0	0	0	0	0	0	0	0	0	0	0	0	0	0	0	0
d__Bacteria|p__Bacillota_C|c__Negativicutes|o__Veillonellales|f__Negativicoccaceae|g__Negativicoccus|s__Negativicoccus sp900556745	0	0	0	0	0	0	0	0	0	0	0	0	0	0	0	0	0	0	0	0	0	0	0.0055	0	0	0	0	0	0	0	0	0	0	0	0	0	0	0	0	0	0	0	0	0	0	0	0	0	0
d__Bacteria|p__Bacillota_C|c__Negativicutes|o__Veillonellales|f__Negativicoccaceae|g__Negativicoccus|s__Negativicoccus succinicivorans	0	0	0	0	0	0	0	0	0	0	0	0	0	0	0.0623	0	0	0	0	0	0	0	0	0	0	0	0	0	0	0	0	0	0	0	0	0	0	0	0	0	0	0	0	0	0	0	0	0	0
d__Bacteria|p__Bacillota_C|c__Negativicutes|o__Veillonellales|f__Veillonellaceae|g__F0422|s__F0422 sp001553345	0	0	0	0	0	0	0	0	0	0	0	0	0	0	0	0	0	0	0	0	0	0	0	0	0	0	0	0	0	0	0	0	0	0	0	0	0	0	0	0	0	0	0	0	0	0	0	0	0
d__Bacteria|p__Bacillota_C|c__Negativicutes|o__Veillonellales|f__Veillonellaceae|g__F0422|s__F0422 sp003992055	0	0	0	0	0	0	0	0	0	0	0	0	0	0	0	0	0	0	0	0	0	0	0	0	0	0	0	0	0	0	0	0	0	0	0	0	0	0	0	0	0	0	0.1474	0	0	0	0	0	0
d__Bacteria|p__Bacillota_C|c__Negativicutes|o__Veillonellales|f__Veillonellaceae|g__F0422|s__F0422 sp900766245	0	0	0	0	0	0	0	0	0	0	0	0	0	0	0	0	0	0	0	0	0	0	0	0	0	0	0.025	0	0	0	0	0	0	0	0	0	0	0	0	0	0	0	0	0	0	0	0	0	0
d__Bacteria|p__Bacillota_C|c__Negativicutes|o__Veillonellales|f__Veillonellaceae|g__Veillonella_A|s__Veillonella_A seminalis	0	0	0	0	0	0	0	0	0	0	0	0	0	0	0	0	0	0	0	0	0	0	0	0	0	0	0	0	0	0	0	0	0	0	0	0	0	0	0	0	0	0	0	0.4764	0	0	0	0	0
d__Bacteria|p__Bacillota_C|c__Negativicutes|o__Veillonellales|f__Veillonellaceae|g__Veillonella_A|s__Veillonella_A sp000431435	0	0	0	0	0	0	0	0	0	0.0036	0	0	0	0	0	0	0	0	0	0	0	0	0	0.0502	0	0	0	0	0	0	0	0	0	0	0	0	0	0	0	0	0	0	0	0	0	0	0	0	0
d__Bacteria|p__Bacillota_C|c__Negativicutes|o__Veillonellales|f__Veillonellaceae|g__Veillonella|s__Veillonella atypica	0	0	0	0	0.0033	0	0	0	0	0	0	0.0058	0	0	0	0	0.0907	0	0	0	0	0	2.0049	0	0.2607	0	0.0428	0	0	0.0186	0.0556	0	0	0	0	0	0	0	0	0	0	0	0	0	0	0	0	0.0077	0
d__Bacteria|p__Bacillota_C|c__Negativicutes|o__Veillonellales|f__Veillonellaceae|g__Veillonella|s__Veillonella nakazawae	0	0	0	0	0	0	0	0	0	0	0	0	0	0	0	0	0.0177	0	0	0.03	0.0087	0	0.8319	0	0.2802	0	0.1813	0	0	0.066	0.0337	0.0176	0	0	0	0	0	0	0	0	0	0	0	0	0	0	0.0029	0	0
d__Bacteria|p__Bacillota_C|c__Negativicutes|o__Veillonellales|f__Veillonellaceae|g__Veillonella|s__Veillonella parvula	0	0	0	0	0.0028	0	0	0	0	0	0	0	0	0	0	0	0	0	0	0	0	0	0	0	0	0	0	0	0	0	0	0	0	0.0214	0	0	0	0	0	0	0	0	0	0	0	0	0	0	0
d__Bacteria|p__Bacillota_C|c__Negativicutes|o__Veillonellales|f__Veillonellaceae|g__Veillonella|s__Veillonella parvula_A	0	0	0	0	0	0	0	0	0	0	0	0.0034	0	0	0	0	0	0	0	0	0	0	0.387	0	3.4032	0	0	0	0.0179	0.4861	0.0499	5.4965	0	0	0	0	0	0	0	0	0	0	0	0	0	0	0	0	0
d__Bacteria|p__Bacillota_C|c__Negativicutes|o__Veillonellales|f__Veillonellaceae|g__Veillonella|s__Veillonella rogosae	0	0	0	0	0	0	0	0	0	0	0	0	0	0	0	0	0	0	0	0	0	0	0	0	0.4182	0	0	0	0	0	0	0	0	0	0	0	0	0	0	0	0	0	0	0	0.0113	0	0	0	0
d__Bacteria|p__Bacillota_C|c__Negativicutes|o__Veillonellales|f__Veillonellaceae|g__Veillonella|s__Veillonella sp022737715	0	0	0	0	0	0	0	0	0	0	0	0	0	0	0	0	0	0	0	0	0	0	0	0	0	0	0	0	0	0	0	0	0	0	0	0	0	0	0	0	0	0	0	0	0	0	0	0	0
d__Bacteria|p__Bacillota_C|c__Negativicutes|o__Veillonellales|f__Veillonellaceae|g__Veillonella|s__Veillonella sp900550175	0	0	0	0	0.0038	0	0	0	0	0	0	0	0	0	0	0	0	0	0	0	0	0	0	0	0	0	0	0	0	0	0	0	0	0	0	0	0	0	0	0	0	0	0	0	0	0	0	0	0
d__Bacteria|p__Bacillota_C|c__Negativicutes|o__Veillonellales|f__Veillonellaceae|g__Veillonella|s__Veillonella sp900550455	0	0	0	0	0	0	0	0	0	0	0	0	0	0	0	0.0037	0	0	0	0.007	0	0	0	0	0	0	0.0597	0	0	0	0.0264	0	0	0	0	0	0	0	0	0	0	0	0	0	0	0	0	0	0
d__Bacteria|p__Bacillota_C|c__Negativicutes|o__Veillonellales|f__Veillonellaceae|g__Veillonella|s__Veillonella sp900552715	0	0	0	0	0	0	0	0	0	0	0	0	0	0	0	0	0	0	0	0	0	0	0	0	0	0	0	0	0	0	0	0	0	0	0	0	0	0	0	0	0	0	0	0	0	0	0	0	0
d__Bacteria|p__Bacillota_C|c__Negativicutes|o__Veillonellales|f__Veillonellaceae|g__Veillonella|s__Veillonella sp900556785	0	0	0	0	0	0	0	0	0	0	0	0.0024	0	0	0	0	0	0	0	0	0	0	0.5025	0	0	0	0	0	0	0.0664	0	0	0	0	0	0	0	0	0	0	0	0	0	0	0	0	0	0	0
d__Bacteria|p__Bacillota_C|c__Negativicutes|o__Veillonellales|f__Veillonellaceae|g__Veillonella|s__Veillonella sp900765235	0	0	0	0	0	0	0	0	0	0	0	0	0	0	0	0	0	0	0	0	0	0	0	0	0	0	0	0	0	0	0	0	0	0	0.008	0	0	0	0	0	0	0	0	0	0	0	0	0	0
d__Bacteria|p__Bacillota_C|c__Negativicutes|o__Veillonellales|f__Veillonellaceae|g__Veillonella|s__Veillonella sp915066865	0	0	0	0	0	0	0	0	0.0036	0	0	0	0	0	0	0	0	0	0	0	0	0	0	0	2.3128	0	0	0	0	0	0	0	0	0	0	0	0	0	0	0	0	0	0	0	0	0	0	0.0248	0
d__Bacteria|p__Bacillota_C|c__Negativicutes|o__Veillonellales|f__Veillonellaceae|g__Veillonella|s__Veillonella sp934216375	0	0	0	0	0	0	0	0	0	0	0	0.0081	0	0	0	0	0	0	0	0	0	0	0	0	0	0	0	0	0	0	0	0	0	0	0	0	0	0	0	0	0	0	0	0	0.004	0	0	0	0
d__Bacteria|p__Bacillota_I|c__Bacilli_A|o__Erysipelotrichales|f__Coprobacillaceae|g__Allocoprobacillus|s__Allocoprobacillus sp002160865	0	0	0	0	0	0	0	0	0	0	0	0	0	0	0	0	0	0	0	0	0	0	0	0	0	0	0	0	0	0	0	0	0	0	0	0	0	0	0	0	0.0226	0	0	0	0	0	0	0	0
d__Bacteria|p__Bacillota_I|c__Bacilli_A|o__Erysipelotrichales|f__Coprobacillaceae|g__Catenibacterium|s__Catenibacterium faecis	0	0	0	0	0	0	0	0	0	0	0	0	0	0.0786	0	0	0	0	0	0	0	0	0	0	0	0	0	0	0	0	0	0	0	0	0	0	0	0	0	0	0	0	0	0	0	0	0	0	0
d__Bacteria|p__Bacillota_I|c__Bacilli_A|o__Erysipelotrichales|f__Coprobacillaceae|g__Coprobacillus|s__Coprobacillus cateniformis	0	0	0	0	0	0	0	0	0	0	0	0	0	0	0	0	0.0463	0.021	0	0	0	0	0	0	0	0	0	0	0	0	0	0	0	0	0	0	0	0	0	0	0	0	0	0	0	0	0	0	0
d__Bacteria|p__Bacillota_I|c__Bacilli_A|o__Erysipelotrichales|f__Coprobacillaceae|g__Faecalibacillus|s__Faecalibacillus faecis	0	0	0	0	0	0	0	0.0104	0	0	0	0	0.0072	0	0	0	0	0	0	0	0	0	0	0	0	0	0	0	0	0	0	0	0	0	0	0	0	0	0	0	0	0.0253	0	0	0	0	0	0	0
d__Bacteria|p__Bacillota_I|c__Bacilli_A|o__Erysipelotrichales|f__Coprobacillaceae|g__Faecalibacillus|s__Faecalibacillus intestinalis	0	0	0	0.011	0	0.015	0	0.0029	0	0	0	0	0.004	0	0	0	0.0716	0	0.0055	0	0.074	0.0205	0	0	0	0	0	0	0	0	0	0	0.2691	0	0	0.0079	0	0.0142	0	0	0	0.0461	0	0	0	0	0	0	0
d__Bacteria|p__Bacillota_I|c__Bacilli_A|o__Erysipelotrichales|f__Coprobacillaceae|g__Thomasclavelia|s__Thomasclavelia ramosa	0	0	0	0	0	0	0	0	0	0	0	0	0	0	0	0	0	0	0.0038	0	0	0	3.1953	0.008	0	0	0	0	0	0.0113	0	0	0	7.7557	0	0	0	0	0	0	0.0132	0	0	0	0	0	0	0	0
d__Bacteria|p__Bacillota_I|c__Bacilli_A|o__Erysipelotrichales|f__Coprobacillaceae|g__Thomasclavelia|s__Thomasclavelia sp000508865	0	0	0	0	0	0	0	0	0	0	0	0	0	0	0	0	0	0	0	0	0	0	0	0	0	0	0	0	0	0	0	0	0	0	0	0	0	0	0	0	0.0046	0	0	0	0	0	0	0	0
d__Bacteria|p__Bacillota_I|c__Bacilli_A|o__Erysipelotrichales|f__Erysipelotrichaceae|g__Absicoccus|s__Absicoccus porci	0	0	0	0	0	0	0	0	0	0	0	0	0.004	0	0	0	0	0	0	0	0	0	0	0	0	0	0	0	0	0	0	0	0	0	0	0	0	0	0	0	0	0	0	0	0	0	0	0	0
d__Bacteria|p__Bacillota_I|c__Bacilli_A|o__Erysipelotrichales|f__Erysipelotrichaceae|g__Amedibacterium|s__Amedibacterium intestinale	0	0	0	0	0	0	0	0	0	0	0	0	0	0	0	0	0	0	0	0	0	0	0	0	0	0	0	0	0	0	0	0	0	0	0	0	0	0	0	0	0.0495	0	0	0	0	0	0	0	0
d__Bacteria|p__Bacillota_I|c__Bacilli_A|o__Erysipelotrichales|f__Erysipelotrichaceae|g__Bulleidia|s__Bulleidia moorei	0	0	0	0	0	0	0	0	0	0	0	0	0	0	0	0	0	0	0	0	0	0	0	0	0.1255	0	0	0	0	0	0	0	0	0	0	0	0	0	0	0	0	0	0	0	0	0	0	0	0
d__Bacteria|p__Bacillota_I|c__Bacilli_A|o__Erysipelotrichales|f__Erysipelotrichaceae|g__Bulleidia|s__Bulleidia sp015256455	0	0	0	0	0.0203	0	0	0	0	0	0	0	0	0	0	0	0	0	0	0	0	0	0	0	0	0	0	0	0	0	0	0	0	0	0	0	0	0	0	0	0	0	0	0	0	0	0	0	0
d__Bacteria|p__Bacillota_I|c__Bacilli_A|o__Erysipelotrichales|f__Erysipelotrichaceae|g__Bulleidia|s__Bulleidia sp900539965	0	0	0	0	0	0	0.0241	0	0	0	0	0	0	0.0474	0	0	0	0	0	0	0	0	0	0	0	0	0	0	0	0	0	0	0	0	0	0	0	0	0	0	0	0	0	0	0	0	0	0	0
d__Bacteria|p__Bacillota_I|c__Bacilli_A|o__Erysipelotrichales|f__Erysipelotrichaceae|g__Bulleidia|s__Bulleidia sp900554555	0	0	0	0	0	0	0	0	0	0	0	0	0	0	0	0	0	0	0	0	0	0	0	0	0	0	0	0	0	0	0	0.0205	0	0	0	0	0	0	0	0	0	0	0	0	0	0	0	0	0
d__Bacteria|p__Bacillota_I|c__Bacilli_A|o__Erysipelotrichales|f__Erysipelotrichaceae|g__Bulleidia|s__Bulleidia sp905194705	0	0	0	0	0	0	0	0	0	0	0	0	0	0.0106	0	0	0	0	0	0	0	0	0	0	0	0	0	0	0	0	0	0	0	0	0	0	0	0	0	0	0	0	0	0	0	0	0	0	0
d__Bacteria|p__Bacillota_I|c__Bacilli_A|o__Erysipelotrichales|f__Erysipelotrichaceae|g__Bulleidia|s__Bulleidia sp927911475	0	0	0	0	0	0	0	0	0	0	0	0	0	0	0	0	0	0	0	0	0	0	0	0	0	0	0	0	0	0	0	0	0	0	0	0	0	0	0	0	0	0	0	0	0	0	0	0	0
d__Bacteria|p__Bacillota_I|c__Bacilli_A|o__Erysipelotrichales|f__Erysipelotrichaceae|g__Clostridium_AQ|s__Clostridium_AQ innocuum	0	0	0	0.0358	0	0.0068	0	0	0	0	0	0	0	0	0.1778	0	0.0083	0	0	0	0	0	0	0.0092	0	0	0	0	0	0.0163	0	2.7798	0	0	0	0	0	0.0121	0	0	0.1092	0	0	0.0352	0.0151	0	0	0.0951	0
d__Bacteria|p__Bacillota_I|c__Bacilli_A|o__Erysipelotrichales|f__Erysipelotrichaceae|g__Holdemanella|s__Holdemanella biformis	0	0	0	0	0	0	0.0098	0	0	0	0	0.0375	0	0	0	0	0.3968	0	0	0	0	0	0	0	0	0	0	0	0	0	0	0	0.4231	0	0	0.0356	0	0	0	0	0	0	0	0	0	0	0	0	0
d__Bacteria|p__Bacillota_I|c__Bacilli_A|o__Erysipelotrichales|f__Erysipelotrichaceae|g__Holdemanella|s__Holdemanella hominis	0.0598	0.007	0	0.0768	0	0	0	0	0	0	0	0	0	0	0	0	0.0966	0	0	0	0.1863	0	0	0	0	0	0	0	0	0	0	0	0	0	0	0	0	0	0	0	0	0	0	0	0	0	0	0	0
d__Bacteria|p__Bacillota_I|c__Bacilli_A|o__Erysipelotrichales|f__Erysipelotrichaceae|g__Holdemanella|s__Holdemanella porci	0	0	0	0	0	0	0	0	0	0	0	0	0	0	0	0	0	0	0	0	0	0	0	0	0	0	0	0.2005	0	0	0	0	0	0	0	0	0	0	0	0	0	0	0	0	0	0	0	0	0
d__Bacteria|p__Bacillota_I|c__Bacilli_A|o__Erysipelotrichales|f__Erysipelotrichaceae|g__Holdemanella|s__Holdemanella sp900556915	0	0	0	0	0	0.0268	0	0	0.7815	0	0	0	0.1573	0	0	0	0	0	0.5242	0	0	0	0	0	0	0	0	0	0	0	0	0	0	0	0	0.087	0	0	0	0	0	0	0	0	0	0	0	0	0
d__Bacteria|p__Bacillota_I|c__Bacilli_A|o__Erysipelotrichales|f__Erysipelotrichaceae|g__Holdemania|s__Holdemania filiformis	0	0	0	0.012	0	0.0119	0	0.0099	0.0159	0	0	0	0	0	0	0	0	0	0	0	0	0	0	0	0	0	0	0.0256	0	0	0	0	0	0	0	0.0132	0	0.0205	0	0	0	0	0	0	0.0174	0	0	0	0
d__Bacteria|p__Bacillota_I|c__Bacilli_A|o__Erysipelotrichales|f__Erysipelotrichaceae|g__Holdemania|s__Holdemania massiliensis	0	0.0071	0	0.0112	0	0	0	0.0082	0	0	0	0	0	0	0	0	0	0	0	0	0.0119	0	0	0	0	0	0	0.0074	0	0	0	0	0	0	0	0	0	0	0	0	0.0094	0	0	0	0	0	0	0	0
d__Bacteria|p__Bacillota_I|c__Bacilli_A|o__Erysipelotrichales|f__Erysipelotrichaceae|g__Holdemania|s__Holdemania sp900120005	0	0	0	0.0066	0	0	0.0112	0	0	0	0	0	0.0363	0	0	0	0	0.0071	0	0	0	0.0204	0	0	0	0	0	0.02	0	0	0	0	0	0	0	0	0	0.0127	0	0	0.0315	0.0242	0	0	0	0	0	0	0
d__Bacteria|p__Bacillota_I|c__Bacilli_A|o__Erysipelotrichales|f__Erysipelotrichaceae|g__Holdemania|s__Holdemania sp904395815	0	0	0	0	0	0	0	0	0	0	0	0.0023	0	0	0	0	0	0	0	0	0	0	0	0	0	0	0	0	0	0	0	0	0	0	0	0	0	0	0	0	0	0	0	0	0	0	0	0	0
d__Bacteria|p__Bacillota_I|c__Bacilli_A|o__Erysipelotrichales|f__Erysipelotrichaceae|g__Longicatena|s__Longicatena caecimuris	0	0	0	0	0	0	0	0	0	0	0	0	0	0	0	0	0	0	0	0	0	0	0	0	0	0	0	0	0	0	0	0	0	0	0	0	0	0	0	0	0.0106	0.0054	0	0	0	0	0	0	0
d__Bacteria|p__Bacillota_I|c__Bacilli_A|o__Erysipelotrichales|f__Erysipelotrichaceae|g__Merdibacter|s__Merdibacter merdavium	0	0	0	0	0	0	0	0	0	0	0	0	0	0	0	0	0	0	0	0	0	0	0	0	0	0	0	0	0	0	0	0	0	0	0	0.0843	0	0	0	0	0	0	0	0	0	0	0	0	0
d__Bacteria|p__Bacillota_I|c__Bacilli_A|o__Erysipelotrichales|f__Erysipelotrichaceae|g__Merdibacter|s__Merdibacter merdigallinarum	0	0	0	0.0362	0	0.0341	0.0072	0	0	0	0	0	0	0	0	0	0.0068	0.0359	0	0	0	0.0119	0	0	0	0	0	0	0	0	0	0	0	0	0	0	0	0.0216	0	0	0	0.0259	0	0	0	0	0	0	0
d__Bacteria|p__Bacillota_I|c__Bacilli_A|o__Erysipelotrichales|f__Erysipelotrichaceae|g__Merdibacter|s__Merdibacter merdipullorum	0	0.0682	0	0.6022	0	0.0238	0.1106	0.0697	0	0	0	0	0	0.0252	0	0	0	0.0082	0	0	0	0	0	0	0	0	0	0	0	0	0	0	0	0	0	0	0	0.0055	0	0	0	0	0	0	0	0	0	0	0
d__Bacteria|p__Bacillota_I|c__Bacilli_A|o__Erysipelotrichales|f__Erysipelotrichaceae|g__Merdibacter|s__Merdibacter sp900759455	0	0	0	0.0166	0	0	0	0	0	0	0	0.016	0	0	0	0	0	0.0048	0	0	0	0	0	0	0	0	0	0.058	0	0	0	0	0	0	0	0	0	0	0	0	0	0	0	0	0.0492	0	0	0	0
d__Bacteria|p__Bacillota_I|c__Bacilli_A|o__Erysipelotrichales|f__Erysipelotrichaceae|g__Traorella|s__Traorella massiliensis	0	0	0	0	0	0	0	0	0	0	0	0	0	0	0	0	0	0	0	0	0	0	0	0	0	0	0	0	0	0	0	0	0	0	0	0	0	0	0	0	0	0	0	0	0.01	0	0	0	0
d__Bacteria|p__Bacillota_I|c__Bacilli_A|o__RF39|f__UBA660|g__Aphodocola|s__Aphodocola sp000434835	0	0	0	0.0115	0	0	0	0	0	0	0	0	0	0	0	0	0	0	0	0	0	0	0	0	0	0	0	0	0	0	0	0	0	0	0	0	0	0	0	0	0	0	0	0	0	0	0	0	0
d__Bacteria|p__Bacillota_I|c__Bacilli_A|o__RF39|f__UBA660|g__Aphodocola|s__Aphodocola sp900547225	0	0	0	0	0	0	0	0.0114	0	0	0	0	0	0	0	0	0	0	0	0	0	0	0	0	0	0	0	0	0	0	0	0	0	0	0	0	0	0	0	0	0	0	0	0	0	0	0	0	0
d__Bacteria|p__Bacillota_I|c__Bacilli_A|o__RF39|f__UBA660|g__CAG-1000|s__CAG-1000 sp000434555	0	0	0	0	0	0	0	0	0	0	0	0.0295	0	0	0	0	0	0	0	0	0	0	0	0	0	0	0	0	0	0	0	0	0	0	0	0	0	0	0	0	0	0	0	0	0	0	0	0	0
d__Bacteria|p__Bacillota_I|c__Bacilli_A|o__RF39|f__UBA660|g__CAG-1193|s__CAG-1193 sp900550145	0	0	0	0	0	0	0	0	0	0	0	0.0078	0	0	0	0	0	0	0	0	0	0	0	0	0	0	0	0	0	0	0	0	0	0	0	0	0	0	0	0	0	0	0	0	0	0	0	0	0
d__Bacteria|p__Bacillota_I|c__Bacilli_A|o__RF39|f__UBA660|g__CAG-302|s__CAG-302 sp000431795	0	0	0	0	0	0	0	0	0.017	0	0	0.0168	0	0	0	0	0	0	0	0	0	0	0	0	0	0	0	0	0	0	0	0	0.0385	0	0	0	0	0.0103	0	0	0	0	0	0	0	0	0	0	0
d__Bacteria|p__Bacillota_I|c__Bacilli_A|o__RF39|f__UBA660|g__CAG-302|s__CAG-302 sp001916775	0	0	0	0	0	0	0	0	0.0346	0	0	0.0067	0	0.0042	0	0	0	0	0	0	0	0	0	0	0	0	0	0	0	0	0	0	0	0	0	0	0	0	0	0	0	0.0425	0	0	0	0	0	0	0
d__Bacteria|p__Bacillota_I|c__Bacilli_A|o__RF39|f__UBA660|g__CAG-302|s__CAG-302 sp900543825	0	0	0	0	0	0.0125	0	0	0	0	0	0	0.046	0	0	0	0	0	0	0	0.1012	0	0	0	0	0	0	0	0	0	0	0	0	0	0	0	0	0	0	0	0	0	0	0	0	0	0	0	0
d__Bacteria|p__Bacillota_I|c__Bacilli_A|o__RF39|f__UBA660|g__CAG-302|s__CAG-302 sp934162325	0	0	0	0.0976	0	0	0.012	0	0	0	0	0	0	0.0078	0	0	0	0	0	0	0	0	0	0	0	0	0	0	0	0	0	0	0	0	0	0	0	0	0	0	0	0	0	0	0	0	0	0	0
d__Bacteria|p__Bacillota_I|c__Bacilli_A|o__RF39|f__UBA660|g__CAG-302|s__CAG-302 sp934183705	0	0	0	0	0	0	0	0	0.0624	0	0	0	0	0	0	0	0	0	0	0	0	0	0	0	0	0	0	0	0	0	0	0	0	0	0	0	0	0	0	0	0	0	0	0	0	0	0	0	0
d__Bacteria|p__Bacillota_I|c__Bacilli_A|o__RF39|f__UBA660|g__CAG-417|s__CAG-417 sp000432835	0.1061	0	0	0	0	0	0	0	0	0	0	0.0103	0	0	0	0	0	0	0	0	0	0	0	0	0	0	0	0	0	0	0	0	0.0042	0	0	0	0	0.006	0	0	0.0207	0	0	0	0	0	0	0	0
d__Bacteria|p__Bacillota_I|c__Bacilli_A|o__RF39|f__UBA660|g__CAG-433|s__CAG-433 sp900546245	0	0	0	0	0	0	0	0	0	0	0	0	0	0	0	0	0	0	0	0	0	0	0	0	0	0	0	0	0	0	0	0	0.0116	0	0	0	0	0	0	0	0	0	0	0	0	0	0	0	0
d__Bacteria|p__Bacillota_I|c__Bacilli_A|o__RF39|f__UBA660|g__CAG-533|s__CAG-533 sp000434495	0	0.0074	0	0	0	0	0	0	0	0	0	0	0	0	0	0	0	0	0	0	0	0	0	0	0	0	0	0	0	0	0	0	0	0	0	0	0	0	0	0	0	0	0	0	0	0	0	0	0
d__Bacteria|p__Bacillota_I|c__Bacilli_A|o__RF39|f__UBA660|g__CAG-611|s__CAG-611 sp000434175	0	0	0	0	0	0	0	0	0	0	0	0	0	0	0	0	0	0	0	0	0	0	0	0	0	0	0	0	0	0	0	0	0.0477	0	0	0	0	0	0	0	0	0	0	0	0	0	0	0	0
d__Bacteria|p__Bacillota_I|c__Bacilli_A|o__RF39|f__UBA660|g__CAG-628|s__CAG-628 sp000438415	0	0	0	0	0	0	0	0	0	0	0	0.0092	0	0	0	0	0	0	0	0	0	0	0	0	0	0	0	0	0	0	0	0	0.0273	0	0	0	0	0	0	0	0	0	0	0	0	0	0	0	0
d__Bacteria|p__Bacillota_I|c__Bacilli_A|o__RF39|f__UBA660|g__CAG-628|s__CAG-628 sp003524085	0	0	0	0	0	0	0	0	0	0	0	0.0246	0	0	0	0	0	0	0	0	0	0	0	0	0	0	0	0	0	0	0	0	0.0684	0	0	0	0	0	0	0	0	0	0	0	0	0	0	0	0
d__Bacteria|p__Bacillota_I|c__Bacilli_A|o__RF39|f__UBA660|g__CAG-710|s__CAG-710 sp000432595	0	0	0	0.0063	0	0	0	0	0	0	0	0	0	0	0	0	0	0	0	0	0	0	0	0	0	0	0	0	0	0	0	0	0	0	0	0	0	0	0	0	0	0	0	0	0	0	0	0	0
d__Bacteria|p__Bacillota_I|c__Bacilli_A|o__RF39|f__UBA660|g__CAG-762|s__CAG-762 sp000432575	0	0.0095	0	0	0	0	0	0	0	0	0	0.0105	0	0	0	0	0	0	0	0	0	0	0	0	0	0	0	0	0	0	0	0	0	0	0	0	0	0	0	0	0	0	0	0	0	0	0	0	0
d__Bacteria|p__Bacillota_I|c__Bacilli_A|o__RF39|f__UBA660|g__CAG-877|s__CAG-877 sp900753325	0	0.009	0	0	0	0	0	0	0	0	0	0	0	0	0	0	0	0	0	0	0	0	0	0	0	0	0	0	0	0	0	0	0	0	0	0	0	0	0	0	0	0	0	0	0	0	0	0	0
d__Bacteria|p__Bacillota_I|c__Bacilli_A|o__RF39|f__UBA660|g__CAJLIR01|s__CAJLIR01 sp905206805	0	0	0	0	0	0	0	0.0128	0	0	0	0	0	0	0	0	0	0	0	0	0	0	0	0	0	0	0	0	0	0	0	0	0	0	0	0	0	0	0	0	0	0	0	0	0	0	0	0	0
d__Bacteria|p__Bacillota_I|c__Bacilli_A|o__RF39|f__UBA660|g__HGM10766|s__HGM10766 sp900757295	0	0	0	0	0	0	0	0	0	0	0	0	0	0	0	0	0	0	0	0	0.0322	0	0	0	0	0	0	0	0	0	0	0	0	0	0	0	0	0	0	0	0	0	0	0	0	0	0	0	0
d__Bacteria|p__Bacillota_I|c__Bacilli_A|o__RF39|f__UBA660|g__Onthocola_B|s__Onthocola_B sp000437355	0	0.007	0	0	0	0	0	0	0	0	0	0.0037	0	0	0	0	0	0	0	0	0	0	0	0	0	0	0	0	0	0	0	0	0	0	0	0	0	0	0	0	0	0	0	0	0	0	0	0	0
d__Bacteria|p__Bacillota_I|c__Bacilli_A|o__RF39|f__UBA660|g__Onthocola_B|s__Onthocola_B sp900544625	0	0	0	0	0	0	0	0	0	0	0	0	0	0	0	0	0	0	0	0	0	0	0	0	0	0	0	0	0	0	0	0	0.3441	0	0	0	0	0	0	0	0	0	0	0	0	0	0	0	0
d__Bacteria|p__Bacillota_I|c__Bacilli_A|o__RF39|f__UBA660|g__Onthocola_B|s__Onthocola_B sp934096035	0	0	0	0	0	0	0	0	0	0	0	0	0	0	0	0	0	0	0	0	0	0	0	0	0	0	0	0	0	0	0	0	0	0	0	0	0	0.0084	0	0	0	0	0	0	0	0	0	0	0
d__Bacteria|p__Bacillota_I|c__Bacilli_A|o__RF39|f__UBA660|g__RUG11198|s__RUG11198 sp934176955	0	0	0	0	0	0	0	0	0	0	0	0	0	0	0	0	0	0	0	0	0.0182	0	0	0	0	0	0	0	0	0	0	0	0	0	0	0	0	0	0	0	0	0	0	0	0	0	0	0	0
d__Bacteria|p__Bacillota_I|c__Bacilli_A|o__RF39|f__UBA660|g__RUG13868|s__RUG13868 sp934100165	0	0	0	0	0	0	0	0	0.0117	0	0	0	0	0	0	0	0	0	0	0	0	0	0	0	0	0	0	0	0	0	0	0	0	0	0	0	0	0	0	0	0	0	0	0	0	0	0	0	0
d__Bacteria|p__Bacillota_I|c__Bacilli_A|o__RF39|f__UBA660|g__Scybalousia|s__Scybalousia sp900542735	0	0	0	0	0	0	0	0	0	0	0	0.0082	0	0	0	0	0	0	0	0	0	0	0	0	0	0	0	0	0	0	0	0	0	0	0	0	0	0	0	0	0	0	0	0	0	0	0	0	0
d__Bacteria|p__Bacillota_I|c__Bacilli_A|o__RF39|f__UBA660|g__UBA6448|s__UBA6448 sp000437315	0	0	0	0	0	0	0	0	0	0	0	0	0	0	0	0	0	0	0	0	0	0	0	0	0	0	0	0.0086	0	0	0	0	0.0548	0	0	0	0	0	0	0	0	0	0	0	0	0	0	0	0
d__Bacteria|p__Bacillota_I|c__Bacilli_A|o__RF39|f__UBA660|g__UMGS1271|s__UMGS1271 sp900550255	0	0	0	0	0	0	0	0	0	0	0	0	0.0139	0	0	0	0	0	0.1179	0	0	0	0	0	0	0	0	0	0	0	0	0	0.0093	0	0	0	0	0	0	0	0	0	0	0	0	0	0	0	0
d__Bacteria|p__Bacillota_I|c__Bacilli_A|o__RF39|f__UBA660|g__UMGS1449|s__UMGS1449 sp934087515	0	0	0	0	0	0	0	0	0.0085	0	0	0	0	0	0	0	0	0	0	0	0	0	0	0	0	0	0	0	0	0	0	0	0	0	0	0	0	0	0	0	0	0	0	0	0	0	0	0	0
d__Bacteria|p__Bacillota_I|c__Bacilli_A|o__RF39|f__UBA660|g__UMGS1498|s__UMGS1498 sp900552335	0	0	0	0	0	0	0	0	0	0	0	0	0	0	0	0	0	0	0	0	0	0	0	0	0	0	0	0	0	0	0	0	0	0	0	0	0	0	0	0	0	0.0238	0	0	0	0	0	0	0
d__Bacteria|p__Bacillota_I|c__Bacilli_A|o__RF39|f__UBA660|g__UMGS995|s__UMGS995 sp900547465	0	0	0	0	0	0	0	0	0.0098	0	0	0	0	0	0	0	0	0	0	0	0	0	0	0	0	0	0	0	0	0	0	0	0.0191	0	0	0	0	0	0	0	0	0	0	0	0	0	0	0	0
d__Bacteria|p__Bacillota_I|c__Bacilli_A|o__RF39|f__UBA660|g__Ventrenecus|s__Ventrenecus sp905205665	0	0	0	0	0	0	0	0	0	0	0	0	0	0	0	0	0	0	0	0	0.0155	0	0	0	0	0	0	0	0	0	0	0	0	0	0	0	0	0	0	0	0	0	0	0	0	0	0	0	0
d__Bacteria|p__Bacillota|c__Bacilli|o__Lactobacillales|f__Aerococcaceae|g__Granulicatella|s__Granulicatella elegans_A	0	0	0	0	0	0	0	0	0	0	0	0	0	0	0	0	0	0	0	0	0	0	0	0	0	0	0	0	0	0	0	0	0	0	0	0	0	0	0	0	0	0	1.9612	0	0	0	0	0	0
d__Bacteria|p__Bacillota|c__Bacilli|o__Lactobacillales|f__Aerococcaceae|g__Granulicatella|s__Granulicatella sp001058355	0	0	0	0	0	0	0	0	0	0	0	0	0	0	0	0	0	0	0	0	0	0	0	0	0	0	0	0	0	0	0	0	0	0	0	0	0	0	0	0	0	0	0	0	0	0	0	0	0
d__Bacteria|p__Bacillota|c__Bacilli|o__Lactobacillales|f__Aerococcaceae|g__Granulicatella|s__Granulicatella sp001071995	0	0	0	0	0	0	0	0	0	0	0	0	0	0	0	0	0	0	0	0	0	0	0	0	0.1928	0	0	0	0	0	0	0	0	0	0	0	0	0	0	0	0	0	0	0	0	0	0	0	0
d__Bacteria|p__Bacillota|c__Bacilli|o__Lactobacillales|f__Aerococcaceae|g__Granulicatella|s__Granulicatella sp015264885	0	0	0	0	0	0	0	0	0	0	0	0	0	0	0	0	0	0	0	0	0	0	0	0	0	0	0	0	0	0	0	0	0	0	0	0	0	0	0	0	0	0	0	0	0	0	0	0	0
d__Bacteria|p__Bacillota|c__Bacilli|o__Lactobacillales|f__Aerococcaceae|g__Granulicatella|s__Granulicatella sp900551535	0	0	0	0	0.0092	0	0	0	0	0	0	0	0	0	0	0	0	0	0	0	0	0	0	0	0.278	0	0	0	0	0	0	0.0101	0	0	0	0	0	0	0	0	0	0	0	0	0	0	0	0	0
d__Bacteria|p__Bacillota|c__Bacilli|o__Lactobacillales|f__Aerococcaceae|g__Granulicatella|s__Granulicatella sp916049935	0	0	0	0	0	0	0	0	0	0	0	0	0	0	0	0	0	0	0	0	0	0	0	0	0.3518	0	0	0	0	0	0	0	0	0	0	0	0	0	0	0	0	0	0	0	0	0	0	0	0
d__Bacteria|p__Bacillota|c__Bacilli|o__Lactobacillales|f__Aerococcaceae|g__Granulicatella|s__Granulicatella sp916050055	0	0	0	0	0	0	0	0	0	0	0	0	0	0	0	0	0	0	0	0	0	0	0	0	0	0	0	0	0	0	0	0	0	0	0	0	0	0	0	0	0	0	0	0	0	0	0	0	0
d__Bacteria|p__Bacillota|c__Bacilli|o__Lactobacillales|f__Carnobacteriaceae|g__Dolosigranulum|s__Dolosigranulum pigrum	0	0	0	0	0	0	0	0	0	0	0	0	0	0	0	0	0	0	0	0.0165	0	0	0	0	0	0	0	0	0	0	0	0	0	0	0	0	0	0	0	0	0	0	0.1298	0	0	0	0	0	0
d__Bacteria|p__Bacillota|c__Bacilli|o__Lactobacillales|f__Enterococcaceae|g__Enterococcus_A|s__Enterococcus_A avium	0	0	0	0	0	0	0	0	0	0	0	0	0	0	0	0	0	0	0	0	0	0	0	0.02	0	0	0	0	0	0.1292	0	0.3025	0	0	0	0	0	0	0	0	0	0	0	0	0	0	0	0.1155	0.0116
d__Bacteria|p__Bacillota|c__Bacilli|o__Lactobacillales|f__Enterococcaceae|g__Enterococcus_A|s__Enterococcus_A gilvus	0	0	0	0	0	0	0	0	0	0	0	0	0	0	0	0	0	0	0	0	0	0	0	0	0	0	0	0	0	0	0	0	0	0	0	0	0	0	0.0026	0	0	0	0	0	0	0	0	0	0
d__Bacteria|p__Bacillota|c__Bacilli|o__Lactobacillales|f__Enterococcaceae|g__Enterococcus_A|s__Enterococcus_A raffinosus	0	0	0	0	0	0	0	0	0	0.0138	0	0	0	0	0	0	0	0	0	0	0	0	0	0	0	0	0	0	0	0.4485	0	0	0	0	0	0	0	0	0	0.0207	0	0	0	0	0	0	0	0	0
d__Bacteria|p__Bacillota|c__Bacilli|o__Lactobacillales|f__Enterococcaceae|g__Enterococcus_B|s__Enterococcus_B durans	0	0	0	0	0	0	0	0	0	0	0	0	0	0	0	0	0	0	0	0	0	0	0	0	0	0	9.6342	0	0	0	0	0	0	0	0	0	0	0	0	0	0	0	0	0	0	0	0	0	0
d__Bacteria|p__Bacillota|c__Bacilli|o__Lactobacillales|f__Enterococcaceae|g__Enterococcus_B|s__Enterococcus_B faecium	0	0	0	0	0	0	0	0	0	0.0064	0	0	0	0	0	0	0	0.1566	0	0	0	0	0	0.0369	0	0	0	0	0	0	0	0	0	0	0	0	0	0	0.0048	0	0	0	0	0	0	0	0	0.0104	0
d__Bacteria|p__Bacillota|c__Bacilli|o__Lactobacillales|f__Enterococcaceae|g__Enterococcus_D|s__Enterococcus_D casseliflavus	0	0	0	0	0	0	0	0	0	0.0048	0	0	0	0	0	0	0	0	0	0	0	0	0	0	0	0	0	0	0	0	0	0.0055	0	0	0	0	0	0	0.0133	0	0	0	0	0	0	0	0	0	0
d__Bacteria|p__Bacillota|c__Bacilli|o__Lactobacillales|f__Enterococcaceae|g__Enterococcus_D|s__Enterococcus_D gallinarum	0	0	0	0	0	0	0	0	0	0	0	0	0	0	0	0	0	0	0	0	0	0	0	0	0	0	0	0	0	0	0	0	0	0	0	0	0	0	0	0	0	0	0	0	0	0	0	0.0098	0
d__Bacteria|p__Bacillota|c__Bacilli|o__Lactobacillales|f__Enterococcaceae|g__Enterococcus_G|s__Enterococcus_G italicus	0	0	0	0	0	0	0	0	0	0	0	0	0	0	0	0	0	0	0	0	0	0	0	0	0	0	0	0	0	0	0	0	0	0	0	0	0	0	0	0	0	0	0	0	0	0	0	0.0092	0
d__Bacteria|p__Bacillota|c__Bacilli|o__Lactobacillales|f__Enterococcaceae|g__Enterococcus|s__Enterococcus faecalis	0	0	0	0	0.9793	0	0	0	0	0	0	0	0	0	0	0	0	0	0	0.0113	0	0	1.7543	0	0	0	0.2264	0	0	0.0157	0	0.324	0	0	0	0	0	0	0.0972	0	0	0	0	0	0	0	0	0.2699	0.0213
d__Bacteria|p__Bacillota|c__Bacilli|o__Lactobacillales|f__Lactobacillaceae|g__Lacticaseibacillus|s__Lacticaseibacillus paracasei	0	0	0	0	0	0	0.0111	0	0	0	0	0	0	0	0.0501	0.0216	0	0	0	0	0.0161	0	0	0	0	0	0	0	0.0042	0	0	0	0	0	0	0.039	0	0	0.0158	0	0	0	0	0	0	0	0	0	0
d__Bacteria|p__Bacillota|c__Bacilli|o__Lactobacillales|f__Lactobacillaceae|g__Lacticaseibacillus|s__Lacticaseibacillus rhamnosus	0	0	0	0.0231	0	0.0944	0.0284	0.1111	0	0.0024	0	0	0	0	0	0	0	0	0	0	0	0	2.1302	0	0	0.0069	0	0	0.0151	0	0.567	0	0.0242	0	0	0	0	0	0	0	0	0	0	0	0	1.4671	0	0.0841	0.0045
d__Bacteria|p__Bacillota|c__Bacilli|o__Lactobacillales|f__Lactobacillaceae|g__Lactobacillus|s__Lactobacillus acidophilus	0	0	0	0	0	0	0	0	0	0	0	0	0	0	0	0	0	0	0	0	0.0028	0	0	0	0	0	0	0	0	0	0	0	0	0	0	0	0	0	0	0	0	0	0	0	0.0083	0	0	0	0
d__Bacteria|p__Bacillota|c__Bacilli|o__Lactobacillales|f__Lactobacillaceae|g__Lactobacillus|s__Lactobacillus delbrueckii	0	0	0	0	0	0.0199	0	0	0	0	0	0	0	0	0	0	0	0	0	0	0	0	0	0	0	0	0	0.0161	0	0	0	0	0	0	0	0	0	0	0	0	0	0	0	0	0	0	0	0	0
d__Bacteria|p__Bacillota|c__Bacilli|o__Lactobacillales|f__Lactobacillaceae|g__Lactobacillus|s__Lactobacillus paragasseri	0	0	0	0	0	0	0	0	0	0	0.0716	0	0	0	0	0.4611	0	0	0	0	0	0	0	0	0	0.33	0	0	0	0	0.386	0	0	0	0	0	0	0	0	0	0	0	0	0	0	0	0	0	0
d__Bacteria|p__Bacillota|c__Bacilli|o__Lactobacillales|f__Lactobacillaceae|g__Latilactobacillus|s__Latilactobacillus curvatus	0	0	0	0	0	0	0	0	0.0489	0	0	0	0	0	0	0	0	0	0	0	0	0	0	0	0	0	0	0	0	0	0	0	0	0	0	0	0	0	0	0	0	0	0	0	0	0	0	0	0
d__Bacteria|p__Bacillota|c__Bacilli|o__Lactobacillales|f__Lactobacillaceae|g__Leuconostoc|s__Leuconostoc mesenteroides	0.0086	0	0	0	0	0	0	0	0	0	0	0	0	0	0	0	0	0	0	0	0	0	0	0	0	0	0	0	0	0	0	0	0	0	0	0	0	0	0	0	0	0	0	0	0	0	0	0	0
d__Bacteria|p__Bacillota|c__Bacilli|o__Lactobacillales|f__Lactobacillaceae|g__Ligilactobacillus|s__Ligilactobacillus ruminis	0	0	0	0	0	0	0	0	0	0	0	0	0	0	0	0	0	0	0	0	0	0	0	0	0	0	0	0	0	0	0	0	0	0	0	0.7436	0	0	0	0	0	0	0	0	0	0	0	0	0
d__Bacteria|p__Bacillota|c__Bacilli|o__Lactobacillales|f__Lactobacillaceae|g__Ligilactobacillus|s__Ligilactobacillus salivarius	0	0	0.0468	0	0	0	0	0	0	0	0	0	0	0	0	0	0	0	0	0	0	0	0	0	0	0	0	0	0	0	0	0	0	0	0	0	0	0	0	0	0	0	0	0	0	0	0	0	0
d__Bacteria|p__Bacillota|c__Bacilli|o__Lactobacillales|f__Lactobacillaceae|g__Limosilactobacillus|s__Limosilactobacillus fermentum	0	0	0	0	0	0.0747	0	0	0	0	0	0	0	0	0	0	0	0	0	0	0	0	0	0.0433	0	0	0	0	0.0392	0	0	0	0	0	0	0.004	0	0	0	0	0	0	0	0	0	0	0	0.0053	0
d__Bacteria|p__Bacillota|c__Bacilli|o__Lactobacillales|f__Lactobacillaceae|g__Limosilactobacillus|s__Limosilactobacillus vaginalis	0	0	0	0	0	0	0	0	0	0	0	0	0	0	0	0	0	0	0	0	0	0	0	0	0.0206	0	0	0	0	0	0	0	0	0	0	0	0	0	0	0	0	0	0	0	0	0	0	0	0
d__Bacteria|p__Bacillota|c__Bacilli|o__Lactobacillales|f__Streptococcaceae|g__Lactococcus_A|s__Lactococcus_A laudensis	0	0	0	0	0	0	0	0	0	0	0	0	0	0	0	0	0	0	0	0	0	0	0	0	0	0	0	0	0	0	0	0	0	0	0	0	0	0	0	0	0	0.0261	0	0	0	0	0	0	0
d__Bacteria|p__Bacillota|c__Bacilli|o__Lactobacillales|f__Streptococcaceae|g__Lactococcus|s__Lactococcus cremoris	0	0	0	0	0	0	0	0	0	0	0	0	0	0	0	0	0	0	0	0	0	0	0	0	0	0	0	0	0	0	0	0	0.005	0	0	0	0	0	0	0	0	0	0	0	0	0	0	0	0
d__Bacteria|p__Bacillota|c__Bacilli|o__Lactobacillales|f__Streptococcaceae|g__Lactococcus|s__Lactococcus lactis	0	0	0	0	0	0	0	0	0	0	0	0	0	0	0	0	0	0	0	0	0.0155	0	0	0	0	0	0	0	0	0	0	0	0.0033	0	0	0	0	0	0	0	0	0	0	0	0.0087	0	0	0	0
d__Bacteria|p__Bacillota|c__Bacilli|o__Lactobacillales|f__Streptococcaceae|g__Streptococcus|s__Streptococcus agalactiae	0	0	0	0	0	0	0	0	0	0	0	0	0	0	0	0	0	0	0	0	0	0	0	0	0	0	0	0	0	0	0	0.0052	0	0	0	0	0	0	0	0	0	0	0	0	0	0	0	0	0
d__Bacteria|p__Bacillota|c__Bacilli|o__Lactobacillales|f__Streptococcaceae|g__Streptococcus|s__Streptococcus anginosus	0	0	0	0	0	0	0	0	0	0	0	0	0	0	0	0	0	0	0	0	0	0	0.0752	0	0	0	0	0	0	0	0	0	0	0.1016	0	0	0	0	0	0	0	0	0	0	0	0	0	0	0
d__Bacteria|p__Bacillota|c__Bacilli|o__Lactobacillales|f__Streptococcaceae|g__Streptococcus|s__Streptococcus caecimuris	0	0	0	0	0	0	0	0	0.0342	0	0	0	0	0	0	0	0.0054	0	0	0	0	0	0	0	1.0739	0	0	0	0	0	0	0	0	0	0.2876	0	0	0	0	0	0	0	0	0	0	0	0	0	0
d__Bacteria|p__Bacillota|c__Bacilli|o__Lactobacillales|f__Streptococcaceae|g__Streptococcus|s__Streptococcus cristatus	0	0	0	0	0	0	0	0	0	0	0	0	0	0	0	0	0	0	0	0	0	0	0	0	0.1623	0	0	0	0	0	0	0	0	0	0	0	0	0	0	0	0	0	0	0	0	0	0	0	0
d__Bacteria|p__Bacillota|c__Bacilli|o__Lactobacillales|f__Streptococcaceae|g__Streptococcus|s__Streptococcus gordonii	0	0	0	0	0	0	0	0	0	0	0	0	0	0	0	0	0	0	0	0	0	0	0	0	1.4313	0	0	0	0	0	0	0	0	0	0	0	0	0	0	0	0	0	0	0	0	0	0	0	0
d__Bacteria|p__Bacillota|c__Bacilli|o__Lactobacillales|f__Streptococcaceae|g__Streptococcus|s__Streptococcus hominis	0	0	0	0	0	0	0	0	0	0	0	0	0	0	0	0	0	0	0	0	0	0	0	0	0.2257	0	0	0	0	0	0	0	0	0	0	0	0	0	0	0	0	0	0	0	0	0	0	0	0
d__Bacteria|p__Bacillota|c__Bacilli|o__Lactobacillales|f__Streptococcaceae|g__Streptococcus|s__Streptococcus infantarius	0	0	0	0	0	0	0	0	0	0	0	0	0	0	0	0	0	0	0	0	0	0	0	0	0	0	0	0	0	0	0	0	0	0	0	0	0	0	0.0282	0	0	0	0	0	0	0	0	0	0
d__Bacteria|p__Bacillota|c__Bacilli|o__Lactobacillales|f__Streptococcaceae|g__Streptococcus|s__Streptococcus infantis_B	0	0	0	0	0	0	0	0	0	0	0	0	0	0	0	0	0	0	0	0	0	0	0	0	0.2012	0	0	0	0	0	0	0	0	0	0	0	0	0	0	0	0	0	0	0	0	0	0	0	0
d__Bacteria|p__Bacillota|c__Bacilli|o__Lactobacillales|f__Streptococcaceae|g__Streptococcus|s__Streptococcus infantis_H	0	0	0	0	0	0	0	0	0	0	0	0	0	0	0	0	0	0	0	0	0	0	0	0	0	0	0.0315	0	0	0	0	0	0	0	0	0	0	0	0	0	0	0	0	0	0	0	0	0	0
d__Bacteria|p__Bacillota|c__Bacilli|o__Lactobacillales|f__Streptococcaceae|g__Streptococcus|s__Streptococcus infantis_I	0	0	0	0	0	0	0	0	0	0	0	0	0	0	0	0	0	0	0	0	0	0	0	0	0	0	0	0	0	0	0	0	0	0	0	0	0	0	0	0	0	0	0	0	0	0	0	0	0
d__Bacteria|p__Bacillota|c__Bacilli|o__Lactobacillales|f__Streptococcaceae|g__Streptococcus|s__Streptococcus infantis_J	0	0	0	0	0	0	0	0	0	0	0	0	0	0	0	0	0	0	0	0	0	0	0	0	0	0	0	0	0	0	0	0.0144	0	0	0	0	0	0	0	0	0	0	0	0	0	0	0	0	0
d__Bacteria|p__Bacillota|c__Bacilli|o__Lactobacillales|f__Streptococcaceae|g__Streptococcus|s__Streptococcus intermedius	0	0	0	0	0	0	0	0	0	0	0	0	0	0	0	0	0	0	0	0	0	0	0	0	0.3549	0	0	0	0	0	0	0	0	0	0	0	0	0	0	0	0	0	0	0	0	0	0	0	0
d__Bacteria|p__Bacillota|c__Bacilli|o__Lactobacillales|f__Streptococcaceae|g__Streptococcus|s__Streptococcus lactarius	0	0	0	0	0.0181	0	0	0	0	0	0	0	0	0	0	0	0	0	0	0	0	0	0	0	0	0	0	0	0.0047	0.0746	0	0	0	0.4	0	0	0	0	0	0.0453	0	0	10.7949	0	0	0	0	0	0.0878
d__Bacteria|p__Bacillota|c__Bacilli|o__Lactobacillales|f__Streptococcaceae|g__Streptococcus|s__Streptococcus lutetiensis	0	0	0	0	1.5913	0	0	0	0	0	0	0	0	0	0	0	0	0	0	0	0	0	0	0	0	0	0	0	0	0	0	0	0	0	0	0	0	0	0	0	0	0	0	0	0	0	0	0	0
d__Bacteria|p__Bacillota|c__Bacilli|o__Lactobacillales|f__Streptococcaceae|g__Streptococcus|s__Streptococcus mitis	0	0	0	0	0	0	0	0	0	0	0	0	0	0	0	0	0	0	0	0	0	0	0	0	2.4677	0	0	0	0	0	0	0	0	0	0	0	0	0	0	0	0	0	0	0	0	0	0	0	0
d__Bacteria|p__Bacillota|c__Bacilli|o__Lactobacillales|f__Streptococcaceae|g__Streptococcus|s__Streptococcus mitis_A	0	0	0	0	0	0	0	0	0	0	0	0	0	0	0	0	0	0	0	0	0	0	0	0	0	0	0	0	0	0	0	0	0	0	0	0	0	0	0	0	0	0	7.0842	0	0	0	0	0	0
d__Bacteria|p__Bacillota|c__Bacilli|o__Lactobacillales|f__Streptococcaceae|g__Streptococcus|s__Streptococcus mitis_AH	0	0	0	0	0	0	0	0	0	0	0	0	0	0	0	0	0	0	0	0	0	0	0.0134	0	0	0	0	0	0	0	0	0	0	0	0	0	0	0	0	0	0	0	0	0	0	0	0	0	0
d__Bacteria|p__Bacillota|c__Bacilli|o__Lactobacillales|f__Streptococcaceae|g__Streptococcus|s__Streptococcus mitis_AK	0	0	0	0	0	0	0	0	0	0	0	0	0	0	0	0	0	0	0	0	0	0	0	0	0	0	0.0335	0	0	0	0	0	0	0	0	0	0	0	0	0	0	0	0	0	0	0	0	0	0
d__Bacteria|p__Bacillota|c__Bacilli|o__Lactobacillales|f__Streptococcaceae|g__Streptococcus|s__Streptococcus mitis_AQ	0	0	0	0	0	0	0	0	0	0	0	0	0	0	0	0	0	0	0	0	0	0	0	0	0	0	0	0	0	0	0	0	0	0.0743	0	0	0	0	0	0.0269	0	0	11.807	0	0	0	0	0	0.0186
d__Bacteria|p__Bacillota|c__Bacilli|o__Lactobacillales|f__Streptococcaceae|g__Streptococcus|s__Streptococcus mitis_AT	0	0	0	0	0	0	0	0	0	0	0	0	0	0	0	0	0	0	0	0	0	0	0	0	2.545	0	0	0	0	0	0	0	0	0	0	0	0	0	0	0	0	0	0	0	0	0	0	0	0
d__Bacteria|p__Bacillota|c__Bacilli|o__Lactobacillales|f__Streptococcaceae|g__Streptococcus|s__Streptococcus mitis_AV	0	0	0	0	0	0	0	0	0	0	0	0	0	0	0	0	0	0	0	0	0	0	0	0	0	0	0	0	0	0	0	0	0	0	0	0	0	0	0	0	0	0	0	0	0	0	0	0	0
d__Bacteria|p__Bacillota|c__Bacilli|o__Lactobacillales|f__Streptococcaceae|g__Streptococcus|s__Streptococcus mitis_BB	0	0	0	0	0	0	0	0	0	0	0	0	0	0	0	0	0	0	0	0	0	0	0	0	0	0	0	0	0	0	0	0	0	0	0	0	0	0	0	0	0	0	0	0	0	0	0	0	0
d__Bacteria|p__Bacillota|c__Bacilli|o__Lactobacillales|f__Streptococcaceae|g__Streptococcus|s__Streptococcus mitis_BI	0	0	0	0	0	0	0	0	0	0	0	0	0	0	0	0	0	0	0	0	0	0	0	0	0	0	0	0	0	0	0	0	0	0	0	0	0	0	0	0	0	0	0	0	0	0	0	0	0
d__Bacteria|p__Bacillota|c__Bacilli|o__Lactobacillales|f__Streptococcaceae|g__Streptococcus|s__Streptococcus mitis_BM	0	0	0	0	0	0	0	0	0	0	0	0	0	0	0	0	0	0	0	0	0	0	0	0	0	0	0	0	0	0	0	0.0357	0	0	0.0128	0	0	0	0	0	0	0	0	0	0	0	0	0	0
d__Bacteria|p__Bacillota|c__Bacilli|o__Lactobacillales|f__Streptococcaceae|g__Streptococcus|s__Streptococcus mitis_BP	0	0	0	0	0	0	0	0	0	0	0	0	0	0	0	0	0	0	0	0	0	0	0	0	0.1739	0	0	0	0	0	0	0	0	0	0	0	0	0	0	0	0	0	0	0	0	0	0	0	0
d__Bacteria|p__Bacillota|c__Bacilli|o__Lactobacillales|f__Streptococcaceae|g__Streptococcus|s__Streptococcus mitis_BV	0	0	0	0	0	0	0	0	0	0	0	0	0	0	0	0	0	0	0	0	0	0	0	0	0	0	0	0	0	0	0	0	0	0	0	0	0	0	0	0	0	0	0	0	0	0	0	0	0
d__Bacteria|p__Bacillota|c__Bacilli|o__Lactobacillales|f__Streptococcaceae|g__Streptococcus|s__Streptococcus mitis_D	0	0	0	0	0	0	0	0	0	0	0	0	0	0	0	0	0	0	0	0	0	0	0	0	0	0	0	0	0	0	0	0	0	0.1085	0	0	0	0	0	0.0431	0	0	0	0	0	0	0	0.0163	0
d__Bacteria|p__Bacillota|c__Bacilli|o__Lactobacillales|f__Streptococcaceae|g__Streptococcus|s__Streptococcus mitis_E	0	0	0	0	0	0	0	0	0	0	0	0	0	0	0	0	0	0	0	0	0	0	0	0	0	0	0	0	0	0.0134	0	0	0	0	0	0	0	0	0	0	0	0	0	0	0	0	0	0	0
d__Bacteria|p__Bacillota|c__Bacilli|o__Lactobacillales|f__Streptococcaceae|g__Streptococcus|s__Streptococcus mitis_F	0	0	0	0	0	0	0	0	0	0	0	0	0	0	0	0	0	0	0	0	0	0	0	0	0	0	0	0	0	0	0	0	0	0	0	0	0	0	0	0	0	0	2.8362	0	0	0	0	0	0
d__Bacteria|p__Bacillota|c__Bacilli|o__Lactobacillales|f__Streptococcaceae|g__Streptococcus|s__Streptococcus mitis_K	0	0	0	0	0	0	0	0	0	0	0	0	0	0	0	0	0	0	0	0	0	0	0.0188	0	0	0	0	0	0	0	0	0	0	0	0	0	0	0	0	0	0	0	0	0	0	0	0	0	0
d__Bacteria|p__Bacillota|c__Bacilli|o__Lactobacillales|f__Streptococcaceae|g__Streptococcus|s__Streptococcus mitis_N	0	0	0	0	0	0	0	0	0	0	0	0	0	0	0	0	0	0	0	0	0	0	0	0	1.5371	0	0	0	0	0	0	0	0	0	0	0	0	0	0	0	0	0	0	0	0	0	0	0	0
d__Bacteria|p__Bacillota|c__Bacilli|o__Lactobacillales|f__Streptococcaceae|g__Streptococcus|s__Streptococcus mitis_P	0	0	0	0	0	0	0	0	0	0	0	0	0	0	0	0	0	0	0	0	0	0	0	0	0	0	0	0	0	0	0	0	0	0	0	0	0	0	0.0092	0	0	0	14.1683	0	0	0	0	0	0
d__Bacteria|p__Bacillota|c__Bacilli|o__Lactobacillales|f__Streptococcaceae|g__Streptococcus|s__Streptococcus mutans	0	0	0	0	0	0	0	0	0	0	0	0	0	0	0	0	0	0	0	0	0	0	0	0	0.3881	0	0	0	0	0	0	0	0	0	0	0	0	0	0	0	0	0	0	0	0	0	0	0	0
d__Bacteria|p__Bacillota|c__Bacilli|o__Lactobacillales|f__Streptococcaceae|g__Streptococcus|s__Streptococcus oralis_AC	0	0	0	0	0	0	0	0	0	0	0	0	0	0	0	0	0	0	0	0	0	0	0	0	1.03	0	0	0	0	0	0	0	0	0	0	0	0	0	0	0	0	0	0	0	0	0	0	0	0
d__Bacteria|p__Bacillota|c__Bacilli|o__Lactobacillales|f__Streptococcaceae|g__Streptococcus|s__Streptococcus oralis_BM	0	0	0	0	0	0	0	0	0	0	0	0	0	0	0	0	0	0	0	0	0	0	0	0	1.239	0	0	0	0	0	0	0	0	0	0	0	0	0	0	0	0	0	0	0	0	0	0	0	0
d__Bacteria|p__Bacillota|c__Bacilli|o__Lactobacillales|f__Streptococcaceae|g__Streptococcus|s__Streptococcus oralis_BN	0	0	0	0	0	0	0	0	0	0	0.0163	0	0	0	0	0	0	0	0	0	0	0	0	0	2.9062	0	0	0	0	0.022	0	0.0554	0	0	0	0	0	0	0	0	0	0	6.0721	0	0	0	0	0	0
d__Bacteria|p__Bacillota|c__Bacilli|o__Lactobacillales|f__Streptococcaceae|g__Streptococcus|s__Streptococcus oralis_BT	0	0	0	0	0	0	0	0	0	0	0	0	0	0	0	0	0.0535	0	0	0	0	0	0	0	0	0	0	0	0	0	0	0	0	0	0	0	0	0	0	0	0	0	0	0	0	0	0	0	0
d__Bacteria|p__Bacillota|c__Bacilli|o__Lactobacillales|f__Streptococcaceae|g__Streptococcus|s__Streptococcus oralis_F	0	0	0	0	0	0	0	0	0	0	0	0	0	0	0	0	0	0	0	0	0	0	0	0	2.0786	0	0	0	0	0	0	0	0	0	0	0	0	0	0	0	0	0	0	0	0	0	0	0	0
d__Bacteria|p__Bacillota|c__Bacilli|o__Lactobacillales|f__Streptococcaceae|g__Streptococcus|s__Streptococcus oralis_S	0	0	0	0	0	0	0	0	0	0	0	0	0	0	0	0	0	0	0	0	0	0	0	0	6.8911	0	0	0	0	0	0	0	0	0	0	0	0	0	0	0	0	0	0	0	0	0	0	0	0
d__Bacteria|p__Bacillota|c__Bacilli|o__Lactobacillales|f__Streptococcaceae|g__Streptococcus|s__Streptococcus parasanguinis	0	0	0	0	0	0	0	0	0.0543	0	0	0.0124	0	0	0	0	0	0	0	0	0	0	0	0	0	0	0	0	0	0	0	0	0.0087	0	0	0.0468	0	0	0	0	0	0	0	0	0	0	0	0	0
d__Bacteria|p__Bacillota|c__Bacilli|o__Lactobacillales|f__Streptococcaceae|g__Streptococcus|s__Streptococcus parasanguinis_B	0	0	0	0	0	0	0	0	0	0	0	0	0	0	0	0	0	0	0	0	0.0093	0	0	0	0	0	0	0	0	0	0	0	0	0	0	0	0	0	0	0	0	0	0	0	0	0	0	0	0
d__Bacteria|p__Bacillota|c__Bacilli|o__Lactobacillales|f__Streptococcaceae|g__Streptococcus|s__Streptococcus parasanguinis_C	0	0	0	0	0	0	0	0	0	0	0	0	0	0	0	0	0	0	0	0	0	0	0	0	0	0	0	0	0	0	0	0.0764	0	0	0	0	0	0	0	0	0	0	0	0	0	0	0	0	0
d__Bacteria|p__Bacillota|c__Bacilli|o__Lactobacillales|f__Streptococcaceae|g__Streptococcus|s__Streptococcus parasanguinis_D	0	0	0	0	0	0	0	0	0	0	0	0.0189	0	0	0	0	0	0	0	0	0	0	0	0	0.3615	0	0	0	0	0	0	0	0	0	0	0.0452	0	0	0	0	0	0	0	0	0	0	0	0	0
d__Bacteria|p__Bacillota|c__Bacilli|o__Lactobacillales|f__Streptococcaceae|g__Streptococcus|s__Streptococcus parasanguinis_F	0.0107	0	0	0	0	0	0	0	0	0	0	0	0	0	0	0	0	0	0	0	0	0	0	0	1.7589	0.013	0	0	0	0	0	0	0	0	0	0	0	0.0108	0	0	0	0	0	0	0	0	0	0	0
d__Bacteria|p__Bacillota|c__Bacilli|o__Lactobacillales|f__Streptococcaceae|g__Streptococcus|s__Streptococcus parasanguinis_N	0	0	0	0	0.0087	0	0	0	0	0	0	0	0	0	0	0	0	0	0	0	0	0	0	0	0	0	0	0	0	0	0	0	0	0	0	0	0	0	0	0	0	0	0	0	0	0	0	0	0
d__Bacteria|p__Bacillota|c__Bacilli|o__Lactobacillales|f__Streptococcaceae|g__Streptococcus|s__Streptococcus parasanguinis_O	0	0.0058	0	0	0	0	0	0	0	0	0	0	0	0	0	0	0	0	0	0	0	0	0	0	0	0	0	0	0	0	0.023	0	0	0	0	0	0	0	0	0	0	0	0	0	0	0	0	0	0
d__Bacteria|p__Bacillota|c__Bacilli|o__Lactobacillales|f__Streptococcaceae|g__Streptococcus|s__Streptococcus pasteurianus	0	0	0	0	0	0	0	0	0	0	0	0	0	0	0	0	0	0	0	0	0	0	0	0.0806	0	0	0	0	0	0	0	0	0	0	0	0	0	0	0	0	0	0	0	0	0	0	0	0	0
d__Bacteria|p__Bacillota|c__Bacilli|o__Lactobacillales|f__Streptococcaceae|g__Streptococcus|s__Streptococcus peroris	0	0	0	0	0.0083	0	0	0	0	0	0	0	0	0	0	0	0	0	0	0	0	0	0	0	0	0	0	0	0	0	0	0.0377	0	0.0772	0	0	0	0	0	0.0061	0	0	6.0721	0	0	0	0	0.0045	0.0164
d__Bacteria|p__Bacillota|c__Bacilli|o__Lactobacillales|f__Streptococcaceae|g__Streptococcus|s__Streptococcus pneumoniae	0	0	0	0	0	0	0	0	0	0	0	0	0	0	0	0	0	0	0	0	0	0	0	0	0	0	0	0	0	0	0	0	0	0.0781	0	0	0	0	0	0	0	0	0	0	0	0	0	0	0
d__Bacteria|p__Bacillota|c__Bacilli|o__Lactobacillales|f__Streptococcaceae|g__Streptococcus|s__Streptococcus pseudopneumoniae_A	0	0	0	0	0	0	0	0	0	0	0	0	0	0	0	0	0	0	0	0	0	0	0	0	0.3439	0	0	0	0	0	0	0	0	0	0	0	0	0	0	0	0	0	0	0	0	0	0	0	0
d__Bacteria|p__Bacillota|c__Bacilli|o__Lactobacillales|f__Streptococcaceae|g__Streptococcus|s__Streptococcus pseudopneumoniae_G	0	0	0	0	0	0	0	0	0	0	0	0	0	0	0	0	0	0	0	0	0	0	0	0	0	0	0.0369	0	0	0	0	0	0	0	0	0	0	0	0	0	0	0	0	0	0	0	0	0	0
d__Bacteria|p__Bacillota|c__Bacilli|o__Lactobacillales|f__Streptococcaceae|g__Streptococcus|s__Streptococcus pseudopneumoniae_L	0	0	0	0	0	0	0	0	0	0	0	0	0	0	0	0	0	0	0	0	0	0	0	0	0	0	0	0	0	0	0	0	0	0	0	0	0	0	0	0	0	0	0	0	0	0	0	0	0
d__Bacteria|p__Bacillota|c__Bacilli|o__Lactobacillales|f__Streptococcaceae|g__Streptococcus|s__Streptococcus salivarius	0.08	0.0341	0	0	0	0	0	0	0.1112	0	0.0935	0.0336	0.0539	0.0095	0	0.0996	0.0472	0	0	0	0.0659	0	1.253	0	1.1702	0.0192	1.3985	0.0031	0	0	0.1239	0.0686	0	0	0.0756	0.2764	0	0.0748	0.0087	0	0.0088	0.0303	0	0	0.014	0.0938	0.0544	0	0
d__Bacteria|p__Bacillota|c__Bacilli|o__Lactobacillales|f__Streptococcaceae|g__Streptococcus|s__Streptococcus sanguinis	0	0	0	0	0	0	0	0	0	0	0	0	0	0	0	0	0	0	0	0	0	0	0	0	1.9117	0	0	0	0	0	0	0	0	0	0	0	0	0	0	0	0	0	0	0	0	0	0	0	0
d__Bacteria|p__Bacillota|c__Bacilli|o__Lactobacillales|f__Streptococcaceae|g__Streptococcus|s__Streptococcus sanguinis_H	0	0	0	0	0	0	0	0	0	0	0	0	0	0	0	0	0	0	0	0	0	0	0	0	1.5417	0	0	0	0	0	0	0	0	0	0	0	0	0	0	0	0	0	0	0	0	0	0	0	0
d__Bacteria|p__Bacillota|c__Bacilli|o__Lactobacillales|f__Streptococcaceae|g__Streptococcus|s__Streptococcus sobrinus	0	0	0	0	0	0	0	0	0	0	0	0	0	0	0	0	0	0	0	0	0	0	0	0	0	0	0	0	0	0	0	0	0	0	0	0.0065	0	0	0	0	0	0	0	0	0	0	0	0	0
d__Bacteria|p__Bacillota|c__Bacilli|o__Lactobacillales|f__Streptococcaceae|g__Streptococcus|s__Streptococcus sp000187445	0	0	0	0	0.0184	0	0	0	0	0	0	0	0	0	0	0	0	0	0	0	0	0	0	0	0	0.0347	0	0	0	0.0503	0	0	0	2.1975	0	0	0	0	0	0.0889	0	0	4.2783	0	0	0	0	0	0.2659
d__Bacteria|p__Bacillota|c__Bacilli|o__Lactobacillales|f__Streptococcaceae|g__Streptococcus|s__Streptococcus sp000187745	0	0	0.0606	0	0	0	0	0	0	0	0	0	0	0	0	0	0	0	0	0	0	0	0	0	1.1493	0	0	0	0	0	0	0	0	0	0	0	0	0	0	0	0	0	0	0	0	0	0	0	0
d__Bacteria|p__Bacillota|c__Bacilli|o__Lactobacillales|f__Streptococcaceae|g__Streptococcus|s__Streptococcus sp000411475	0	0	0	0	0	0	0	0	0	0	0	0	0	0	0	0	0	0	0	0	0	0	0	0	0.2282	0	0	0	0	0	0	0	0	0	0	0	0	0	0	0	0	0	0	0	0	0	0	0	0
d__Bacteria|p__Bacillota|c__Bacilli|o__Lactobacillales|f__Streptococcaceae|g__Streptococcus|s__Streptococcus sp001553685	0	0	0	0	0	0	0	0	0	0	0	0	0	0	0	0	0	0	0	0	0	0	0	0	0.1552	0	0	0	0	0	0	0	0	0	0	0	0	0	0	0	0	0	0	0	0	0	0	0	0
d__Bacteria|p__Bacillota|c__Bacilli|o__Lactobacillales|f__Streptococcaceae|g__Streptococcus|s__Streptococcus sp001556435	0	0	0.6742	0	0	0	0	0	0	0	0	0	0.0358	0	0.0078	0	0.0336	0	0	0.4969	0.0534	0	1.5663	0	0.9929	0	0	0	0	0	0	0.0617	0	0	0	0.059	0.0426	0.0546	0	0	0	0.0259	0	0.0258	0	0.1201	0	0	0
d__Bacteria|p__Bacillota|c__Bacilli|o__Lactobacillales|f__Streptococcaceae|g__Streptococcus|s__Streptococcus sp001808705	0	0	0	0	0	0	0	0	0	0	0	0	0	0	0	0	0	0	0	0	0	0	0	0	0	0	0	0	0	0	0	0	0	0	0	0	0	0	0	0	0	0	0	0	0	0	0	0	0
d__Bacteria|p__Bacillota|c__Bacilli|o__Lactobacillales|f__Streptococcaceae|g__Streptococcus|s__Streptococcus sp001813295	0	0	0	0	0	0	0	0	0	0	0	0	0	0	0	0	0	0	0	0	0	0	0	0	0.2268	0	0	0	0	0	0	0	0	0	0	0	0	0	0	0	0	0	0	0	0	0	0	0	0
d__Bacteria|p__Bacillota|c__Bacilli|o__Lactobacillales|f__Streptococcaceae|g__Streptococcus|s__Streptococcus sp013277515	0	0	0	0	0.0131	0	0	0	0	0	0	0	0	0	0	0	0	0	0	0	0	0	0	0	0	0	0	0	0	0	0	0	0	0	0	0	0	0	0	0	0	0	0	0	0	0	0	0	0
d__Bacteria|p__Bacillota|c__Bacilli|o__Lactobacillales|f__Streptococcaceae|g__Streptococcus|s__Streptococcus sp013394695	0	0	0	0	0	0	0	0	0	0	0	0	0	0	0	0	0	0	0	0	0	0	0	0	0.239	0	0	0	0	0	0	0	0	0	0	0	0	0	0	0	0	0	0	0	0	0	0	0	0
d__Bacteria|p__Bacillota|c__Bacilli|o__Lactobacillales|f__Streptococcaceae|g__Streptococcus|s__Streptococcus sp900755085	0	0	0	0	0	0	0	0	0	0	0	0	0	0	0	0	0	0	0	0	0	0	0	0	0	0	0	0	0	0	0	0	0	0	0	0	0	0	0	0	0	0	0	0	0	0	0	0.0059	0
d__Bacteria|p__Bacillota|c__Bacilli|o__Lactobacillales|f__Streptococcaceae|g__Streptococcus|s__Streptococcus sp900766505	0	0	0	0	0	0	0	0	0	0	0	0	0	0	0	0	0	0	0	0.0987	0.0133	0	0.0787	0	1.2217	0	0.1427	0	0	0	0	0.07	0	0	0	0	0	0	0	0	0	0.0132	0	0	0	0	0	0	0
d__Bacteria|p__Bacillota|c__Bacilli|o__Lactobacillales|f__Streptococcaceae|g__Streptococcus|s__Streptococcus sp902373455	0	0	0	0	0.0142	0	0	0	0	0	0	0	0	0	0	0	0	0	0	0	0	0	0	0	0	0	0	0	0	0	0	0	0	0	0	0	0	0	0	0	0	0	0	0	0	0	0	0	0
d__Bacteria|p__Bacillota|c__Bacilli|o__Lactobacillales|f__Streptococcaceae|g__Streptococcus|s__Streptococcus sp905221115	0	0	0	0	0	0	0	0	0	0	0	0	0	0	0	0	0	0	0	0.0433	0	0	0	0	0	0	0	0	0	0	0	0	0	0	0	0	0	0	0	0	0	0	0	0	0	0	0	0	0
d__Bacteria|p__Bacillota|c__Bacilli|o__Lactobacillales|f__Streptococcaceae|g__Streptococcus|s__Streptococcus sp916048115	0	0	0	0	0	0	0	0	0	0	0	0	0	0	0	0	0.0071	0	0	0	0	0	0	0	0	0	0	0	0	0	0	0	0	0	0	0	0	0	0.0127	0	0	0	0	0	0	0	0	0	0
d__Bacteria|p__Bacillota|c__Bacilli|o__Lactobacillales|f__Streptococcaceae|g__Streptococcus|s__Streptococcus sp934215455	0	0	0	0	0	0.0048	0	0	0	0	0	0	0	0	0	0	0	0	0	0	0	0	0	0	0	0	0	0	0	0	0	0	0	0	0	0	0	0	0	0	0	0	0	0	0	0	0	0	0
d__Bacteria|p__Bacillota|c__Bacilli|o__Lactobacillales|f__Streptococcaceae|g__Streptococcus|s__Streptococcus symci	0	0	0	0	0	0	0	0	0	0	0	0	0	0	0	0	0	0	0	0	0	0	0	0	0	0	0	0	0	0	0	0.0508	0	0	0	0	0	0	0	0	0	0	0	0	0	0	0	0	0
d__Bacteria|p__Bacillota|c__Bacilli|o__Lactobacillales|f__Streptococcaceae|g__Streptococcus|s__Streptococcus thermophilus	0.1324	0.0688	0	0.0161	0.0162	0.0379	0	0.0329	0.0225	0	0	0.0137	0	0	0	0	0	0	0.0079	0	0.1575	0	0.0336	0	0	0	0	0	0	0	0	0.0223	0.3662	0	0	0.0255	0	0	0.0247	0	0	0.0926	0	0	0.0445	0	0	0.261	0
d__Bacteria|p__Bacillota|c__Bacilli|o__Lactobacillales|f__Streptococcaceae|g__Streptococcus|s__Streptococcus timonensis	0	0	0	0	0	0	0	0	0	0	0	0	0	0	0	0	0	0	0	0	0	0	0	0	0	0	0	0	0	0	0	0	0	0	0	0	0	0	0	0	0	0	0	0	0	0	0	0	0
d__Bacteria|p__Bacillota|c__Bacilli|o__Lactobacillales|f__Streptococcaceae|g__Streptococcus|s__Streptococcus urinalis	0	0	0	0	0	0	0	0	0	0	0	0	0	0	0	0	0	0	0	0	0	0	0.0087	0	0	0	0	0	0	0	0	0	0	0	0	0	0	0	0	0	0	0	0	0	0	0	0	0	0
d__Bacteria|p__Bacillota|c__Bacilli|o__Lactobacillales|f__Streptococcaceae|g__Streptococcus|s__Streptococcus vestibularis	0	0	0	0	0	0	0	0	0.0395	0	0	0	0	0	0	0	0	0	0	0	0	0	0	0	2.6245	0.0106	0.7272	0	0	0	0.0908	0.0776	0	0	0.0449	0	0	0	0	0	0	0	0	0	0	0	0	0	0
d__Bacteria|p__Bacillota|c__Bacilli|o__Lactobacillales|f__Streptococcaceae|g__Streptococcus|s__Streptococcus vulneris	0	0	0	0	0	0	0	0	0	0	0	0	0	0	0	0	0	0	0	0	0	0	0	0	2.7048	0	0	0	0	0	0	0	0	0	0	0	0	0	0	0	0	0	0	0	0	0	0	0	0
d__Bacteria|p__Bacillota|c__Bacilli|o__Lactobacillales|f__Streptococcaceae|g__Streptococcus|s__Streptococcus xiaochunlingii	0	0	0	0	0.0125	0	0	0	0	0	0	0	0	0	0	0	0	0	0	0	0	0	0	0	0	0	0	0	0	0	0	0	0	0	0	0	0	0	0	0	0	0	0	0	0	0	0	0	0
d__Bacteria|p__Bacillota|c__Bacilli|o__MOL361|f__Turicibacteraceae|g__Turicibacter|s__Turicibacter bilis	0.2061	0	0	0	0	0.0064	0	0	0	0	0	0.0071	0	0.0032	0	0	0.0067	0.0113	0	0	0	0	0	0	0	0	0	0.0092	0	0	0	0	0	0	0	0	0	0	0	0	0	0.0108	0	0	0	0	0	0	0
d__Bacteria|p__Bacillota|c__Bacilli|o__MOL361|f__Turicibacteraceae|g__Turicibacter|s__Turicibacter sanguinis	0.0354	0	0	0.0053	0	0.0022	0	0	0	0	0	0	0	0	0	0	0.0032	0.0047	0	0	0	0	0	0	0	0	0	0	0	0	0	0	0	0	0	0	0	0.0129	0	0	0	0	0	0	0	0	0	0	0
d__Bacteria|p__Bacillota|c__Bacilli|o__MOL361|f__Turicibacteraceae|g__Turicibacter|s__Turicibacter sp017888305	0	0	0	0	0	0	0	0	0	0	0	0	0	0	0	0	0	0.0047	0	0	0	0	0	0	0	0	0	0	0	0	0	0	0	0	0	0	0	0	0	0	0	0	0	0	0	0	0	0	0
d__Bacteria|p__Bacillota|c__Bacilli|o__Staphylococcales|f__Gemellaceae|g__Gemella|s__Gemella haemolysans	0	0	0	0	0	0	0	0	0	0	0	0	0	0	0	0	0	0	0	0	0	0	0	0	0	0	0	0	0	0	0	0	0	0	0	0	0	0	0	0	0	0	1.8131	0	0	0	0	0	0
d__Bacteria|p__Bacillota|c__Bacilli|o__Staphylococcales|f__Gemellaceae|g__Gemella|s__Gemella haemolysans_B	0	0	0	0	0	0	0	0	0	0	0	0	0	0	0	0	0	0	0	0.0054	0	0	0	0	0.0992	0	0	0	0	0	0	0	0	0	0	0	0	0	0	0	0	0	0	0	0	0	0	0	0
d__Bacteria|p__Bacillota|c__Bacilli|o__Staphylococcales|f__Gemellaceae|g__Gemella|s__Gemella morbillorum	0	0	0	0	0	0	0	0	0	0	0	0	0	0	0	0	0	0	0	0	0	0	0	0	0.0832	0	0	0	0	0	0	0	0	0	0	0	0	0	0	0	0	0	0	0	0	0	0	0	0
d__Bacteria|p__Bacillota|c__Bacilli|o__Staphylococcales|f__Gemellaceae|g__Gemella|s__Gemella sanguinis	0	0	0	0	0	0	0	0	0	0	0	0	0	0	0	0	0	0	0	0	0	0	0	0	0.0939	0	0	0	0	0	0	0.0163	0	0	0	0	0	0	0	0	0	0	0	0	0	0	0	0	0
d__Bacteria|p__Bacillota|c__Bacilli|o__Staphylococcales|f__Gemellaceae|g__Gemella|s__Gemella sp927911695	0	0	0	0	0	0	0	0	0	0	0	0	0	0	0	0	0	0	0	0	0	0	0	0	0	0	0	0	0	0	0	0.003	0	0	0	0	0	0	0	0	0	0	0	0	0	0	0	0	0
d__Bacteria|p__Bacillota|c__Bacilli|o__Staphylococcales|f__Gemellaceae|g__Gemella|s__Gemella sp927911745	0	0	0	0	0	0	0	0	0	0	0	0	0	0	0	0	0	0	0	0	0	0	0	0	0	0	0	0	0	0	0	0.0052	0	0	0	0	0	0	0	0	0	0	0	0	0	0	0	0	0
d__Bacteria|p__Bacillota|c__Bacilli|o__Staphylococcales|f__Staphylococcaceae|g__Staphylococcus|s__Staphylococcus aureus	0	0	0.0126	0	0	0	0	0	0	0	0	0	0	0	0	0	0	0	0	0.0044	0	0	0.5984	0	0	0	0	0	0	0	0.0225	0.0062	0	0	0.0225	0	0.0019	0	0	0	0	0	0	0	0	0	0	0	0
d__Bacteria|p__Bacillota|c__Bacilli|o__Staphylococcales|f__Staphylococcaceae|g__Staphylococcus|s__Staphylococcus auricularis	0	0	0	0	0	0	0	0	0	0	0	0	0	0	0	0	0	0	0	0	0	0	0	0	0	0	0	0	0	0	0	0	0	0	0	0	0	0	0	0	0	0	0	0	0	0.0084	0	0	0
d__Bacteria|p__Bacillota|c__Bacilli|o__Staphylococcales|f__Staphylococcaceae|g__Staphylococcus|s__Staphylococcus borealis	0	0	0	0	0.0046	0	0	0	0	0	0	0	0	0	0	0	0	0	0	0	0	0	0	0	0	0	0	0	0	0	0	0	0	0	0	0	0	0	0	0	0	0	0	0	0	0	0	0	0
d__Bacteria|p__Bacillota|c__Bacilli|o__Staphylococcales|f__Staphylococcaceae|g__Staphylococcus|s__Staphylococcus epidermidis	0	0	0.0052	0	0	0	0	0	0	0	0.0034	0	0	0	0	0	0	0	0	0.0464	0	0	0.0136	0	0	0	0.0507	0	0	0	0	0	0	0	0	0	0	0	0	0	0	0	0	0	0	0	0.0046	0	0
d__Bacteria|p__Bacillota|c__Bacilli|o__Staphylococcales|f__Staphylococcaceae|g__Staphylococcus|s__Staphylococcus haemolyticus	0	0	0	0	0	0	0	0	0	0	0	0	0	0	0	0	0	0	0	0	0	0	0	0	0	0	0	0	0	0	0	0	0	0	0	0	0	0	0	0	0	0	0	0	0	0	0	0	0
d__Bacteria|p__Bacillota|c__Bacilli|o__Staphylococcales|f__Staphylococcaceae|g__Staphylococcus|s__Staphylococcus hominis	0	0	0.0183	0	0	0	0	0	0	0	0	0	0	0	0	0	0	0	0	0.0175	0	0	0.4129	0	0	0.0142	0	0	0	0	0	0	0	0	0.0072	0	0	0	0	0	0	0	0	0	0	0.0124	0.003	0	0
d__Bacteria|p__Bacillota|c__Bacilli|o__Staphylococcales|f__Staphylococcaceae|g__Staphylococcus|s__Staphylococcus lugdunensis	0	0	0	0	0	0	0	0	0	0	0.0106	0	0	0	0	0	0	0	0	0	0	0	0	0	0	0	0	0	0	0	0	0	0	0	0.0025	0	0.005	0	0	0	0	0	0	0	0	0	0	0	0
d__Bacteria|p__Bacteroidota|c__Bacteroidia|o__Bacteroidales|f__Bacteroidaceae|g__Alloprevotella|s__Alloprevotella sp905369775	0	0	0	0	0	0	0	0	0	0	0	0	0	0	0	0	0	0	0	0	0	0	0	0	0	0	0	0	0	0	0	0	0	0	0	0	0	0	0	0	0	0	0	0	0	0	0	0	0
d__Bacteria|p__Bacteroidota|c__Bacteroidia|o__Bacteroidales|f__Bacteroidaceae|g__Alloprevotella|s__Alloprevotella sp905371275	0	0	0	0	0	0	0	0	0	0	0	0	0	0	0	0	0	0	0	0	0	0	0	0	0	0	0	0	0	0	0	0	0	0	0	0	0	0	0	0	0	0	1.0168	0	0	0	0	0	0
d__Bacteria|p__Bacteroidota|c__Bacteroidia|o__Bacteroidales|f__Bacteroidaceae|g__Bacteroides|s__Bacteroides bouchesdurhonensis	0	0	0	0	0	0	0	0	0	0	0	0	0	0	0	0	0	0	0	0	0.0165	0	0	0	0	0	0	0	0	0	0	0	0	0	0	0	0	0	0	0	0	0	0	0	0	0	0	0	0
d__Bacteria|p__Bacteroidota|c__Bacteroidia|o__Bacteroidales|f__Bacteroidaceae|g__Bacteroides|s__Bacteroides caccae	0	0.0067	0.0116	0.0375	0	0.0044	0.1744	0	0.0051	0	0	0	0	0.0147	0	0	0.1783	0.0086	0	0	0.025	0.0085	0	0	0	0	0	0.006	0.0035	0	0	0	0.0032	0	0.0144	0.0551	0	0.0207	0.0029	0	0.0324	0	0	0.135	0.0071	0	0	0	0
d__Bacteria|p__Bacteroidota|c__Bacteroidia|o__Bacteroidales|f__Bacteroidaceae|g__Bacteroides|s__Bacteroides cellulosilyticus	0	0.0169	0	0.0707	0	0	0	0	0	0	0	0	0	0	0	0	0	0	0	0	0.0963	0	0	0	0	0	0	0	0	0	0	0	0	0	0	0.0267	0	0	0	0	0	0	0	0	0	0	0	0	0
d__Bacteria|p__Bacteroidota|c__Bacteroidia|o__Bacteroidales|f__Bacteroidaceae|g__Bacteroides|s__Bacteroides clarus	0	0.0268	0	0	0	0	0	0	0	0	0	0	0	0	0	0	0.0215	0	0	0	0.0648	0	0	0	0	0	0	0	0	0	0	0	0	0	0	0.0258	0	0.0236	0	0	0	0	0	0	0.0081	0	0	0	0
d__Bacteria|p__Bacteroidota|c__Bacteroidia|o__Bacteroidales|f__Bacteroidaceae|g__Bacteroides|s__Bacteroides faecis	0	0	0	0	0	0.0072	0	0	0.0171	0	0	0	0	0	0	0	0	0	0	0	0	0	0	0	0	0	0	0	0	0	0	0	0	0	0	0	0	0	0.0063	0	0	0	0	0	0	0	0	0	0
d__Bacteria|p__Bacteroidota|c__Bacteroidia|o__Bacteroidales|f__Bacteroidaceae|g__Bacteroides|s__Bacteroides fluxus	0	0	0	0	0	0	0	0	0	0	0	0	0	0	0	0	0	0	0	0	0	0	0	0	0	0	0	0	0	0	0	0	0	0	0	0	0	0	0	0	0	0.0312	0	0	0	0	0	0	0
d__Bacteria|p__Bacteroidota|c__Bacteroidia|o__Bacteroidales|f__Bacteroidaceae|g__Bacteroides|s__Bacteroides fragilis	0	0	0.0637	0	0	0	0	0	0	0	0	0	0	0	0	0	0	0	0	0	0.0572	0	0	0.0086	0	0	0	0.0274	0	0.0476	0.0971	0	0	0	0	0	0	0	0.0401	0.0075	0.0813	0	0	0	0	0	0	0	0
d__Bacteria|p__Bacteroidota|c__Bacteroidia|o__Bacteroidales|f__Bacteroidaceae|g__Bacteroides|s__Bacteroides intestinalis	0	0.0108	0	0	0	0	0	0	0	0	0	0	0	0	0	0	0.1174	0	0	0	0	0	0	0	0	0	0	0	0	0	0	0	0	0	0	0	0	0.1008	0	0	0	0	0	0	0	0	0	0	0
d__Bacteria|p__Bacteroidota|c__Bacteroidia|o__Bacteroidales|f__Bacteroidaceae|g__Bacteroides|s__Bacteroides intestinalis_A	0	0	0	0	0	0	0.0199	0	0	0	0	0	0	0	0	0	0	0	0	0	0	0	0	0	0	0	0	0	0	0	0	0	0	0	0	0	0	0	0	0	0	0	0	0	0	0	0	0	0
d__Bacteria|p__Bacteroidota|c__Bacteroidia|o__Bacteroidales|f__Bacteroidaceae|g__Bacteroides|s__Bacteroides nordii	0	0	0	0	0	0	0	0	0	0	0	0	0	0	0	0	0.0067	0	0	0	0	0	0	0	0	0	0	0	0	0	0	0	0	0	0	0	0	0	0	0	0	0	0	0	0	0	0	0	0
d__Bacteria|p__Bacteroidota|c__Bacteroidia|o__Bacteroidales|f__Bacteroidaceae|g__Bacteroides|s__Bacteroides ovatus	0	0.0091	0	0	0	0	0.7131	0	0	0	0	0	0	0	0	0	0.0278	0	0	0	0.0283	0.0094	0	0	0	0	0.1303	0	0	0	0	0	0	0	0	0.0418	0	0.022	0	0	0	0	0	0	0.0054	0	0	0	0
d__Bacteria|p__Bacteroidota|c__Bacteroidia|o__Bacteroidales|f__Bacteroidaceae|g__Bacteroides|s__Bacteroides salyersiae	0	0.0082	0	0	0	0	0	0	0	0	0	0	0	0	0	0	0	0	0	0	0	0	0	0	0	0	0	0	0	0	0	0	0	0	0	0	0	0	0	0	0	0	0	0	0	0	0	0	0
d__Bacteria|p__Bacteroidota|c__Bacteroidia|o__Bacteroidales|f__Bacteroidaceae|g__Bacteroides|s__Bacteroides sp900552405	0	0	0	0	0	0	0	0	0	0	0	0	0	0	0	0	0	0	0	0	0	0	0	0	0	0	0	0	0	0	0	0	0	0	0	0	0	0.0154	0	0	0	0	0	0	0	0	0	0	0
d__Bacteria|p__Bacteroidota|c__Bacteroidia|o__Bacteroidales|f__Bacteroidaceae|g__Bacteroides|s__Bacteroides sp900556625	0	0	0	0	0	0	0	0	0	0	0	0	0	0	0	0	0	0	0	0	0	0	0	0	0	0	0	0	0	0	0	0	0	0	0	0	0	0.0059	0	0	0	0	0	0	0	0	0	0	0
d__Bacteria|p__Bacteroidota|c__Bacteroidia|o__Bacteroidales|f__Bacteroidaceae|g__Bacteroides|s__Bacteroides sp900755095	0	0	0	0	0	0	0	0	0	0	0	0	0	0	0	0	0.0214	0	0	0	0.0262	0	0	0	0	0	0	0	0	0	0	0	0	0	0	0	0	0	0	0	0	0	0	0	0	0	0	0	0
d__Bacteria|p__Bacteroidota|c__Bacteroidia|o__Bacteroidales|f__Bacteroidaceae|g__Bacteroides|s__Bacteroides thetaiotaomicron	0	0	0	0.017	0	0	0.0374	0	0	0	0	0	0	0	0	0	0.0149	0	0	0	0.0231	0	0	0	0	0	0	0	0	0	0	0	0	0	0	0.011	0	0	0	0	0	0	0	0.08	0	0	0	0	0
d__Bacteria|p__Bacteroidota|c__Bacteroidia|o__Bacteroidales|f__Bacteroidaceae|g__Bacteroides|s__Bacteroides xylanisolvens	0	0	0	0.0323	0	0	0	0	0	0	0	0	0	0.0126	0	0	0.0288	0	0	0	0	0	0	0	0	0	0	0	0	0	0	0	0	0	0	0	0	0	0	0	0	0.0134	0	0	0	0	0	0	0
d__Bacteria|p__Bacteroidota|c__Bacteroidia|o__Bacteroidales|f__Bacteroidaceae|g__Bacteroides|s__Bacteroides zhangwenhongii	0	0.0094	0	0	0	0	0	0	0	0	0	0	0	0	0	0	0	0	0	0	0	0	0	0	0	0	0	0	0	0	0	0	0	0	0	0	0	0	0	0	0	0	0	0	0	0	0	0	0
d__Bacteria|p__Bacteroidota|c__Bacteroidia|o__Bacteroidales|f__Bacteroidaceae|g__Paraprevotella|s__Paraprevotella clara	0	0	0	0	0	0	0	0	0	0	0	0	0	0	0	0	0	0	0	0	0.0332	0	0	0	0	0	0	0	0	0	0	0	0	0	0	0	0	0	0	0	0	0	0	0	0.015	0	0	0	0
d__Bacteria|p__Bacteroidota|c__Bacteroidia|o__Bacteroidales|f__Bacteroidaceae|g__Paraprevotella|s__Paraprevotella xylaniphila	0	0	0	0	0	0	0.4151	0	0	0	0	0	0	0	0	0	0	0	0	0	0	0	0	0	0	0	0	0	0	0	0	0	0	0	0	0	0	0	0	0	0	0	0	0	0	0	0	0	0
d__Bacteria|p__Bacteroidota|c__Bacteroidia|o__Bacteroidales|f__Bacteroidaceae|g__Phocaeicola|s__Phocaeicola coprophilus	0	0	0	0.0565	0	0	0	0	0	0	0	0	0	0	0	0	0	0	0	0	0.0241	0	0	0	0	0	0	0	0	0	0	0	0	0	0	0.3127	0	0	0	0	0	0	0	0.0882	0	0	0	0	0
d__Bacteria|p__Bacteroidota|c__Bacteroidia|o__Bacteroidales|f__Bacteroidaceae|g__Phocaeicola|s__Phocaeicola dorei	0	0.0345	0	0	0	0	0.4063	0.0492	0	0	0	0	0	0	0	0	0.3865	0	0	0	0.1895	0	0	0	0	0	0	0	0	0	0	0	0.0078	0	0	0.2132	0	0.065	0	0	0.0665	0	0	0.0886	0.0155	0.0274	0	0	0
d__Bacteria|p__Bacteroidota|c__Bacteroidia|o__Bacteroidales|f__Bacteroidaceae|g__Phocaeicola|s__Phocaeicola massiliensis	0	0	0	0	0	0	0.2088	0	0	0	0	0	0	0	0	0	0	0	0	0	0	0	0	0	0	0	0	0	0	0	0	0	0	0	0	0	0	0	0	0	0	0	0	0	0	0	0	0	0
d__Bacteria|p__Bacteroidota|c__Bacteroidia|o__Bacteroidales|f__Bacteroidaceae|g__Phocaeicola|s__Phocaeicola plebeius_A	0	0.0185	0	0	0	0	0	0	0	0	0	0	0	0	0	0	0	0	0	0	0	0	0	0	0	0	0	0	0	0	0	0	0	0	0	0	0	0	0	0	0	0	0	0	0	0	0	0	0
d__Bacteria|p__Bacteroidota|c__Bacteroidia|o__Bacteroidales|f__Bacteroidaceae|g__Phocaeicola|s__Phocaeicola sp000432735	0	0	0	0.051	0	0	0	0	0	0	0	0	0	0	0	0	0	0	0	0	0	0	0	0	0	0	0	0	0	0	0	0	0	0	0	0	0	0	0	0	0	0	0	0	0	0	0	0	0
d__Bacteria|p__Bacteroidota|c__Bacteroidia|o__Bacteroidales|f__Bacteroidaceae|g__Phocaeicola|s__Phocaeicola sp019414665	0	0	0	0	0	0	0	0	0.0162	0	0	0	0	0	0	0	0	0	0	0	0	0	0	0	0	0	0	0	0	0	0	0	0.0082	0	0	0.2671	0	0	0	0	0	0	0	0	0	0	0	0	0
d__Bacteria|p__Bacteroidota|c__Bacteroidia|o__Bacteroidales|f__Bacteroidaceae|g__Phocaeicola|s__Phocaeicola sp019414725	0	0	0	0	0	0	0	0	0.0194	0	0	0	0	0	0	0	0	0	0	0	0	0	0	0	0	0	0	0	0	0	0	0	0.008	0	0	0.211	0	0	0	0	0	0	0	0	0	0	0	0	0
d__Bacteria|p__Bacteroidota|c__Bacteroidia|o__Bacteroidales|f__Bacteroidaceae|g__Phocaeicola|s__Phocaeicola sp900760795	0	0.0137	0	0	0	0	0.1835	0	0	0	0	0	0	0	0	0	0	0	0	0	0	0	0	0	0	0	0	0	0	0	0	0	0	0	0	0	0	0	0	0	0	0	0	0	0	0	0	0	0
d__Bacteria|p__Bacteroidota|c__Bacteroidia|o__Bacteroidales|f__Bacteroidaceae|g__Phocaeicola|s__Phocaeicola vulgatus	0	0.0346	0.0215	0.0304	0	0.0412	0.0872	0.0615	0.0113	0	0	0	0	0.084	0	0	0.2226	0.0096	0	0	0.7345	0.0327	0	0	0	0	2.2106	0.0329	0	0.0465	0	0	0.0098	0	0	0.4389	0	0	0	0	0	0	0	0	0	0	0	0	0
d__Bacteria|p__Bacteroidota|c__Bacteroidia|o__Bacteroidales|f__Bacteroidaceae|g__Prevotella|s__Prevotella bivia	0	0	0	0	0	0	0	0	0	0	0	0	0	0	0	0	0	0	0	0	0	0	0	0	0	0	0	0	0	0	0	0	0	0	0	0	0	0	0	0	0	0	0	0	0	0	0	0	0
d__Bacteria|p__Bacteroidota|c__Bacteroidia|o__Bacteroidales|f__Bacteroidaceae|g__Prevotella|s__Prevotella colorans	0	0	0	0	0	0	0.0034	0	0	0	0	0	0	0	0	0	0	0	0	0	0	0	0	0	0	0	0	0	0	0	0	0	0	0	0	0	0	0	0	0	0	0	0	0	0	0	0	0	0
d__Bacteria|p__Bacteroidota|c__Bacteroidia|o__Bacteroidales|f__Bacteroidaceae|g__Prevotella|s__Prevotella copri_B	0	0	0	0	0	0	0.24	0	0	0	0	0	0	0	0	0	0	0	0	0	0	0	0	0	0	0	0	0	0	0	0	0	0.0175	0	0	0	0	0	0	0	0	0	0	0	0	0	0	0	0
d__Bacteria|p__Bacteroidota|c__Bacteroidia|o__Bacteroidales|f__Bacteroidaceae|g__Prevotella|s__Prevotella denticola	0	0	0	0	0	0	0	0	0	0	0	0	0	0	0	0	0	0	0	0	0	0	0	0	0.1365	0	0	0	0	0	0	0	0	0	0	0	0	0	0	0	0	0	0	0	0	0	0	0	0
d__Bacteria|p__Bacteroidota|c__Bacteroidia|o__Bacteroidales|f__Bacteroidaceae|g__Prevotella|s__Prevotella maculosa	0	0	0	0	0	0	0	0	0	0	0	0	0	0	0	0	0	0	0	0	0	0	0	0	0.0402	0	0	0	0	0	0	0	0	0	0	0	0	0	0	0	0	0	0	0	0	0	0	0	0
d__Bacteria|p__Bacteroidota|c__Bacteroidia|o__Bacteroidales|f__Bacteroidaceae|g__Prevotella|s__Prevotella melaninogenica	0	0	0	0	0	0	0	0	0	0	0	0	0	0	0	0	0	0	0	0	0	0	0	0	0.8222	0	0	0	0	0	0	0	0	0	0	0	0	0	0	0	0	0	0	0	0	0	0	0	0
d__Bacteria|p__Bacteroidota|c__Bacteroidia|o__Bacteroidales|f__Bacteroidaceae|g__Prevotella|s__Prevotella melaninogenica_B	0	0	0	0	0	0	0	0	0	0	0	0	0	0	0	0	0	0	0	0	0	0	0	0	0.2457	0	0	0	0	0	0	0	0	0	0	0	0	0	0	0	0	0	0	0	0	0	0	0	0
d__Bacteria|p__Bacteroidota|c__Bacteroidia|o__Bacteroidales|f__Bacteroidaceae|g__Prevotella|s__Prevotella nanceiensis	0	0	0	0	0	0	0	0	0	0	0	0	0	0	0	0	0	0	0	0	0	0	0	0	0.0861	0	0	0	0	0	0	0	0	0	0	0	0	0	0	0	0	0	0	0	0	0	0	0	0
d__Bacteria|p__Bacteroidota|c__Bacteroidia|o__Bacteroidales|f__Bacteroidaceae|g__Prevotella|s__Prevotella nigrescens	0	0	0	0	0	0	0	0	0	0	0	0	0	0	0	0	0	0	0	0	0	0	0	0	0.0329	0	0	0	0	0	0	0	0	0	0	0	0	0	0	0	0	0	0	0	0	0	0	0	0
d__Bacteria|p__Bacteroidota|c__Bacteroidia|o__Bacteroidales|f__Bacteroidaceae|g__Prevotella|s__Prevotella oris	0	0	0	0	0	0	0	0	0	0	0	0	0	0	0	0	0	0	0	0	0	0	0	0	0.1103	0	0	0	0	0	0	0	0	0	0	0	0	0	0	0	0	0	0	0	0	0	0	0	0
d__Bacteria|p__Bacteroidota|c__Bacteroidia|o__Bacteroidales|f__Bacteroidaceae|g__Prevotella|s__Prevotella oulorum	0	0	0	0	0	0	0	0	0	0	0	0	0	0	0	0	0	0	0	0	0	0	0	0	0.069	0	0	0	0	0	0	0	0	0	0	0	0	0	0	0	0	0	0	0	0	0	0	0	0
d__Bacteria|p__Bacteroidota|c__Bacteroidia|o__Bacteroidales|f__Bacteroidaceae|g__Prevotella|s__Prevotella pallens	0	0	0	0	0	0	0	0	0	0	0	0	0	0	0	0	0	0	0	0	0	0	0	0	0.0402	0	0	0	0	0	0	0	0	0	0	0	0	0	0	0	0	0	0	0	0	0	0	0	0
d__Bacteria|p__Bacteroidota|c__Bacteroidia|o__Bacteroidales|f__Bacteroidaceae|g__Prevotella|s__Prevotella pectinovora	0	0	0	0.0325	0	0	0	0	0	0	0	0	0	0	0	0	0	0	0	0	0	0	0	0	0	0	0	0	0	0	0	0	0	0	0	0	0	0	0	0	0	0	0	0	0	0	0	0	0
d__Bacteria|p__Bacteroidota|c__Bacteroidia|o__Bacteroidales|f__Bacteroidaceae|g__Prevotella|s__Prevotella rara	0	0	0	0	0	0	0	0	0	0	0	0	0.0185	0	0	0	0	0	0	0	0	0	0	0	0	0	0	0	0	0	0	0	0	0	0	0	0	0	0	0	0	0	0	0	0	0	0	0	0
d__Bacteria|p__Bacteroidota|c__Bacteroidia|o__Bacteroidales|f__Bacteroidaceae|g__Prevotella|s__Prevotella sp000433175	0	0	0	0	0	0	0	0	0.0116	0	0	0	0	0	0	0	0	0	0	0	0	0	0	0	0	0	0	0	0	0	0	0	0	0	0	0	0	0	0	0	0	0	0	0	0	0	0	0	0
d__Bacteria|p__Bacteroidota|c__Bacteroidia|o__Bacteroidales|f__Bacteroidaceae|g__Prevotella|s__Prevotella sp002251385	0	0	0	0.0662	0	0	0	0	0	0	0	0	0	0	0	0	0	0	0	0	0	0	0	0	0	0	0	0	0	0	0	0	0	0	0	0	0	0	0	0	0	0	0	0	0	0	0	0	0
d__Bacteria|p__Bacteroidota|c__Bacteroidia|o__Bacteroidales|f__Bacteroidaceae|g__Prevotella|s__Prevotella sp013333935	0	0	0	0	0	0	0	0	0	0	0	0	0	0	0	0	0	0	0	0	0	0	0	0	0.0329	0	0	0	0	0	0	0	0	0	0	0	0	0	0	0	0	0	0	0	0	0	0	0	0
d__Bacteria|p__Bacteroidota|c__Bacteroidia|o__Bacteroidales|f__Bacteroidaceae|g__Prevotella|s__Prevotella sp900313215	0	0	0	0.0833	0	0	0	0	0	0	0	0	0	0	0	0	0	0	0	0	0	0	0	0	0	0	0	0	0	0	0	0	0	0	0	0	0	0	0	0	0	0	0	0	0	0	0	0	0
d__Bacteria|p__Bacteroidota|c__Bacteroidia|o__Bacteroidales|f__Bacteroidaceae|g__Prevotella|s__Prevotella sp900547085	0	0	0	0	0	0	0	0	0	0	0	0	0	0	0	0	0	0	0	0	0	0	0	0	0	0	0	0.0079	0	0	0	0	0	0	0	0	0	0	0	0	0	0	0	0	0	0	0	0	0
d__Bacteria|p__Bacteroidota|c__Bacteroidia|o__Bacteroidales|f__Bacteroidaceae|g__Prevotella|s__Prevotella sp900548585	0	0	0	0	0	0	0	0	0	0	0	0	0	0	0	0	0	0	0	0	0	0	0	0	0	0	0	0	0	0	0	0	0	0	0	0	0	0	0	0	0	0.0028	0	0	0	0	0	0	0
d__Bacteria|p__Bacteroidota|c__Bacteroidia|o__Bacteroidales|f__Bacteroidaceae|g__Prevotella|s__Prevotella sp916439115	0	0	0	0	0	0	0	0	0	0	0	0	0	0	0	0	0	0	0	0	0	0	0	0	0	0	0	0	0	0	0	0	0	0	0	0	0	0	0	0	0	0	0.0888	0	0	0	0	0	0
d__Bacteria|p__Bacteroidota|c__Bacteroidia|o__Bacteroidales|f__Bacteroidaceae|g__Prevotella|s__Prevotella veroralis	0	0	0	0	0	0	0	0	0	0	0	0	0	0	0	0	0	0	0	0	0	0	0	0	0.1583	0	0	0	0	0	0	0	0	0	0	0	0	0	0	0	0	0	0	0	0	0	0	0	0
d__Bacteria|p__Bacteroidota|c__Bacteroidia|o__Bacteroidales|f__Bacteroidaceae|g__Prevotella|s__Prevotella vespertina	0	0	0	0	0	0	0	0	0	0	0	0	0	0	0	0	0	0	0	0	0	0	0	0	0.1906	0	0	0	0	0	0	0	0	0	0	0	0	0	0	0	0	0	0	0	0	0	0	0	0
d__Bacteria|p__Bacteroidota|c__Bacteroidia|o__Bacteroidales|f__Barnesiellaceae|g__Barnesiella|s__Barnesiella intestinihominis	0	0.0203	0	0	0	0	0.1773	0	0.0327	0	0	0	0	0.0106	0	0	0	0	0	0	0.0411	0	0	0	0	0	0	0.0317	0	0	0	0	0	0	0	0.0333	0	0.1103	0	0	0	0	0	0	0.0958	0	0	0	0
d__Bacteria|p__Bacteroidota|c__Bacteroidia|o__Bacteroidales|f__Barnesiellaceae|g__Barnesiella|s__Barnesiella merdigallinarum	0	0	0	0	0	0	0	0	0	0	0	0.0249	0	0	0	0	0	0	0	0	0	0	0	0	0	0	0	0	0	0	0	0	0	0	0	0	0	0	0	0	0	0	0	0	0	0	0	0	0
d__Bacteria|p__Bacteroidota|c__Bacteroidia|o__Bacteroidales|f__Barnesiellaceae|g__UMGS27|s__UMGS27 sp900538555	0	0	0	0	0	0	0.034	0	0	0	0	0	0	0	0	0	0	0	0	0	0	0	0	0	0	0	0	0	0	0	0	0	0	0	0	0	0	0	0	0	0	0	0	0	0	0	0	0	0
d__Bacteria|p__Bacteroidota|c__Bacteroidia|o__Bacteroidales|f__Coprobacteraceae|g__Coprobacter|s__Coprobacter fastidiosus	0	0	0	0	0	0	0	0	0	0	0	0	0	0	0	0	0	0	0	0	0.0113	0	0	0	0	0	0	0	0	0	0	0	0	0	0	0	0	0	0	0	0	0	0	0	0	0	0	0	0
d__Bacteria|p__Bacteroidota|c__Bacteroidia|o__Bacteroidales|f__Dysgonomonadaceae|g__Dysgonomonas|s__Dysgonomonas sp900079735	0	0	0	0	0	0	0	0	0	0	0	0	0	0	0.0345	0	0	0	0	0	0	0	0	0	0	0	0	0	0	0	0	0	0	0	0	0	0	0	0	0	0	0	0	0	0	0	0	0	0
d__Bacteria|p__Bacteroidota|c__Bacteroidia|o__Bacteroidales|f__Marinifilaceae|g__Butyricimonas|s__Butyricimonas faecalis	0	0	0	0	0	0	0.0551	0	0	0	0	0	0	0	0	0	0	0	0	0	0	0	0	0	0	0	0	0	0	0	0	0	0	0	0	0	0	0	0	0	0	0	0	0	0	0	0	0	0
d__Bacteria|p__Bacteroidota|c__Bacteroidia|o__Bacteroidales|f__Marinifilaceae|g__Butyricimonas|s__Butyricimonas faecihominis	0	0	0	0	0	0	0	0	0	0	0	0	0	0	0	0	0.0208	0	0	0	0	0	0	0	0	0	0	0	0	0	0	0	0	0	0	0.0137	0	0	0	0	0	0	0	0	0	0	0	0	0
d__Bacteria|p__Bacteroidota|c__Bacteroidia|o__Bacteroidales|f__Marinifilaceae|g__Butyricimonas|s__Butyricimonas paravirosa	0	0	0	0.0319	0	0	0	0	0	0	0	0	0	0	0	0	0	0	0	0	0	0	0	0	0	0	0	0	0	0	0	0	0	0	0	0	0	0.0104	0	0	0.0171	0	0	0	0	0	0	0	0
d__Bacteria|p__Bacteroidota|c__Bacteroidia|o__Bacteroidales|f__Marinifilaceae|g__Odoribacter|s__Odoribacter splanchnicus	0	0.0062	0	0.0215	0	0	0.0341	0.0307	0.0132	0	0	0	0.0035	0.0077	0	0	0.006	0	0	0	0.0133	0	0	0	0	0	0	0	0	0	0	0	0	0	0	0.0279	0	0.0063	0	0	0.0089	0	0	0	0.0075	0	0	0	0
d__Bacteria|p__Bacteroidota|c__Bacteroidia|o__Bacteroidales|f__Muribaculaceae|g__Amulumruptor|s__Amulumruptor sp900539915	0	0	0	0	0	0	0	0	0	0	0	0	0	0	0	0	0	0	0	0	0	0	0	0	0	0	0	0	0	0	0	0	0	0	0	0	0	0	0	0	16.7705	0	0	0	0	0	0	0	0
d__Bacteria|p__Bacteroidota|c__Bacteroidia|o__Bacteroidales|f__Muribaculaceae|g__CAG-873|s__CAG-873 sp905193995	0	0	0	0	0	0.1288	0	0	0	0	0	0	0	0	0	0	0	0	0	0	0	0	0	0	0	0	0	0	0	0	0	0	0	0	0	0	0	0	0	0	0	0	0	0	0	0	0	0	0
d__Bacteria|p__Bacteroidota|c__Bacteroidia|o__Bacteroidales|f__Muribaculaceae|g__Lepagella|s__Lepagella sp000437495	0	0	0	0	0	0	0	0	0.5682	0	0	0	0	0	0	0	0	0	0	0	0	0	0	0	0	0	0	0	0	0	0	0	0	0	0	0	0	0	0	0	0	0	0	0	0	0	0	0	0
d__Bacteria|p__Bacteroidota|c__Bacteroidia|o__Bacteroidales|f__Muribaculaceae|g__Lepagella|s__Lepagella sp002491165	0	0.0683	0	0	0	0	0	0	0.1207	0	0	0	0	0	0	0	0	0	0	0	0	0	0	0	0	0	0	0	0	0	0	0	0	0	0	0	0	0	0	0	0	0	0	0	0	0	0	0	0
d__Bacteria|p__Bacteroidota|c__Bacteroidia|o__Bacteroidales|f__Muribaculaceae|g__Lepagella|s__Lepagella sp019416425	0	0	0	0	0	0.1051	0	0	0	0	0	0	0	0	0	0	0	0	0	0	0	0	0	0	0	0	0	0	0	0	0	0	0	0	0	0	0	0	0	0	0	0	0	0	0	0	0	0	0
d__Bacteria|p__Bacteroidota|c__Bacteroidia|o__Bacteroidales|f__Muribaculaceae|g__Lepagella|s__Lepagella sp900541835	0	0	0	0	0	0.0209	0	0	0	0	0	0	0	0	0	0	0	0	0	0	0	0	0	0	0	0	0	0	0	0	0	0	0	0	0	0	0	0	0	0	0	0	0	0	0	0	0	0	0
d__Bacteria|p__Bacteroidota|c__Bacteroidia|o__Bacteroidales|f__Muribaculaceae|g__Lepagella|s__Lepagella sp900542185	0	0.1026	0	0	0	0	0	0	0	0	0	0	0	0	0	0	0	0	0	0	0	0	0	0	0	0	0	0	0	0	0	0	0	0	0	0	0	0	0	0	0	0	0	0	0	0	0	0	0
d__Bacteria|p__Bacteroidota|c__Bacteroidia|o__Bacteroidales|f__Muribaculaceae|g__Lepagella|s__Lepagella sp900549375	0	0	0	0	0	0	0	0.9057	0	0	0	0	0	0	0	0	0	0	0	0	0	0	0	0	0	0	0	0	0	0	0	0	0	0	0	0	0	0	0	0	0	0	0	0	0	0	0	0	0
d__Bacteria|p__Bacteroidota|c__Bacteroidia|o__Bacteroidales|f__Muribaculaceae|g__Lepagella|s__Lepagella sp900554845	0	1.0374	0	0	0	0.1592	0	0	0	0	0	0	0	0	0	0	0	0	0	0	0	0	0	0	0	0	0	0	0	0	0	0	0	0	0	0	0	0	0	0	0	0	0	0	0	0	0	0	0
d__Bacteria|p__Bacteroidota|c__Bacteroidia|o__Bacteroidales|f__Muribaculaceae|g__Limisoma|s__Limisoma sp000437795	0	0	0	0.0175	0	0	0	0	0	0	0	0	0	0	0	0	0	0	0	0	0	0	0	0	0	0	0	0	0	0	0	0	0.024	0	0	0	0	0	0	0	0	0.5409	0	0	0	0	0	0	0
d__Bacteria|p__Bacteroidota|c__Bacteroidia|o__Bacteroidales|f__Muribaculaceae|g__Muribaculum|s__Muribaculum intestinale	0	0	0	0	0	0	0	0.0183	0	0	0	0	0	0	0	0	0	0	0	0	0	0	0	0	0	0	0	0	0	0	0	0	0	0	0	0	0	0	0	0	0	0	0	0	0	0	0	0	0
d__Bacteria|p__Bacteroidota|c__Bacteroidia|o__Bacteroidales|f__Muribaculaceae|g__Muribaculum|s__Muribaculum sp001701195	0	0	0	0	0	0	0	1.9534	0	0	0	0	0	0	0	0	0	0	0	0	0	0	0	0	0	0	0	0	0	0	0	0	0	0	0	0	0	0	0	0	0	0	0	0	0	0	0	0	0
d__Bacteria|p__Bacteroidota|c__Bacteroidia|o__Bacteroidales|f__Muribaculaceae|g__Muribaculum|s__Muribaculum sp003150235	0	1.5256	0	0	0	0	0	0	0	0	0	0	0	0	0	0	0	0	0	0	0	0	0	0	0	0	0	0	0	0	0	0	0	0	0	0	0	0	0	0	0	0	0	0	0	0	0	0	0
d__Bacteria|p__Bacteroidota|c__Bacteroidia|o__Bacteroidales|f__Muribaculaceae|g__Paramuribaculum|s__Paramuribaculum sp000431155	0	0	0	0	0	0	0	0	0	0	0	0	0.011	0	0	0	0	0	0	0	0	0	0	0	0	0	0	0	0	0	0	0	0	0	0	0	0	0	0	0	0	0	0	0	0	0	0	0	0
d__Bacteria|p__Bacteroidota|c__Bacteroidia|o__Bacteroidales|f__Muribaculaceae|g__UBA7173|s__UBA7173 sp001701135	0	0	0	0	0	0	0	0	0.0742	0	0	0	0	0	0	0	0	0	0	0	0	0	0	0	0	0	0	0	0	0	0	0	0	0	0	0	0	0	0	0	0	0	0	0	0	0	0	0	0
d__Bacteria|p__Bacteroidota|c__Bacteroidia|o__Bacteroidales|f__Muribaculaceae|g__UBA7173|s__UBA7173 sp900545955	0	2.746	0	0	0	0	0	0	0	0	0	0	0	0	0	0	0	0	0	0	0	0	0	0	0	0	0	0	0	0	0	0	0	0	0	0	0	0	0	0	0	0	0	0	0	0	0	0	0
d__Bacteria|p__Bacteroidota|c__Bacteroidia|o__Bacteroidales|f__Muribaculaceae|g__UBA7173|s__UBA7173 sp900546835	0	0	0	0	0	0.0308	0	0	0	0	0	0	0	0	0	0	0	0	0	0	1.5835	0	0	0	0	0	0	0.4664	0	0	0	0	0	0	0	0	0	0	0	0	0	0	0	0	0	0	0	0	0
d__Bacteria|p__Bacteroidota|c__Bacteroidia|o__Bacteroidales|f__Muribaculaceae|g__UBA7173|s__UBA7173 sp900759895	0	0.0266	0	0	0	0	0	0	0	0	0	0	0	0	0	0	0	0	0	0	0	0	0	0	0	0	0	0	0	0	0	0	0	0	0	0	0	0	0	0	0	0	0	0	0	0	0	0	0
d__Bacteria|p__Bacteroidota|c__Bacteroidia|o__Bacteroidales|f__Muribaculaceae|g__UBA7173|s__UBA7173 sp902836725	0	0.0078	0	0	0	0	0	0	0	0	0	0	0	0	0	0	0	0	0	0	0	0	0	0	0	0	0	0	0	0	0	0	0	0	0	0	0	0	0	0	0	0	0	0	0	0	0	0	0
d__Bacteria|p__Bacteroidota|c__Bacteroidia|o__Bacteroidales|f__Paludibacteraceae|g__F0058|s__F0058 sp000163695	0	0	0	0	0	0	0	0	0	0	0	0	0	0	0	0	0	0	0	0	0	0	0	0	0.0255	0	0	0	0	0	0	0	0	0	0	0	0	0	0	0	0	0	0	0	0	0	0	0	0
d__Bacteria|p__Bacteroidota|c__Bacteroidia|o__Bacteroidales|f__Porphyromonadaceae|g__Porphyromonas_A|s__Porphyromonas_A sp001808555	0	0	0	0	0	0	0	0	0	0	0	0	0	0	0	0	0	0	0	0	0	0.0028	0	0	0	0	0	0	0	0	0	0	0	0	0	0	0	0	0	0	0	0	0	0	0	0	0	0	0
d__Bacteria|p__Bacteroidota|c__Bacteroidia|o__Bacteroidales|f__Porphyromonadaceae|g__Porphyromonas|s__Porphyromonas catoniae	0	0	0	0	0	0	0	0	0	0	0	0	0	0	0	0	0	0	0	0	0	0	0	0	0.0786	0	0	0	0	0	0	0	0	0	0	0	0	0	0	0	0	0	0	0	0	0	0	0	0
d__Bacteria|p__Bacteroidota|c__Bacteroidia|o__Bacteroidales|f__Porphyromonadaceae|g__Porphyromonas|s__Porphyromonas endodontalis	0	0	0	0	0	0	0	0	0	0	0	0	0	0	0	0	0	0	0	0	0	0	0	0	0.0351	0	0	0	0	0	0	0	0	0	0	0	0	0	0	0	0	0	0	0	0	0	0	0	0
d__Bacteria|p__Bacteroidota|c__Bacteroidia|o__Bacteroidales|f__Porphyromonadaceae|g__Porphyromonas|s__Porphyromonas pasteri	0	0	0	0	0	0	0	0	0	0	0	0	0	0	0	0	0	0	0	0	0	0	0	0	0.3752	0	0	0	0	0	0	0	0	0	0	0	0	0	0	0	0	0	0	0	0	0	0	0	0
d__Bacteria|p__Bacteroidota|c__Bacteroidia|o__Bacteroidales|f__Porphyromonadaceae|g__Porphyromonas|s__Porphyromonas sp003640335	0	0	0	0	0	0	0	0	0	0	0	0	0	0	0	0	0	0	0	0	0	0	0	0	0	0	0	0	0	0	0	0	0	0	0	0	0	0	0	0	0	0	1.3007	0	0	0	0	0	0
d__Bacteria|p__Bacteroidota|c__Bacteroidia|o__Bacteroidales|f__Porphyromonadaceae|g__Porphyromonas|s__Porphyromonas sp900546675	0	0	0	0	0	0	0	0	0	0	0	0	0	0	0	0	0	0	0	0	0	0	0	0	0	0	0	0.0156	0	0	0	0	0	0	0	0	0	0	0	0	0	0	0	0	0	0	0	0	0
d__Bacteria|p__Bacteroidota|c__Bacteroidia|o__Bacteroidales|f__Rikenellaceae|g__Alistipes_A|s__Alistipes_A hominis	0	0.0856	0	0	0	0.0614	0	0.0088	0.0191	0	0	0.5489	0.0343	0	0	0	0	0.2575	0.0372	0	0.0238	0	0	0	0	0	0	0.1037	0	0	0	0	0.0404	0	0	0	0	0.0727	0	0	0.0439	0	0	0	0	0	0	0	0
d__Bacteria|p__Bacteroidota|c__Bacteroidia|o__Bacteroidales|f__Rikenellaceae|g__Alistipes_A|s__Alistipes_A sp900539755	0	0	0	0	0	0	0	0	0	0	0	0	0	0	0	0	0	0	0	0	0	0	0	0	0	0	0	0	0	0	0	0	0.0095	0	0	0	0	0	0	0	0	0	0	0	0	0	0	0	0
d__Bacteria|p__Bacteroidota|c__Bacteroidia|o__Bacteroidales|f__Rikenellaceae|g__Alistipes|s__Alistipes communis	0	0.0093	0	0.0502	0	0.0155	0.5426	0.0135	0.0217	0	0	0.2504	0.5024	0.1779	0	0	0.371	0.3145	0.1153	0	0.0792	0.1902	0	0	0	0	0	0.0257	0	0	0	0	0.0485	0	0	0.0501	0	0.086	0	0	0	0.0447	0	0	0.0731	0	0	0	0
d__Bacteria|p__Bacteroidota|c__Bacteroidia|o__Bacteroidales|f__Rikenellaceae|g__Alistipes|s__Alistipes dispar	0	0	0	0	0	0	0	0	0	0	0	0.0302	0	0	0	0	0	0.0107	0.019	0	0	0.0208	0	0	0	0	0	0	0	0	0	0	0	0	0	0	0	0.1499	0	0	0	0	0	0	0	0	0	0	0
d__Bacteria|p__Bacteroidota|c__Bacteroidia|o__Bacteroidales|f__Rikenellaceae|g__Alistipes|s__Alistipes excrementigallinarum	0	0.5709	0	0	0	0	0	0	0	0	0	0	0	0	0	0	0	0	0	0	0	0	0	0	0	0	0	0	0	0	0	0	0	0	0	0	0	0	0	0	0	0	0	0	0	0	0	0	0
d__Bacteria|p__Bacteroidota|c__Bacteroidia|o__Bacteroidales|f__Rikenellaceae|g__Alistipes|s__Alistipes finegoldii	0	0	0	0.0478	0	0	0.0332	0	0	0	0	0.2834	0	0.1148	0	0	0.5106	0.0365	0	0	0.0913	0.1208	0	0	0	0	0	0.0172	0	0	0	0	0.0367	0	0	0	0	0.0392	0	0	0.1798	0.1087	0	0	0.0472	0	0	0	0
d__Bacteria|p__Bacteroidota|c__Bacteroidia|o__Bacteroidales|f__Rikenellaceae|g__Alistipes|s__Alistipes merdipullorum	0	0	0	0	0	0	0	0	0.0507	0	0	0	0	0	0	0	0	0	0	0	0	0	0	0	0	0	0	0	0	0	0	0	0	0	0	0	0	0	0	0	0	0	0	0	0	0	0	0	0
d__Bacteria|p__Bacteroidota|c__Bacteroidia|o__Bacteroidales|f__Rikenellaceae|g__Alistipes|s__Alistipes provencensis	0	0	0	0	0	0	0	0	0	0	0	0	0.0106	0	0	0	0	0	0	0	0	0	0	0	0	0	0	0	0	0	0	0	0	0	0	0	0	0	0	0	0	0	0	0	0	0	0	0	0
d__Bacteria|p__Bacteroidota|c__Bacteroidia|o__Bacteroidales|f__Rikenellaceae|g__Alistipes|s__Alistipes putredinis	0	0.1024	0	0.0244	0	0.0123	0.7713	0.2881	0.0236	0	0	0.7792	0	0.0359	0	0	0.3083	0.1437	0.0389	0	0.6435	0.0182	0	0	0	0	0	0.1174	0	0	0	0	0.0957	0	0	0.6573	0	0.6363	0	0	0	2.9059	0	0	0	0	0	0	0
d__Bacteria|p__Bacteroidota|c__Bacteroidia|o__Bacteroidales|f__Rikenellaceae|g__Alistipes|s__Alistipes sp001941065	0	0.0359	0	0	0	0	0	0	0	0	0	0	0.0164	0	0	0	0	0	0	0	0	0	0	0	0	0	0	0	0	0	0	0	0	0	0	0	0	0	0	0	0.0163	0	0	0	0	0	0	0	0
d__Bacteria|p__Bacteroidota|c__Bacteroidia|o__Bacteroidales|f__Rikenellaceae|g__Alistipes|s__Alistipes timonensis	0	0	0	0	0	0	0	0.0045	0	0	0	0	0	0	0	0	0	0	0	0	0	0	0	0	0	0	0	0	0	0	0	0	0	0	0	0	0	0	0	0	0	0.0162	0	0	0	0	0	0	0
d__Bacteria|p__Bacteroidota|c__Bacteroidia|o__Bacteroidales|f__Rikenellaceae|g__Gallalistipes|s__Gallalistipes aquisgranensis	0	0.0051	0	0.0015	0	0	0	0	0	0	0	0	0	0	0	0	0	0	0	0	0	0	0	0	0	0	0	0	0	0	0	0	0	0	0	0	0	0	0	0	0	0	0	0	0	0	0	0	0
d__Bacteria|p__Bacteroidota|c__Bacteroidia|o__Bacteroidales|f__Rikenellaceae|g__Tidjanibacter|s__Tidjanibacter inops	0	0	0	0	0	0	0	0	0	0	0	0.0107	0	0.3035	0	0	0	0.0034	0	0	0	0.8685	0	0	0	0	0	0.0652	0	0	0	0	0	0	0	0	0	0.1026	0	0	2.8967	0.3907	0	0	2.6185	0	0	0	0
d__Bacteria|p__Bacteroidota|c__Bacteroidia|o__Bacteroidales|f__Tannerellaceae|g__Parabacteroides|s__Parabacteroides distasonis	0	0.0295	0	0.1032	0	0	0.0652	0.0566	0.0143	0	0	0	0	0	0	0	0.0141	0	0	0	0.0496	0	0	0	0	0	0	0.0141	0	0.0504	0.1041	0	0	0	0	0.0509	0	0.0156	0	0	0	0	0	0.0105	0	0	0	0	0
d__Bacteria|p__Bacteroidota|c__Bacteroidia|o__Bacteroidales|f__Tannerellaceae|g__Parabacteroides|s__Parabacteroides goldsteinii	0	0.0177	0	0.025	0	0	0	0	0	0	0	0	0	0	0	0	0	0	0	0	0	0	0	0	0	0	0	0	0	0	0	0	0	0	0	0	0	0	0	0	0	0	0	0	0	0	0	0	0
d__Bacteria|p__Bacteroidota|c__Bacteroidia|o__Bacteroidales|f__Tannerellaceae|g__Parabacteroides|s__Parabacteroides gordonii	0	0	0	0	0	0	0	0	0	0	0	0	0	0	0	0	0	0	0	0	0	0	0	0	0	0	0	0	0	0	0	0	0	0	0	0	0	0	0	0	0.0182	0	0	0	0	0	0	0	0
d__Bacteria|p__Bacteroidota|c__Bacteroidia|o__Bacteroidales|f__Tannerellaceae|g__Tannerella|s__Tannerella forsythia	0	0	0	0	0	0	0	0	0	0	0	0	0	0	0	0	0	0	0	0	0	0	0	0	0.0211	0	0	0	0	0	0	0	0	0	0	0	0	0	0	0	0	0	0	0	0	0	0	0	0
d__Bacteria|p__Bacteroidota|c__Bacteroidia|o__Bacteroidales|f__Tannerellaceae|g__Tannerella|s__Tannerella serpentiformis	0	0	0	0	0	0	0	0	0	0	0	0	0	0	0	0	0	0	0	0	0	0	0	0	0.2527	0	0	0	0	0	0	0	0	0	0	0	0	0	0	0	0	0	0	0	0	0	0	0	0
d__Bacteria|p__Bacteroidota|c__Bacteroidia|o__Bacteroidales|f__UBA11471|g__Caccoplasma|s__Caccoplasma intestinavium	0	0	0	0	0	0	0.0065	0	0.0068	0	0	0	0	0	0	0	0	0	0	0	0	0	0	0	0	0	0	0.0066	0	0	0	0	0	0	0	0	0	0	0	0	0	0	0	0	0	0	0	0	0
d__Bacteria|p__Bacteroidota|c__Bacteroidia|o__Flavobacteriales|f__Flavobacteriaceae|g__Capnocytophaga|s__Capnocytophaga gingivalis	0	0	0	0	0	0	0	0	0	0	0	0	0	0	0	0	0	0	0	0	0	0	0	0	0.1314	0	0	0	0	0	0	0	0	0	0	0	0	0	0	0	0	0	0	0	0	0	0	0	0
d__Bacteria|p__Bacteroidota|c__Bacteroidia|o__Flavobacteriales|f__Flavobacteriaceae|g__Capnocytophaga|s__Capnocytophaga granulosa	0	0	0	0	0	0	0	0	0	0	0	0	0	0	0	0	0	0	0	0	0	0	0	0	0.2796	0	0	0	0	0	0	0	0	0	0	0	0	0	0	0	0	0	0	0	0	0	0	0	0
d__Bacteria|p__Bacteroidota|c__Bacteroidia|o__Flavobacteriales|f__Flavobacteriaceae|g__Capnocytophaga|s__Capnocytophaga leadbetteri	0	0	0	0	0	0	0	0	0	0	0	0	0	0	0	0	0	0	0	0	0	0	0	0	0.1214	0	0	0	0	0	0	0	0	0	0	0	0	0	0	0	0	0	0	0	0	0	0	0	0
d__Bacteria|p__Bacteroidota|c__Bacteroidia|o__Flavobacteriales|f__Flavobacteriaceae|g__Capnocytophaga|s__Capnocytophaga ochracea	0	0	0	0	0	0	0	0	0	0	0	0	0	0	0	0	0	0	0	0	0	0	0	0	0.1412	0	0	0	0	0	0	0	0	0	0	0	0	0	0	0	0	0	0	0	0	0	0	0	0
d__Bacteria|p__Bacteroidota|c__Bacteroidia|o__Flavobacteriales|f__Flavobacteriaceae|g__Capnocytophaga|s__Capnocytophaga sp000192225	0	0	0	0	0	0	0	0	0	0	0	0	0	0	0	0	0	0	0	0	0	0	0	0	0.0546	0	0	0	0	0	0	0	0	0	0	0	0	0	0	0	0	0	0	0	0	0	0	0	0
d__Bacteria|p__Bacteroidota|c__Bacteroidia|o__Flavobacteriales|f__Flavobacteriaceae|g__Capnocytophaga|s__Capnocytophaga sp905372595	0	0	0	0	0	0	0	0	0	0	0	0	0	0	0	0	0	0	0	0	0	0	0	0	0.0316	0	0	0	0	0	0	0	0	0	0	0	0	0	0	0	0	0	0	0	0	0	0	0	0
d__Bacteria|p__Bacteroidota|c__Bacteroidia|o__Flavobacteriales|f__Flavobacteriaceae|g__Capnocytophaga|s__Capnocytophaga sputigena	0	0	0	0	0	0	0	0	0	0	0	0	0	0	0	0	0	0	0	0	0	0	0	0	0.0897	0	0	0	0	0	0	0	0	0	0	0	0	0	0	0	0	0	0	0	0	0	0	0	0
d__Bacteria|p__Bacteroidota|c__Bacteroidia|o__Flavobacteriales|f__UBA1820|g__Merdimorpha|s__Merdimorpha sp002314265	0	0.0222	0	0.0151	0	0	0	0	0.0128	0	0	0	0	0	0	0	0	0	0	0	0	0	0	0	0	0	0	0	0	0	0	0	0	0	0	0.034	0	0.0152	0	0	0	0	0	0	0	0	0	0	0
d__Bacteria|p__Bacteroidota|c__Bacteroidia|o__Flavobacteriales|f__UBA1820|g__Merdimorpha|s__Merdimorpha sp003150615	0	0	0	0	0	0	0	0	0	0	0	0	0	0	0	0	0	0	0	0	0	0	0	0	0	0	0	0.0789	0	0	0	0	0	0	0	0	0	0	0	0	0	0	0	0	0	0	0	0	0
d__Bacteria|p__Bacteroidota|c__Bacteroidia|o__Flavobacteriales|f__Weeksellaceae|g__Bergeyella_A|s__Bergeyella_A sp916710115	0	0	0	0	0	0	0	0	0	0	0	0	0	0	0	0	0	0	0	0	0	0	0	0	0	0	0	0	0	0	0	0	0	0	0	0	0	0	0	0	0	0	0	0	0	0	0	0	0
d__Bacteria|p__Bacteroidota|c__Bacteroidia|o__Flavobacteriales|f__Weeksellaceae|g__JABCPE02|s__JABCPE02 sp013333875	0	0	0	0	0	0	0	0	0	0	0	0	0	0	0	0	0	0	0	0	0	0	0	0	0.1267	0	0	0	0	0	0	0	0	0	0	0	0	0	0	0	0	0	0	0	0	0	0	0	0
d__Bacteria|p__Campylobacterota|c__Campylobacteria|o__Campylobacterales|f__Campylobacteraceae|g__Campylobacter_A|s__Campylobacter_A concisus_AB	0	0	0	0	0	0	0	0	0	0	0	0	0	0	0	0	0	0	0	0	0	0	0	0	0.0132	0	0	0	0	0	0	0	0	0	0	0	0	0	0	0	0	0	0	0	0	0	0	0	0
d__Bacteria|p__Campylobacterota|c__Campylobacteria|o__Campylobacterales|f__Campylobacteraceae|g__Campylobacter_A|s__Campylobacter_A concisus_C	0	0	0	0	0	0	0	0	0	0	0	0	0	0	0	0	0	0	0	0	0	0	0	0	0	0	0	0	0	0	0	0	0	0	0	0	0	0	0	0	0	0	0	0	0	0	0	0	0
d__Bacteria|p__Campylobacterota|c__Campylobacteria|o__Campylobacterales|f__Campylobacteraceae|g__Campylobacter_A|s__Campylobacter_A concisus_O	0	0	0	0	0	0	0	0	0	0	0	0	0	0	0	0	0	0	0	0	0	0	0	0	0.0135	0	0	0	0	0	0	0	0	0	0	0	0	0	0	0	0	0	0	0	0	0	0	0	0
d__Bacteria|p__Cyanobacteriota|c__Vampirovibrionia|o__Gastranaerophilales|f__Gastranaerophilaceae|g__CAG-196|s__CAG-196 sp002102975	0.0115	0	0	0	0	0	0	0	0	0	0	0	0	0	0	0	0	0	0	0	0	0	0	0	0	0	0	0	0	0	0	0	0	0	0	0	0	0	0	0	0.0195	0	0	0	0	0	0	0	0
d__Bacteria|p__Cyanobacteriota|c__Vampirovibrionia|o__Gastranaerophilales|f__Gastranaerophilaceae|g__Scatenecus|s__Scatenecus faecavium	0	0	0	0	0	0	0	0	0.0043	0	0	0	0	0	0	0	0	0	0	0	0	0	0	0	0	0	0	0	0	0	0	0	0	0	0	0	0	0	0	0	0	0	0	0	0	0	0	0	0
d__Bacteria|p__Cyanobacteriota|c__Vampirovibrionia|o__Gastranaerophilales|f__Gastranaerophilaceae|g__Stercorousia|s__Stercorousia sp001765415	0	0	0	0	0	0	0	0	0	0	0	0	0.0027	0	0	0	0	0	0	0	0	0	0	0	0	0	0	0	0	0	0	0	0	0	0	0	0	0	0	0	0	0	0	0	0	0	0	0	0
d__Bacteria|p__Cyanobacteriota|c__Vampirovibrionia|o__Gastranaerophilales|f__Gastranaerophilaceae|g__Zag111|s__Zag111 sp002102825	0	0	0	0	0	0	0.0096	0	0	0	0	0	0	0	0	0	0	0	0	0	0	0	0	0	0	0	0	0	0	0	0	0	0	0	0	0	0	0	0	0	0	0	0	0	0	0	0	0	0
d__Bacteria|p__Desulfobacterota|c__Desulfovibrionia|o__Desulfovibrionales|f__Desulfovibrionaceae|g__Bilophila|s__Bilophila sp023403845	0	0.022	0	0	0	0	0	0	0	0	0	0	0	0	0	0	0	0	0	0	0	0	0	0	0	0	0	0	0	0	0	0	0	0	0	0	0	0	0	0	0	0	0	0	0	0	0	0	0
d__Bacteria|p__Desulfobacterota|c__Desulfovibrionia|o__Desulfovibrionales|f__Desulfovibrionaceae|g__Bilophila|s__Bilophila sp900550745	0	0	0	0	0	0	0	0	0	0	0	0	0	0	0	0	0	0	0	0	0	0	0	0	0	0	0	0	0	0	0	0	0.0082	0	0	0	0	0	0	0	0	0	0	0	0	0	0	0	0
d__Bacteria|p__Desulfobacterota|c__Desulfovibrionia|o__Desulfovibrionales|f__Desulfovibrionaceae|g__Bilophila|s__Bilophila wadsworthia	0	0.0115	0	0.0144	0	0.0308	0.2871	0.0095	0.0029	0	0	0.0412	0	0.0664	0	0	1.5518	0.0835	0	0	0.0525	0.1162	0	0	0	0	0	0.0171	0	0	0	0	0	0	0	0.0746	0	0.0155	0	0	0.281	0.0419	0	0	2.0457	0	0	0	0
d__Bacteria|p__Desulfobacterota|c__Desulfovibrionia|o__Desulfovibrionales|f__Desulfovibrionaceae|g__Desulfovibrio|s__Desulfovibrio fairfieldensis	0	0.1737	0	0	0	0	0	0	0	0	0	0	0	0	0	0	0	0	0	0	0	0	0	0	0	0	0	0	0	0	0	0	0	0	0	0	0	0	0	0	0	0	0	0	0	0	0	0	0
d__Bacteria|p__Desulfobacterota|c__Desulfovibrionia|o__Desulfovibrionales|f__Desulfovibrionaceae|g__Desulfovibrio|s__Desulfovibrio piger_A	0	0	0	0	0	0	0	0	0.0045	0	0	0	0	0	0	0	0	0	0	0	0	0	0	0	0	0	0	0	0	0	0	0	0	0	0	0	0	0	0	0	0	0	0	0	0	0	0	0	0
d__Bacteria|p__Desulfobacterota|c__Desulfovibrionia|o__Desulfovibrionales|f__Desulfovibrionaceae|g__Desulfovibrio|s__Desulfovibrio sp900556755	0	0	0	0	0	0.1005	0	0	0	0	0	0	1.2013	0	0	0	0	0	0	0	0	0	0	0	0	0	0	0.064	0	0	0	0	0.3679	0	0	0	0	0.0587	0	0	0	0	0	0	0	0	0	0	0
d__Bacteria|p__Desulfobacterota|c__Desulfovibrionia|o__Desulfovibrionales|f__Desulfovibrionaceae|g__Mailhella|s__Mailhella excrementigallinarum	0	0	0	0	0	0	0	0	0	0	0	0	0.0284	0	0	0	0	0	0	0	0	0	0	0	0	0	0	0.0147	0	0	0	0	0	0	0	0	0	0	0	0	0	0	0	0	0	0	0	0	0
d__Bacteria|p__Desulfobacterota|c__Desulfovibrionia|o__Desulfovibrionales|f__Desulfovibrionaceae|g__Mailhella|s__Mailhella merdigallinarum	0	0.004	0	0	0	0.005	0.0155	0	0	0	0	0	0	0	0	0	0	0	0	0	0	0.002	0	0	0	0	0	0	0	0	0	0	0	0	0	0	0	0	0	0	0.004	0.0094	0	0	0	0	0	0	0
d__Bacteria|p__Fusobacteriota|c__Fusobacteriia|o__Fusobacteriales|f__Fusobacteriaceae|g__Fusobacterium|s__Fusobacterium pseudoperiodonticum	0	0	0	0	0	0	0	0	0	0	0	0	0	0	0	0	0	0	0	0	0	0	0	0	0	0	0	0	0	0	0	0	0	0	0	0	0	0	0	0	0	0	0	0	0	0	0	0	0
d__Bacteria|p__Fusobacteriota|c__Fusobacteriia|o__Fusobacteriales|f__Leptotrichiaceae|g__JABCPH02|s__JABCPH02 sp013333235	0	0	0	0	0	0	0	0	0	0	0	0	0	0	0	0	0	0	0	0	0	0	0	0	0	0	0	0	0	0	0	0	0	0	0	0	0	0	0	0	0	0	0	0	0	0	0	0	0
d__Bacteria|p__Fusobacteriota|c__Fusobacteriia|o__Fusobacteriales|f__Leptotrichiaceae|g__Leptotrichia_A|s__Leptotrichia_A sp000469505	0	0	0	0	0	0	0	0	0	0	0	0	0	0	0	0	0	0	0	0	0	0	0	0	0.0285	0	0	0	0	0	0	0	0	0	0	0	0	0	0	0	0	0	0	0	0	0	0	0	0
d__Bacteria|p__Fusobacteriota|c__Fusobacteriia|o__Fusobacteriales|f__Leptotrichiaceae|g__Leptotrichia_A|s__Leptotrichia_A sp001274535	0	0	0	0	0	0	0	0	0	0	0	0	0	0	0	0	0	0	0	0	0	0	0	0	0.0268	0	0	0	0	0	0	0	0	0	0	0	0	0	0	0	0	0	0	0	0	0	0	0	0
d__Bacteria|p__Fusobacteriota|c__Fusobacteriia|o__Fusobacteriales|f__Leptotrichiaceae|g__Leptotrichia_A|s__Leptotrichia_A sp905371725	0	0	0	0	0	0	0	0	0	0	0	0	0	0	0	0	0	0	0	0	0	0	0	0	0.0189	0	0	0	0	0	0	0	0	0	0	0	0	0	0	0	0	0	0	0	0	0	0	0	0
d__Bacteria|p__Fusobacteriota|c__Fusobacteriia|o__Fusobacteriales|f__Leptotrichiaceae|g__Leptotrichia|s__Leptotrichia hongkongensis	0	0	0	0	0	0	0	0	0	0	0	0	0	0	0	0	0	0	0	0	0	0	0	0	0.0877	0	0	0	0	0	0	0	0	0	0	0	0	0	0	0	0	0	0	0	0	0	0	0	0
d__Bacteria|p__Fusobacteriota|c__Fusobacteriia|o__Fusobacteriales|f__Leptotrichiaceae|g__Leptotrichia|s__Leptotrichia wadei	0	0	0	0	0	0	0	0	0	0	0	0	0	0	0	0	0	0	0	0	0	0	0	0	0.0315	0	0	0	0	0	0	0	0	0	0	0	0	0	0	0	0	0	0	0	0	0	0	0	0
d__Bacteria|p__Fusobacteriota|c__Fusobacteriia|o__Fusobacteriales|f__Leptotrichiaceae|g__Pseudoleptotrichia|s__Pseudoleptotrichia goodfellowii	0	0	0	0	0	0	0	0	0	0	0	0	0	0	0	0	0	0	0	0	0	0	0	0	0.0536	0	0	0	0	0	0	0	0	0	0	0	0	0	0	0	0	0	0	0	0	0	0	0	0
d__Bacteria|p__Patescibacteria|c__JAEDAM01|o__Absconditabacterales|f__Absconditicoccaceae|g__HOT-345|s__HOT-345 sp003260355	0	0	0	0	0	0	0	0	0	0	0	0	0	0	0	0	0	0	0	0	0	0	0	0	0.0228	0	0	0	0	0	0	0	0	0	0	0	0	0	0	0	0	0	0	0	0	0	0	0	0
d__Bacteria|p__Patescibacteria|c__Saccharimonadia|o__Saccharimonadales|f__Nanogingivalaceae|g__Nanogingivalis|s__Nanogingivalis gingivitcus	0	0	0	0	0	0	0	0	0	0	0	0	0	0	0	0	0	0	0	0	0	0	0	0	0	0	0	0	0	0	0	0	0	0	0	0	0	0	0	0	0	0	0	0	0	0	0	0	0
d__Bacteria|p__Patescibacteria|c__Saccharimonadia|o__Saccharimonadales|f__Nanogingivalaceae|g__Nanogingivalis|s__Nanogingivalis sp015257795	0	0	0	0	0	0	0	0	0	0	0	0	0	0	0	0	0	0	0	0	0	0	0	0	0	0	0	0	0	0	0	0	0	0	0	0	0	0	0	0	0	0	0	0	0	0	0	0	0
d__Bacteria|p__Patescibacteria|c__Saccharimonadia|o__Saccharimonadales|f__Nanogingivalaceae|g__Nanogingivalis|s__Nanogingivalis sp900556165	0	0	0	0	0	0	0	0	0	0	0	0	0	0	0	0	0	0	0	0	0	0	0	0	0	0	0	0	0	0	0	0	0	0	0	0	0	0	0	0	0	0	0.109	0	0	0	0	0	0
d__Bacteria|p__Patescibacteria|c__Saccharimonadia|o__Saccharimonadales|f__Nanoperiomorbaceae|g__Nanoperiomorbus|s__Nanoperiomorbus sp905365345	0	0	0	0	0	0	0	0	0	0	0	0	0	0	0	0	0	0	0	0	0	0	0	0	0.197	0	0	0	0	0	0	0	0	0	0	0	0	0	0	0	0	0	0	0	0	0	0	0	0
d__Bacteria|p__Patescibacteria|c__Saccharimonadia|o__Saccharimonadales|f__Nanosynbacteraceae|g__Nanosynbacter|s__Nanosynbacter sp005697215	0	0	0	0	0	0	0	0	0	0	0	0	0	0	0	0	0	0	0	0	0	0	0	0	0.0888	0	0	0	0	0	0	0	0	0	0	0	0	0	0	0	0	0	0	0	0	0	0	0	0
d__Bacteria|p__Patescibacteria|c__Saccharimonadia|o__Saccharimonadales|f__Nanosynbacteraceae|g__Nanosynbacter|s__Nanosynbacter sp007845355	0	0	0	0	0	0	0	0	0	0	0	0	0	0	0	0	0	0	0	0	0	0	0	0	0	0	0	0	0	0	0	0.3034	0	0	0	0	0	0	0	0	0	0	0	0	0	0	0	0	0
d__Bacteria|p__Patescibacteria|c__Saccharimonadia|o__Saccharimonadales|f__Nanosynbacteraceae|g__Nanosynbacter|s__Nanosynbacter sp021222645	0	0	0	0	0	0	0	0	0	0	0	0	0	0	0	0	0	0	0	0	0	0	0	0	0.0971	0	0	0	0	0.014	0	0	0	0	0	0	0	0	0.0097	0	0	0	0	0	0	0	0	0	0
d__Bacteria|p__Patescibacteria|c__Saccharimonadia|o__Saccharimonadales|f__Nanosynbacteraceae|g__Nanosynbacter|s__Nanosynbacter sp022828325	0	0	0	0	0	0	0	0	0	0	0	0	0	0	0	0	0	0	0	0	0	0	0	0	0.0353	0	0	0	0	0	0	0.0668	0.0058	0	0	0	0	0	0	0	0	0	0	0	0	0	0	0	0
d__Bacteria|p__Patescibacteria|c__Saccharimonadia|o__Saccharimonadales|f__Nanosynbacteraceae|g__Nanosynbacter|s__Nanosynbacter sp024330325	0	0	0	0	0	0	0	0	0	0	0	0	0	0	0	0	0	0	0	0	0	0	0	0	0	0	0	0	0	0	0	0	0	0	0	0	0	0	0	0	0	0	0	0	0	0	0	0	0
d__Bacteria|p__Patescibacteria|c__Saccharimonadia|o__Saccharimonadales|f__Nanosynbacteraceae|g__Nanosynbacter|s__Nanosynbacter sp900556355	0	0	0	0	0	0	0	0	0	0	0	0	0	0	0	0	0	0	0	0	0	0	0	0	0	0	0	0	0	0	0	0	0	0	0	0	0	0	0	0	0	0	0	0	0	0	0	0	0
d__Bacteria|p__Patescibacteria|c__Saccharimonadia|o__Saccharimonadales|f__Nanosynbacteraceae|g__Nanosynbacter|s__Nanosynbacter sp915070155	0	0	0	0	0	0	0	0	0	0	0	0	0	0	0	0	0	0	0	0	0	0	0	0	0	0	0	0	0	0	0	0.2459	0	0	0	0	0	0	0	0	0	0	0	0	0	0	0	0	0
d__Bacteria|p__Patescibacteria|c__Saccharimonadia|o__Saccharimonadales|f__Saccharimonadaceae|g__Saccharimonas|s__Saccharimonas sp905365145	0	0	0	0	0	0	0	0	0.007	0	0	0	0	0	0	0	0	0	0	0	0	0	0	0	0	0	0	0	0	0	0	0	0	0	0	0	0	0	0	0	0	0	0	0	0	0	0	0	0
d__Bacteria|p__Patescibacteria|c__Saccharimonadia|o__Saccharimonadales|f__Saccharimonadaceae|g__Saccharimonas|s__Saccharimonas sp905371595	0	0	0	0	0	0	0	0	0	0	0	0	0	0	0	0	0	0	0	0	0	0	0	0	0.4696	0	0	0	0	0	0	0	0	0	0	0	0	0	0	0	0	0	0	0	0	0	0	0	0
d__Bacteria|p__Patescibacteria|c__Saccharimonadia|o__Saccharimonadales|f__Saccharimonadaceae|g__Saccharimonas|s__Saccharimonas sp905371715	0	0	0	0	0	0	0	0	0	0	0	0	0	0	0	0	0	0	0	0	0	0	0	0	0.1443	0	0	0	0	0	0	0	0	0	0	0	0	0	0	0	0	0	0	0	0	0	0	0	0
d__Bacteria|p__Patescibacteria|c__Saccharimonadia|o__Saccharimonadales|f__SDRK01|g__SDRK01|s__SDRK01 sp007845205	0	0	0	0	0	0	0	0	0	0	0	0	0	0	0	0	0	0	0	0	0	0	0	0	0.105	0	0	0	0	0	0	0	0	0	0	0	0	0	0	0	0	0	0	0	0	0	0	0	0
d__Bacteria|p__Patescibacteria|c__Saccharimonadia|o__Saccharimonadales|f__UBA10027|g__SDRW01|s__SDRW01 sp007845485	0	0	0	0	0	0	0	0	0	0	0	0	0	0	0	0	0	0	0	0	0	0	0	0	0.2118	0	0	0	0	0	0	0	0	0	0	0	0	0	0	0	0	0	0	0	0	0	0	0	0
d__Bacteria|p__Pseudomonadota|c__Alphaproteobacteria|o__RF32|f__CAG-239|g__51-20|s__51-20 sp001917175	0	0.0082	0	0	0	0	0.0057	0	0	0	0	0	0	0	0	0	0	0.0035	0	0	0	0	0	0	0	0	0	0	0	0	0	0	0	0	0	0	0	0	0	0	0	0	0	0	0	0	0	0	0
d__Bacteria|p__Pseudomonadota|c__Alphaproteobacteria|o__RF32|f__CAG-239|g__CAG-267|s__CAG-267 sp001917135	0	0.0236	0	0	0	0	0	0	0.0083	0	0	0	0	0	0	0	0	0	0	0	0	0	0	0	0	0	0	0	0	0	0	0	0	0	0	0	0	0.0059	0	0	0	0	0	0	0	0	0	0	0
d__Bacteria|p__Pseudomonadota|c__Alphaproteobacteria|o__RF32|f__CAG-239|g__HGM16780|s__HGM16780 sp900538765	0	0	0	0	0	0	0	0	0.0036	0	0	0	0	0	0	0	0	0	0	0	0	0	0	0	0	0	0	0	0	0	0	0	0	0	0	0	0	0	0	0	0	0	0	0	0	0	0	0	0
d__Bacteria|p__Pseudomonadota|c__Alphaproteobacteria|o__RF32|f__CAG-239|g__MGBC133411|s__MGBC133411 sp900540425	0	0	0	0	0	0	0	0	0.0027	0	0	0	0	0	0	0	0	0	0	0	0	0	0	0	0	0	0	0	0	0	0	0	0	0	0	0	0	0	0	0	0	0	0	0	0	0	0	0	0
d__Bacteria|p__Pseudomonadota|c__Alphaproteobacteria|o__RF32|f__CAG-239|g__Scatacola_A|s__Scatacola_A faecigallinarum	0	0	0	0	0	0	0	0	0.0104	0	0	0	0	0	0	0	0	0	0	0	0	0	0	0	0	0	0	0	0	0	0	0	0	0	0	0.0053	0	0	0	0	0	0.0552	0	0	0	0	0	0	0
d__Bacteria|p__Pseudomonadota|c__Alphaproteobacteria|o__RF32|f__CAG-239|g__Scatocola|s__Scatocola faecipullorum	0	0	0	0	0	0	0	0	0	0	0	0	0	0	0	0	0	0	0	0	0	0	0	0	0	0	0	0	0	0	0	0	0	0	0	0	0	0	0	0	0.008	0	0	0	0	0	0	0	0
d__Bacteria|p__Pseudomonadota|c__Alphaproteobacteria|o__RF32|f__CAG-977|g__UBA11549|s__UBA11549 sp900550445	0	0	0	0	0	0	0	0	0.0099	0	0	0	0	0	0	0	0	0	0	0	0	0	0	0	0	0	0	0	0	0	0	0	0	0	0	0	0	0	0	0	0	0	0	0	0	0	0	0	0
d__Bacteria|p__Pseudomonadota|c__Alphaproteobacteria|o__Rhizobiales|f__Rhizobiaceae|g__Agrobacterium|s__Agrobacterium pusense	0	0	0	0	0	0	0	0	0	0	0	0	0	0	0	0	0	0	0	0	0	0	0	0	0	0	0	0	0	0	0	0	0	0	0	0	0	0	0	0	0	0	0	0.0032	0	0	0	0	0
d__Bacteria|p__Pseudomonadota|c__Alphaproteobacteria|o__Rhizobiales|f__Rhizobiaceae|g__Agrobacterium|s__Agrobacterium tomkonis	0	0	0	0	0	0	0	0	0	0	0	0	0	0	0	0	0	0	0	0	0	0	0	0	0	0	0	0	0	0	0	0	0	0	0	0	0	0	0	0	0	0	0	0	0	0	0	0	0
d__Bacteria|p__Pseudomonadota|c__Gammaproteobacteria|o__Burkholderiales|f__Burkholderiaceae|g__Duodenibacillus|s__Duodenibacillus massiliensis	0	0	0	0	0	0	0	0	0.0111	0	0	0	0	0	0	0	0	0	0	0	0	0	0	0	0	0	0	0.0041	0	0	0	0	0	0	0	0	0	0	0	0	0	0.005	0	0	0	0	0	0	0
d__Bacteria|p__Pseudomonadota|c__Gammaproteobacteria|o__Burkholderiales|f__Burkholderiaceae|g__Lautropia|s__Lautropia mirabilis	0	0	0	0	0	0	0	0	0	0	0	0	0	0	0	0	0	0	0	0	0	0	0	0	0.1107	0	0	0	0	0	0	0	0	0	0	0	0	0	0	0	0	0	0	0	0	0	0	0	0
d__Bacteria|p__Pseudomonadota|c__Gammaproteobacteria|o__Burkholderiales|f__Burkholderiaceae|g__Mesosutterella|s__Mesosutterella massiliensis	0	0	0	0	0	0	0.0212	0	0	0	0	0	0	0	0	0	0	0	0	0	0	0	0	0	0	0	0	0	0	0	0	0	0	0	0	0.0044	0	0	0	0	0.0066	0	0	0	0	0	0	0	0
d__Bacteria|p__Pseudomonadota|c__Gammaproteobacteria|o__Burkholderiales|f__Burkholderiaceae|g__Mesosutterella|s__Mesosutterella multiformis	0	0	0	0	0	0	0	0	0	0	0	0	0	0	0	0	0	0	0	0	0	0	0	0	0	0	0	0	0	0	0	0	0	0	0	0.0132	0	0	0	0	0	0	0	0	0	0	0	0	0
d__Bacteria|p__Pseudomonadota|c__Gammaproteobacteria|o__Burkholderiales|f__Burkholderiaceae|g__Oxalobacter|s__Oxalobacter aliiformigenes	0	0.036	0	0	0	0	0.0537	0	0	0	0	0	0.0255	0	0	0	0	0	0	0	0	0	0	0	0	0	0	0	0	0	0	0	0	0	0	0	0	0	0	0	0	0	0	0	0	0	0	0	0
d__Bacteria|p__Pseudomonadota|c__Gammaproteobacteria|o__Burkholderiales|f__Burkholderiaceae|g__Oxalobacter|s__Oxalobacter paeniformigenes	0	0	0	0	0	0	0	0	0	0	0	0	0	0	0	0	0	0	0	0	0	0	0	0	0	0	0	0	0	0	0	0	0	0	0	0	0	0	0	0	0.0162	0	0	0	0	0	0	0	0
d__Bacteria|p__Pseudomonadota|c__Gammaproteobacteria|o__Burkholderiales|f__Burkholderiaceae|g__Oxalobacter|s__Oxalobacter paraformigenes	0	0	0	0	0	0	0	0	0	0	0	0.0524	0	0	0	0	0	0	0	0	0	0	0	0	0	0	0	0	0	0	0	0	0	0	0	0	0	0	0	0	0	0	0	0	0	0	0	0	0
d__Bacteria|p__Pseudomonadota|c__Gammaproteobacteria|o__Burkholderiales|f__Burkholderiaceae|g__Parasutterella|s__Parasutterella excrementihominis	0	0.068	0	0	0	0	0.0089	0.0033	0	0	0	0	0	0	0	0	0	0	0	0	0	0	0	0	0	0	0	0	0	0	0	0	0	0	0	0.0203	0	0	0	0	0	0	0	0	0	0	0	0	0
d__Bacteria|p__Pseudomonadota|c__Gammaproteobacteria|o__Burkholderiales|f__Burkholderiaceae|g__Parasutterella|s__Parasutterella gallistercoris	0	0	0	0	0	0	0.0033	0	0	0	0	0	0	0	0	0	0.0034	0	0	0	0	0	0	0	0	0	0	0	0	0	0	0	0	0	0	0	0	0	0	0	0	0	0	0	0.5218	0	0	0	0
d__Bacteria|p__Pseudomonadota|c__Gammaproteobacteria|o__Burkholderiales|f__Burkholderiaceae|g__Sutterella|s__Sutterella faecalis	0	0	0	0	0	0	0	0	0	0	0	0	0	0	0	0	0.0594	0	0	0	0	0	0	0	0	0	0	0	0	0	0	0	0	0	0	0	0	0	0	0	0	0	0	0	0	0	0	0	0
d__Bacteria|p__Pseudomonadota|c__Gammaproteobacteria|o__Burkholderiales|f__Burkholderiaceae|g__Sutterella|s__Sutterella wadsworthensis	0	0	0	0	0	0	0	0.0213	0	0	0	0.0032	0.0036	0	0	0	0	0	0	0	0	0.0111	0	0	0	0	0	0	0	0	0	0	0	0	0	0	0	0	0	0	0	0	0	0	0	0	0	0	0
d__Bacteria|p__Pseudomonadota|c__Gammaproteobacteria|o__Burkholderiales|f__Burkholderiaceae|g__Sutterella|s__Sutterella wadsworthensis_A	0	0	0	0	0	0	0.066	0	0	0	0	0	0	0.0077	0	0	0	0	0	0	0	0	0	0	0	0	0	0	0	0	0	0	0	0	0	0	0	0	0	0	0	0.0037	0	0	0	0	0	0	0
d__Bacteria|p__Pseudomonadota|c__Gammaproteobacteria|o__Burkholderiales|f__Burkholderiaceae|g__Turicimonas|s__Turicimonas sp900542195	0	0	0	0	0	0	0	0	0	0	0	0	0	0	0	0	0	0	0	0	0	0	0	0	0	0	0	0	0	0	0	0	0	0	0	0.0153	0	0	0	0	0	0	0	0	0	0	0	0	0
d__Bacteria|p__Pseudomonadota|c__Gammaproteobacteria|o__Burkholderiales|f__Neisseriaceae|g__CAJPNX01|s__CAJPNX01 sp905372165	0	0	0	0	0	0	0	0	0	0	0	0	0	0	0	0	0	0	0	0	0	0	0	0	0.1809	0	0	0	0	0	0	0	0	0	0	0	0	0	0	0	0	0	0	0	0	0	0	0	0
d__Bacteria|p__Pseudomonadota|c__Gammaproteobacteria|o__Burkholderiales|f__Neisseriaceae|g__Kingella_B|s__Kingella_B oralis	0	0	0	0	0	0	0	0	0	0	0	0	0	0	0	0	0	0	0	0	0	0	0	0	0.2687	0	0	0	0	0	0	0	0	0	0	0	0	0	0	0	0	0	0	0	0	0	0	0	0
d__Bacteria|p__Pseudomonadota|c__Gammaproteobacteria|o__Burkholderiales|f__Neisseriaceae|g__Neisseria|s__Neisseria bacilliformis	0	0	0	0	0	0	0	0	0	0	0	0	0	0	0	0	0	0	0	0	0	0	0	0	0.0767	0	0	0	0	0	0	0	0	0	0	0	0	0	0	0	0	0	0	0	0	0	0	0	0
d__Bacteria|p__Pseudomonadota|c__Gammaproteobacteria|o__Burkholderiales|f__Neisseriaceae|g__Neisseria|s__Neisseria cinerea	0	0	0	0	0	0	0	0	0	0	0	0	0	0	0	0	0	0	0	0	0	0	0	0	0	0	0	0	0	0	0	0	0	0	0	0	0	0	0	0	0	0	0.4646	0	0	0	0	0	0
d__Bacteria|p__Pseudomonadota|c__Gammaproteobacteria|o__Burkholderiales|f__Neisseriaceae|g__Neisseria|s__Neisseria elongata	0	0	0	0	0	0	0	0	0	0	0	0	0	0	0	0	0	0	0	0	0	0	0	0	0.1392	0	0	0	0	0	0	0	0	0	0	0	0	0	0	0	0	0	0	0	0	0	0	0	0
d__Bacteria|p__Pseudomonadota|c__Gammaproteobacteria|o__Burkholderiales|f__Neisseriaceae|g__Neisseria|s__Neisseria perflava	0	0	0	0	0	0	0	0	0	0	0	0	0	0	0	0	0	0	0	0	0	0	0	0	0.108	0	0	0	0	0	0	0	0	0	0	0	0	0	0	0	0	0	0	0	0	0	0	0	0
d__Bacteria|p__Pseudomonadota|c__Gammaproteobacteria|o__Burkholderiales|f__Neisseriaceae|g__Neisseria|s__Neisseria subflava	0	0	0	0	0	0	0	0	0	0	0	0	0	0	0	0	0	0	0	0	0	0	0	0	0.0545	0	0	0	0	0	0	0	0	0	0	0	0	0	0	0	0	0	0	0	0	0	0	0	0
d__Bacteria|p__Pseudomonadota|c__Gammaproteobacteria|o__Burkholderiales|f__Neisseriaceae|g__QFNR01|s__QFNR01 sp003248485	0	0	0	0	0	0	0	0	0	0	0	0	0	0	0	0	0	0	0	0	0	0	0	0	0	0	0	0	0	0	0	0	0	0	0	0	0	0	0	0	0	0	0	0	0	0	0	0	0
d__Bacteria|p__Pseudomonadota|c__Gammaproteobacteria|o__Cardiobacteriales|f__Cardiobacteriaceae|g__Cardiobacterium|s__Cardiobacterium hominis	0	0	0	0	0	0	0	0	0	0	0	0	0	0	0	0	0	0	0	0	0	0	0	0	0.1273	0	0	0	0	0	0	0	0	0	0	0	0	0	0	0	0	0	0	0	0	0	0	0	0
d__Bacteria|p__Pseudomonadota|c__Gammaproteobacteria|o__Cardiobacteriales|f__Cardiobacteriaceae|g__Cardiobacterium|s__Cardiobacterium sp916618745	0	0	0	0	0	0	0	0	0	0	0	0	0	0	0	0	0	0	0	0	0	0	0	0	0.0541	0	0	0	0	0	0	0	0	0	0	0	0	0	0	0	0	0	0	0	0	0	0	0	0
d__Bacteria|p__Pseudomonadota|c__Gammaproteobacteria|o__Enterobacterales|f__Enterobacteriaceae|g__Citrobacter_A|s__Citrobacter_A sp019415335	0	0	0	0	0	0	0	0	0	0	0	0	0	0	0	0	0	0	0	0	0	0	0	0	0	0	0	0	0	0	0	0	0	0	0	0	0	0	0	0	0	0	0	0	0	0	0	0	0
d__Bacteria|p__Pseudomonadota|c__Gammaproteobacteria|o__Enterobacterales|f__Enterobacteriaceae|g__Citrobacter_A|s__Citrobacter_A telavivensis	0	0	0	0	0	0	0	0	0	0	0	0	0	0	0	0	0	0	0	0	0	0	0	0	0	0	0	0	0	0	0	0	0	0	0	0	0	0	0	0	0	0	0	0	0	0	0	0	0
d__Bacteria|p__Pseudomonadota|c__Gammaproteobacteria|o__Enterobacterales|f__Enterobacteriaceae|g__Citrobacter_B|s__Citrobacter_B koseri	0	0	0	0	0	0	0	0	0	0	0	0	0	0	0.0498	0	0	0	0	0	0	0	0	0	0	0	0	0	0	0	0	0	0	0	0	0	0	0	0	0	0	0	0	0	0	0	0	0	0
d__Bacteria|p__Pseudomonadota|c__Gammaproteobacteria|o__Enterobacterales|f__Enterobacteriaceae|g__Citrobacter|s__Citrobacter braakii	0	0	0	0	0	0	0	0	0	0	0	0	0	0	0	0	0	0	0	0	0	0	0	0	0	0	0	0	0	0	0	0.0043	0	0	0	0	0	0	0	0	0	0	0	0	0.3147	0	0	0	0
d__Bacteria|p__Pseudomonadota|c__Gammaproteobacteria|o__Enterobacterales|f__Enterobacteriaceae|g__Citrobacter|s__Citrobacter europaeus	0	0	0	0	0	0	0	0	0	0	0	0	0	0	0.0177	0	0	0	0	0	0	0	0	0	0	0	0	0	0	0	0	0.0079	0	0	0	0	0	0	0	0	0	0	0	0	0	0	0	0	0
d__Bacteria|p__Pseudomonadota|c__Gammaproteobacteria|o__Enterobacterales|f__Enterobacteriaceae|g__Citrobacter|s__Citrobacter freundii	0	0	0	0	0	0	0	0	0	0	0	0	0	0	0	0	0	0	0	0	0	0	0	0	0	0	0	0	0	0.1474	0	0.0188	0	0	0	0	0	0	0	0	0	0	0	0	0	0	0	0	0
d__Bacteria|p__Pseudomonadota|c__Gammaproteobacteria|o__Enterobacterales|f__Enterobacteriaceae|g__Enterobacter|s__Enterobacter asburiae_B	0.0153	0	0	0	0	0	0	0	0	0	0	0	0	0	0	0	0	0	0	0	0	0	0	0	0	0	0	0	0	0	0	0	0	0	0	0	0	0	0	0	0	0	0	0	0	0	0	0	0
d__Bacteria|p__Pseudomonadota|c__Gammaproteobacteria|o__Enterobacterales|f__Enterobacteriaceae|g__Enterobacter|s__Enterobacter cloacae_M	0	0	0	0	0	0	0	0	0	0	0	0	0	0	0	0	0	0	0	0	0	0	0	0	0	0	0	0	0.063	0	0	0	0	0	0	0	0	0	0	0	0	0	0	0	0	0	0	0	0
d__Bacteria|p__Pseudomonadota|c__Gammaproteobacteria|o__Enterobacterales|f__Enterobacteriaceae|g__Enterobacter|s__Enterobacter hoffmannii	0	0	0	0	0	0	0	0	0	0	0	0	0	0	0	0	0	0	0	0	0	0	0.5582	0	0	0	0	0	0.1695	0.0663	0	0	0	0	0	0	0	0	0	0	0	0	0	0	0	0	0	0.0299	0
d__Bacteria|p__Pseudomonadota|c__Gammaproteobacteria|o__Enterobacterales|f__Enterobacteriaceae|g__Enterobacter|s__Enterobacter ludwigii	0.0355	0	0	0	0	0	0	0	0	0	0	0	0	0	0	0	0	0	0	0	0	0	0	0	0	0	0	0	0	0	0	0	0	0	0	0	0	0	0	0	0	0	0	0	0	0	0	0	0
d__Bacteria|p__Pseudomonadota|c__Gammaproteobacteria|o__Enterobacterales|f__Enterobacteriaceae|g__Escherichia|s__Escherichia albertii	0	0	0	0	0	0	0	0	0	0	0	0	0	0	0	0	0	0	0	0	0	0	0	0	0	0	0	0.0515	0	0	0	0	0	0	0	0	0	0	0	0	0	0	0	0	0	0	0	0	0
d__Bacteria|p__Pseudomonadota|c__Gammaproteobacteria|o__Enterobacterales|f__Enterobacteriaceae|g__Escherichia|s__Escherichia coli	0.02	0.0097	0.057	0.0128	2.2033	0.0148	0.0111	0	0	0.0057	92.1172	0	0	0	0	0	0.0417	0.0482	0	0	0.1149	0.0194	0	0.2422	0	0.0167	1.6744	0.0238	0.0252	1.2835	0.0548	0.2169	0	4.2657	0.4343	0.0106	0.0464	0.0126	0.0698	0.2567	0.0567	0.0016	0	0.0098	6.8736	0.0598	0.359	0.1911	0.0103
d__Bacteria|p__Pseudomonadota|c__Gammaproteobacteria|o__Enterobacterales|f__Enterobacteriaceae|g__Escherichia|s__Escherichia marmotae	0	0	0	0	0	0	0	0	0	0	0	0	0	0	0	0	0	0	0	0	0	0	0	0	0	0	0	0	0	0	0	0	0	0	0	0	0	0	0	0	0	0	0	0	12.9289	0	0	0	0
d__Bacteria|p__Pseudomonadota|c__Gammaproteobacteria|o__Enterobacterales|f__Enterobacteriaceae|g__Hafnia|s__Hafnia paralvei	0	0	0	0	0	0.004	0	0	0	0	0	0	0	0	0	0	0	0	0	0	0	0	0	0	0	0	0	0	0	0	0	0	0	0	0	0	0	0	0	0	0	0	0	0	0	0	0	0	0
d__Bacteria|p__Pseudomonadota|c__Gammaproteobacteria|o__Enterobacterales|f__Enterobacteriaceae|g__Klebsiella|s__Klebsiella grimontii	0	0	0	0	0	0	0	0	0	0.0225	0	0	0	0	0	0	0	0	0	0	0	0	0	0	0	0	0.1884	0	0	0	0	0	0	0	0	0	0	0	0	0	0	0	0	0	0	0	0	0	0
d__Bacteria|p__Pseudomonadota|c__Gammaproteobacteria|o__Enterobacterales|f__Enterobacteriaceae|g__Klebsiella|s__Klebsiella michiganensis	0	0	0.0246	0	0	0	0	0	0	0	0	0	0	0	0	0	0	0	0	0	0	0	0.1064	0	0	0	3.3167	0.0074	0	0.1198	0	0.0089	0	0	0	0	0	0	0	0	0	0	0	0	0	0	0	0	0
d__Bacteria|p__Pseudomonadota|c__Gammaproteobacteria|o__Enterobacterales|f__Enterobacteriaceae|g__Klebsiella|s__Klebsiella ornithinolytica	0	0	0	0	0	0	0	0	0	0	0	0	0	0	0	0	0	0	0	0	0	0	0	0	0	0	0	0	0.0055	0	0	0	0	0	0	0	0	0	0	0	0	0	0	0	0	0	0	0	0
d__Bacteria|p__Pseudomonadota|c__Gammaproteobacteria|o__Enterobacterales|f__Enterobacteriaceae|g__Klebsiella|s__Klebsiella oxytoca	0	0	0	0	0.021	0	0	0	0	0	0	0	0	0	0	0	0	0	0	0	0	0	0	0	0	0	7.2652	0	0	0	0	0	0	0	0	0	0	0	0.0181	0	0	0	0	0.0251	0	0	0	0	0
d__Bacteria|p__Pseudomonadota|c__Gammaproteobacteria|o__Enterobacterales|f__Enterobacteriaceae|g__Klebsiella|s__Klebsiella planticola	0	0	0	0	0	0	0	0	0	0	0	0	0	0	0	0	0	0	0	0	0	0	0.4825	0	0	0	0	0	0	0	0	0	0	0	0	0	0	0	0	0	0	0	0	0	0	0	0	0	0
d__Bacteria|p__Pseudomonadota|c__Gammaproteobacteria|o__Enterobacterales|f__Enterobacteriaceae|g__Klebsiella|s__Klebsiella pneumoniae	0	0	0.1177	0	0	0	0	0	0	0	0	0	0	0	0	0	0	0	0	0	0	0	0	0	0	0	0	0	0	0	0	0	0	0	0	0	0	0	0	0	0	0	0	0	0	0	0	0.0468	0
d__Bacteria|p__Pseudomonadota|c__Gammaproteobacteria|o__Enterobacterales|f__Enterobacteriaceae|g__Klebsiella|s__Klebsiella quasipneumoniae	0	0	0	0	0	0	0	0	0	0	0	0	0	0	0	0	0	0	0	0	0	0	0.9398	0	0	0	0	0	0	0	0	0	0	0	0	0	0	0	0	0	0	0	0	0	0	0	0	0	0
d__Bacteria|p__Pseudomonadota|c__Gammaproteobacteria|o__Enterobacterales|f__Enterobacteriaceae|g__Klebsiella|s__Klebsiella variicola	0	0	0	0	0	0	0	0	0	0.0274	0	0.1095	0	0	0	0	0	0	0	0.5205	0	0	0	0	0	0	0	0	0	0	0	0	0	0	0	0	0	0	0	0	0	0	0	0	0	0	0	0	0
d__Bacteria|p__Pseudomonadota|c__Gammaproteobacteria|o__Enterobacterales|f__Enterobacteriaceae|g__Leclercia|s__Leclercia adecarboxylata	0	0	0	0	0	0	0	0	0	0	0	0	0	0	0	0	0	0	0	0	0	0	0.0121	0	0	0	0	0	0	0	0	0	0	0	0	0	0	0	0	0	0	0	0	0	0	0	0	0	0
d__Bacteria|p__Pseudomonadota|c__Gammaproteobacteria|o__Enterobacterales|f__Enterobacteriaceae|g__Pantoea|s__Pantoea agglomerans	0	0	0	0	0	0	0	0	0	0	0	0	0	0	0	0	0	0	0	0	0	0	0.0203	0	0	0	0	0	0	0	0	0	0	0	0	0	0	0	0	0	0	0	0	0	0	0	0	0	0
d__Bacteria|p__Pseudomonadota|c__Gammaproteobacteria|o__Enterobacterales|f__Pasteurellaceae|g__Aggregatibacter|s__Aggregatibacter sp000466335	0	0	0	0	0	0	0	0	0	0	0	0	0	0	0	0	0	0	0	0	0	0	0	0	0.0341	0	0	0	0	0	0	0	0	0	0	0	0	0	0	0	0	0	0	0	0	0	0	0	0
d__Bacteria|p__Pseudomonadota|c__Gammaproteobacteria|o__Enterobacterales|f__Pasteurellaceae|g__Haemophilus_A|s__Haemophilus_A sputorum	0	0	0	0	0	0	0	0	0	0	0	0	0	0	0	0	0	0	0	0	0	0	0	0	0	0	0	0	0	0	0	0	0	0	0	0	0	0	0	0	0	0	0	0	0	0	0	0	0
d__Bacteria|p__Pseudomonadota|c__Gammaproteobacteria|o__Enterobacterales|f__Pasteurellaceae|g__Haemophilus_D|s__Haemophilus_D parainfluenzae	0	0	0	0	0	0	0	0	0	0	0	0	0	0	0	0	0	0	0	0	0	0	0	0	0	0	0	0	0	0	0	0.0027	0	0	0	0	0	0	0	0	0	0	0	0	0	0	0	0	0
d__Bacteria|p__Pseudomonadota|c__Gammaproteobacteria|o__Enterobacterales|f__Pasteurellaceae|g__Haemophilus_D|s__Haemophilus_D parainfluenzae_K	0	0	0	0	0	0	0	0	0	0	0	0	0	0	0	0	0	0	0	0	0	0	0	0	0	0	0	0	0	0	0	0	0	0	0	0	0	0	0	0	0	0	0	0	0	0	0	0	0
d__Bacteria|p__Pseudomonadota|c__Gammaproteobacteria|o__Enterobacterales|f__Pasteurellaceae|g__Haemophilus_D|s__Haemophilus_D sp001815355	0	0	0	0	0	0	0	0	0	0	0	0	0	0	0	0	0	0	0	0	0	0	0	0	0	0	0	0	0	0	0	0	0	0	0	0	0	0	0	0	0	0	0	0	0	0	0	0	0
d__Bacteria|p__Pseudomonadota|c__Gammaproteobacteria|o__Enterobacterales|f__Pasteurellaceae|g__Haemophilus_D|s__Haemophilus_D sp014931275	0.0105	0	0	0	0	0	0	0	0	0	0	0	0	0	0	0	0	0	0	0	0	0	0	0	0	0	0	0	0	0	0	0	0	0	0	0	0	0	0	0	0	0	0	0	0	0	0	0	0
d__Bacteria|p__Pseudomonadota|c__Gammaproteobacteria|o__Enterobacterales|f__Pasteurellaceae|g__Haemophilus_D|s__Haemophilus_D sp019423005	0	0	0	0	0	0	0	0	0.005	0	0	0	0	0	0	0	0	0	0	0	0	0	0	0	0	0	0	0	0	0	0	0	0	0	0	0	0	0	0	0	0	0	0	0	0	0	0	0	0
d__Bacteria|p__Pseudomonadota|c__Gammaproteobacteria|o__Enterobacterales|f__Pasteurellaceae|g__Haemophilus_D|s__Haemophilus_D sp900756155	0.0096	0	0	0	0	0	0	0	0	0	0	0	0	0	0	0	0	0	0	0	0	0	0	0	0	0	0	0	0	0	0	0	0	0	0	0	0	0	0	0	0	0	0	0	0	0	0	0	0
d__Bacteria|p__Pseudomonadota|c__Gammaproteobacteria|o__Enterobacterales|f__Pasteurellaceae|g__Haemophilus_D|s__Haemophilus_D sp900756875	0	0	0	0	0	0	0	0	0	0	0	0	0	0	0	0	0	0	0	0	0	0	0	0	0	0	0.0118	0	0	0	0	0	0	0	0	0	0	0	0	0	0	0	0	0	0	0	0	0	0
d__Bacteria|p__Pseudomonadota|c__Gammaproteobacteria|o__Enterobacterales|f__Pasteurellaceae|g__Haemophilus_D|s__Haemophilus_D sp900764435	0	0	0	0	0	0	0	0	0	0	0	0	0	0	0	0	0	0	0	0	0	0	0	0	0	0	0	0	0	0	0	0	0	0	0	0	0	0	0	0	0	0	0	0	0	0	0	0	0
d__Bacteria|p__Pseudomonadota|c__Gammaproteobacteria|o__Enterobacterales|f__Pasteurellaceae|g__Haemophilus_D|s__Haemophilus_D sp927911595	0	0	0	0	0	0	0	0	0	0	0	0	0	0	0	0	0	0	0	0	0	0	0	0	0	0	0	0	0	0	0	0	0	0	0	0.0142	0	0	0	0	0	0	0	0	0	0	0	0	0
d__Bacteria|p__Pseudomonadota|c__Gammaproteobacteria|o__Enterobacterales|f__Pasteurellaceae|g__Haemophilus|s__Haemophilus seminalis	0	0	0	0	0	0	0	0	0	0	0	0	0	0	0	0	0	0	0	0	0	0	0	0	0	0	0	0	0	0	0	0	0	0	0	0	0	0	0	0	0	0	0.0144	0	0	0	0	0	0
d__Bacteria|p__Pseudomonadota|c__Gammaproteobacteria|o__Pseudomonadales|f__Moraxellaceae|g__Acinetobacter|s__Acinetobacter johnsonii	0	0	0	0	0	0	0	0	0	0	0	0	0	0	0	0	0	0	0	0	0	0	0.0068	0	0	0	0	0	0	0	0	0	0	0	0	0	0	0	0	0	0	0	0	0	0	0	0	0	0
d__Bacteria|p__Pseudomonadota|c__Gammaproteobacteria|o__Pseudomonadales|f__Moraxellaceae|g__Acinetobacter|s__Acinetobacter sp000369525	0	0	0	0	0	0	0	0	0	0	0	0	0	0	0	0	0	0	0	0	0	0	0.0045	0	0	0	0	0	0	0	0	0	0	0	0	0	0	0	0	0	0	0	0	0	0	0	0	0	0
d__Bacteria|p__Pseudomonadota|c__Gammaproteobacteria|o__Pseudomonadales|f__Moraxellaceae|g__Acinetobacter|s__Acinetobacter ursingii	0	0	0	0	0	0	0	0	0	0	0	0	0	0	0	0	0	0	0	0	0	0	0.0336	0	0	0	0	0	0	0	0	0	0	0	0	0	0	0	0	0	0	0	0	0	0	0	0	0	0
d__Bacteria|p__Pseudomonadota|c__Gammaproteobacteria|o__Pseudomonadales|f__Moraxellaceae|g__Moraxella|s__Moraxella nonliquefaciens	0	0	0	0	0	0	0	0	0	0	0	0	0	0	0	0	0	0	0	0	0	0	0	0	0	0	0	0	0	0	0	0	0	0	0	0	0	0	0	0	0	0	0.0881	0	0	0	0	0	0
d__Bacteria|p__Pseudomonadota|c__Gammaproteobacteria|o__Pseudomonadales|f__Pseudomonadaceae|g__Pseudomonas_E|s__Pseudomonas_E fluorescens	0	0	0	0	0	0	0	0	0	0	0	0	0	0	0	0	0	0	0	0	0	0	0	0	0	0	0	0	0	0	0	0	0	0	0	0	0	0	0	0	0	0	0	0	0	0	0	0	0
d__Bacteria|p__Pseudomonadota|c__Gammaproteobacteria|o__Pseudomonadales|f__Pseudomonadaceae|g__Pseudomonas_E|s__Pseudomonas_E putida_H	0	0	0	0	0	0	0	0	0	0	0	0	0	0	0	0	0	0	0	0	0	0	0	0	0	0	0	0	0	0	0	0	0	0.0116	0	0	0	0	0	0	0	0	0	0	0	0	0	0	0
d__Bacteria|p__Pseudomonadota|c__Gammaproteobacteria|o__Pseudomonadales|f__Pseudomonadaceae|g__Pseudomonas|s__Pseudomonas aeruginosa	0	0	0	0	0	0	0	0	0	0	0.006	0	0	0	0	0	0	0	0	0	0	0	0.0059	0	0	0	0	0	0	0	0	0	0	0	0	0	0	0	0	0	0	0	0	0	0	0	0	0	0
d__Bacteria|p__Pseudomonadota|c__Gammaproteobacteria|o__Xanthomonadales|f__Xanthomonadaceae|g__Lysobacter_F|s__Lysobacter_F thermophilum	0	0	0	0	0	0	0	0	0	0	0	0	0	0	0	0	0	0	0	0	0	0	0	0	0	0	0	0	0	0	0	0	0	0.0099	0	0	0	0	0	0	0	0	0	0	0	0	0	0	0
d__Bacteria|p__Pseudomonadota|c__Gammaproteobacteria|o__Xanthomonadales|f__Xanthomonadaceae|g__Stenotrophomonas|s__Stenotrophomonas sepilia	0	0	0	0	0	0	0	0	0	0	0	0	0	0	0	0	0	0	0	0	0	0	0.0079	0	0	0	0	0	0	0	0	0	0	0	0	0	0	0	0	0	0	0	0	0	0	0	0	0	0
d__Bacteria|p__Spirochaetota|c__Spirochaetia|o__Treponematales|f__Treponemataceae|g__Treponema_D|s__Treponema_D buccale	0	0	0	0	0	0	0	0	0	0	0	0	0	0	0	0	0	0	0	0	0	0	0	0	0.0213	0	0	0	0	0	0	0	0	0	0	0	0	0	0	0	0	0	0	0	0	0	0	0	0
d__Bacteria|p__Synergistota|c__Synergistia|o__Synergistales|f__Synergistaceae|g__Cloacibacillus|s__Cloacibacillus porcorum	0	0.0503	0	0	0	0	0	0	0	0	0	0	0	0	0	0	0	0	0	0	0	0	0	0	0	0	0	0	0	0	0	0	0	0	0	0	0	0	0	0	0	0	0	0	0	0	0	0	0
d__Bacteria|p__Verrucomicrobiota|c__Lentisphaeria|o__Victivallales|f__UBA1829|g__UBA11452|s__UBA11452 sp003526375	0	0.0028	0	0	0	0	0.054	0	0	0	0	0	0	0	0	0	0	0	0	0	0	0	0	0	0	0	0	0.0013	0	0	0	0	0	0	0	0	0	0	0	0	0	0	0	0	0	0	0	0	0
d__Bacteria|p__Verrucomicrobiota|c__Lentisphaeria|o__Victivallales|f__UBA1829|g__UBA1829|s__UBA1829 sp900548385	0	0	0	0	0	0	0	0	0.0045	0	0	0	0	0	0	0	0	0	0	0	0	0	0	0	0	0	0	0.0029	0	0	0	0	0	0	0	0	0	0	0	0	0	0	0	0	0	0	0	0	0
d__Bacteria|p__Verrucomicrobiota|c__Lentisphaeria|o__Victivallales|f__Victivallaceae|g__Victivallis|s__Victivallis lenta	0	0.0247	0	0	0	0	0.0611	0	0	0	0	0	0.002	0	0	0	0	0	0	0	0	0	0	0	0	0	0	0	0	0	0	0	0	0	0	0	0	0	0	0	0	0	0	0	0	0	0	0	0
d__Bacteria|p__Verrucomicrobiota|c__Lentisphaeria|o__Victivallales|f__Victivallaceae|g__Victivallis|s__Victivallis sp900551245	0	0	0	0	0	0	0	0	0.0069	0	0	0	0	0	0	0	0	0	0	0	0	0	0	0	0	0	0	0	0	0	0	0	0	0	0	0	0	0	0	0	0	0	0	0	0	0	0	0	0
d__Bacteria|p__Verrucomicrobiota|c__Lentisphaeria|o__Victivallales|f__Victivallaceae|g__Victivallis|s__Victivallis vadensis	0	0	0	0	0	0	0.0079	0	0	0	0	0	0	0	0	0	0	0	0	0	0	0.0044	0	0	0	0	0	0	0	0	0	0	0	0	0	0	0	0	0	0	0	0	0	0	0	0	0	0	0
d__Bacteria|p__Verrucomicrobiota|c__Verrucomicrobiae|o__Verrucomicrobiales|f__Akkermansiaceae|g__Akkermansia|s__Akkermansia massiliensis	0	0	0	0	0	0	0	0	0	0	0	0.7382	0	0	0	0	0	0	0	0	1.3463	0	0	0	0	0	0	0	0	0	0	0	0	0	0	0	0	0	0	0	34.8369	0	0	0	0	0	0	0	0
d__Bacteria|p__Verrucomicrobiota|c__Verrucomicrobiae|o__Verrucomicrobiales|f__Akkermansiaceae|g__Akkermansia|s__Akkermansia muciniphila	0.1705	2.3799	0	0.285	0	0.067	5.2095	0.0135	0	0	0	0	0	0	0	0	0.2752	26.5247	0.2576	0	0	1.8336	0	0	0	0	0	7.0176	0.0669	0	0	0	0.7106	0	0	0	0	3.2887	0	0	0.0696	0	0	0	2.2912	0	0	0	0
d__Bacteria|p__Verrucomicrobiota|c__Verrucomicrobiae|o__Verrucomicrobiales|f__Akkermansiaceae|g__Akkermansia|s__Akkermansia sp004167605	0	0	0	0	0	0	0	0	0.2968	0	0	0	0	0	0	0	0	0	0	0	0	0	0	0	0	0	0	0	0	0	0	0	0	0	0	0	0	0	0	0	0	0	0	0	0	0	0	0	0
NO_TAXONOMY	11.5198	1.9577	0	2.339	0.3273	3.3763	2.7686	3.4918	26.6519	0	0	2.159	2.3619	3.7349	0.2691	0	7.4439	0.2673	0.6158	0.0538	7.8207	1.1555	1.9129	0.0331	1.6402	0	0.1966	1.4841	0.2513	0.064	0.3564	0.1024	3.736	0.0492	0.0157	8.4414	0.0022	17.7943	0.0133	0.0514	1.9979	2.163	6.4091	0.1043	7.4373	0	0	0.3137	0.0083
[truncated: 12 more columns]
