# Supplementary material for: Priority effects, nutrition and milk glycan-metabolic potential drive Bifidobacterium longum subspecies dynamics in the infant gut microbiome
Source: PeerJ. 2025 Jan 21;13:e18602. doi: 10.7717/peerj.18602 (PMC11758915; doi:10.7717/peerj.18602)
Supplement: Supplemental Information 32 — The table contains BLlongum abundance and information of vertical transmission events for all maternal samples available. This data was used to make Fig. S16. [file peerj-13-18602-s032.csv]

Pair	BLlongum (mother, %)	Strain-sharing (Mother-1mo offspring)
P1	0.206256	Yes
P2	0.074534	Yes
P18	0.017883	Yes
P19	0.004272	Yes
Ferretti-10007	0.003539	Yes
Shao-C01007	0.0067914461	Yes
Shao-B01261	0.1111358840	Yes
Shao-B01277	0.0035976511	Yes
Shao-C01381	0.0407688813	Yes
Shao-B01409	0.0169854667	Yes
Shao-C01839	0.0013481047	Yes
Shao-C01916	0.0006982417	Yes
Shao-C01917	0.0015876259	Yes
Shao-515126	0.0007859000	Yes
Yassour-M018	0.046744	Yes
Yassour-M0201	0.042909	Yes
Yassour-M0261	0.011643	Yes
Yassour-M0399	0.001756	Yes
Yassour-M0450	0.020113	Yes
Yassour-M0764	0.001202	Yes
Yassour-M084	0.029133	Yes
P4	0.050339	No
P6	0.117139	No
P7	0.050006	No
P11	0	No
P13	0.021689	No
P14	0.038199	No
P16	0.051329	No
P17	0.07715	No
P21	0.021276	No
P24	0.076919	No
Chu-Aasgaard12	0.001235	No
Chu-Aasgaard20	0.009189	No
Chu-Aasgaard22	0.003492	No
Chu-Aasgaard64	0.000396	No
Ferretti-10002	0.00214	No
Ferretti-10020	0.001232	No
Ferretti-10023	0.000656	No
Ferretti-10026	0.012514	No
Ferretti-10003	0.000656	No
Ferretti-10031	0	No
Ferretti-10032	0	No
Ferretti-10034	0.007896	No
Ferretti-10035	0.001777	No
Ferretti-10042	0.007973	No
Ferretti-10049	0.001756	No
Ferretti-10005	0.000176	No
Ferretti-10009	0.005041	No
Shao-C01990	0.0019298430	No
Shao-C01991	0.0020911105	No
Shao-C01994	0.0000000000	No
Yassour-M1098	0.0012	No
Yassour-M0226	0.008914	No
Yassour-M0259	0.000863	No
Yassour-M0297	0.032288	No
Yassour-M0327	0.010097	No
Yassour-M0333	0.010696	No
Yassour-M0346	0.006247	No
Yassour-M0353	0.000814	No
Yassour-M0038	0.002456	No
Yassour-M0388	0.003644	No
Yassour-M0402	0.00217	No
Yassour-M0427	0.0029	No
Yassour-M0487	0	No
Yassour-M0059	0.025919	No
Yassour-M0073	0.005709	No
Yassour-M0792	0.011591	No
Yassour-M0806	0	No
Yassour-M0808	0.002795	No
