# Supplementary material for: Priority effects, nutrition and milk glycan-metabolic potential drive Bifidobacterium longum subspecies dynamics in the infant gut microbiome
Source: PeerJ. 2025 Jan 21;13:e18602. doi: 10.7717/peerj.18602 (PMC11758915; doi:10.7717/peerj.18602)
Supplement: Supplemental Information 33 — The table reports BLlongum abundances at one and six months of ages. For each infant, we also report information on the maternal factors identified in this study as proxies for priority effects: (i) mother/infant strain sharing, (ii) BLlongum (mother or 1mnt, %) ¿other bifidobacteria (mother or 1mnt, %) and (iii) instances where either (i) or (ii) or both are true. This data was used to make Figure S15. [file peerj-13-18602-s033.csv]

Sample_file	family	Measurement	relative_abundance	BLlongum (%) > other bifidobacteria (%)	Strain sharing	Combination of factors
AIMS2944	1006	1 month	56.5663	Yes	Yes	Yes
AIMS0139	1007	1 month	82.6376	Yes	Yes	Yes
AIMS1405	1011	1 month	82.8953	Yes	No	Yes
AIMS1411	1023	1 month	0	Yes	No	Yes
AIMS1141	1026	1 month	0	Yes	No	Yes
AIMS1639	1042	1 month	77.8808	No	No	No
AIMS3574	1053	1 month	58.1141	No	No	No
AIMS1894	1058	1 month	0	No	No	No
AIMS2785	1061	1 month	53.0441	No	No	No
AIMS2158	1064	1 month	0.5188	No	No	No
AIMS3898	1066	1 month	43.0963	No	Yes	Yes
AIMS2545	1067	1 month	85.4501	No	Yes	Yes
AIMS2335	1070	1 month	70.7564	Yes	No	Yes
AIMS3919	1083	1 month	75.2302	Yes	No	Yes
SAMN06350033	10002	1 month	43.2191	No	No	No
SAMN06350038	10003	1 month	0.0294	No	No	No
SAMN06350045	10005	1 month	0.3687	No	No	No
SAMN06350064	10007	1 month	7.0097	Yes	Yes	Yes
SAMN06350078	10009	1 month	0.0187	No	No	No
SAMN06350107	10020	1 month	0	No	No	No
SAMN06350116	10023	1 month	19.1753	No	No	No
SAMN06350132	10026	1 month	4.8216	Yes	No	Yes
SAMN06350157	10034	1 month	0	No	No	No
SAMN06350181	10035	1 month	2.545	No	No	No
SAMEA5616579	515126	1 month	3.6644	No	Yes	Yes
SAMEA5616714	A00576	1 month	40.206	Yes	Yes	Yes
SAMN05525348	Aagaard12	1 month	0.151	No	No	No
SAMN05525366	Aagaard20	1 month	3.199	No	No	No
SAMN05525372	Aagaard22	1 month	55.9665	No	No	No
SAMN05525432	Aagaard64	1 month	7.385	No	No	No
SAMEA5617727	B01194	1 month	9.1037	Yes	Yes	Yes
SAMEA5617754	B01261	1 month	55.3367	Yes	Yes	Yes
SAMEA5617762	B01277	1 month	62.6245	No	Yes	Yes
SAMEA5618378	C01381	1 month	69.921	Yes	Yes	Yes
SAMEA5618575	C01917	1 month	4.0892	No	Yes	Yes
SAMEA5618607	C01990	1 month	43.4811	Yes	No	Yes
SAMEA5618611	C01991	1 month	70.5957	Yes	No	Yes
SAMN09382450	M0018	1 month	11.2524	Yes	Yes	Yes
SAMN09382462	M0038	1 month	3.6104	No	No	No
SAMN09382473	M0059	1 month	15.7583	No	No	No
SAMN09382504	M0084	1 month	43.6615	Yes	Yes	Yes
SAMN09382530	M0201	1 month	57.3584	No	Yes	Yes
SAMN09382541	M0226	1 month	7.0974	No	No	No
SAMN09382552	M0259	1 month	8.5045	No	No	No
SAMN09382560	M0261	1 month	8.671	No	Yes	Yes
SAMN09382570	M0297	1 month	3.0353	No	No	No
SAMN09382585	M0327	1 month	0	No	No	No
SAMN09382593	M0333	1 month	0	No	No	No
SAMN09382601	M0346	1 month	57.0982	No	No	No
SAMN09382609	M0353	1 month	47.7742	No	No	No
SAMN09382625	M0388	1 month	57.9901	No	No	No
SAMN09382633	M0399	1 month	19.3561	No	Yes	Yes
SAMN09382641	M0402	1 month	21.4212	No	No	No
SAMN09382649	M0427	1 month	13.605	No	No	No
SAMN09382657	M0450	1 month	19.2482	No	Yes	Yes
SAMN09382683	M0764	1 month	40.955	No	Yes	Yes
SAMN09382689	M0792	1 month	8.2309	Yes	No	Yes
SAMN09382705	M0808	1 month	6.2191	No	No	No
SAMN09382721	M1098	1 month	12.3726	No	No	No
AIMS0523	1006	6 months	0	Yes	No	No
AIMS0916	1007	6 months	0.2222	Yes	No	No
AIMS2530	1011	6 months	2.1217	Yes	No	No
AIMS3163	1023	6 months	1.4814	No	No	No
AIMS2716	1026	6 months	0.0191	No	No	No
AIMS2428	1032	6 months	41.6108	Yes	Yes	Yes
AIMS5479	1053	6 months	86.478	Yes	Yes	Yes
AIMS4198	1058	6 months	3.0004	No	No	No
AIMS4795	1061	6 months	7.2659	Yes	No	No
AIMS4267	1064	6 months	0.1791	No	No	No
AIMS6327	1066	6 months	0	Yes	No	No
AIMS5368	1067	6 months	1.0953	Yes	No	No
AIMS4669	1070	6 months	0	Yes	No	No
AIMS4318	1072	6 months	3.6068	Yes	Yes	Yes
AIMS6503	1083	6 months	4.3083	Yes	No	No
