# Supplementary material for: Priority effects, nutrition and milk glycan-metabolic potential drive Bifidobacterium longum subspecies dynamics in the infant gut microbiome
Source: PeerJ. 2025 Jan 21;13:e18602. doi: 10.7717/peerj.18602 (PMC11758915; doi:10.7717/peerj.18602)
Supplement: Supplemental Information 34 [file peerj-13-18602-s034.csv]

Timepoint	Comparison	W statistic	p-value
1 month	Combination of ‘priority effects’ vs. No priority effects	250	0.005308
1 month	Mother/Infant strain sharing: Yes vs. No	237	0.02069
1 month	BLlongum (mother, %) > other bifidobacteria (mother, %): Yes vs. No	246	0.04356
6 months	Combination of ‘priority effects’ vs. No priority effects	2	0.02475
6 months	Mother/Infant strain sharing: Yes vs. No	2	0.02475
6 months	BLlongum (1mnt, %) > other bifidobacteria (1mnt, %): Yes vs. No	17	0.5554
